# Supplementary material for: Transcriptome Analysis Reveals Mechanisms of Stripe Rust Response in Wheat Cultivar Anmai1350
Source: Int J Mol Sci. 2025 Jun 10;26(12):5538. doi: 10.3390/ijms26125538 (PMC12192900; doi:10.3390/ijms26125538)
Supplement: Supplementary file 1 [file ijms-26-05538-s001.zip › Table S1.xls]

sample	raw_reads	clean_reads	clean_bases	error_rate	Q20	Q30	GC_pct
AM1350_0h_1	23888607	23136270	6.94G	0.03	97.61	93.42	55.37
AM1350_0h_2	23689033	23059794	6.92G	0.03	97.54	93.22	56.27
AM1350_0h_3	23435561	22270876	6.68G	0.03	97.68	93.57	53.80
AM1350_6h_1	23817226	23114977	6.93G	0.03	97.48	93.13	55.80
AM1350_6h_2	23235465	22426139	6.73G	0.03	97.56	93.29	55.82
AM1350_6h_3	23908133	22982063	6.89G	0.03	97.56	93.27	54.73
AM1350_12h_1	23363696	22636235	6.79G	0.03	97.55	93.26	54.45
AM1350_12h_2	21906338	21190437	6.36G	0.03	97.48	93.16	54.81
AM1350_12h_3	21306790	20596154	6.18G	0.03	97.54	93.30	54.97
AM1350_24h_1	21369330	20631937	6.19G	0.03	97.49	93.23	54.52
AM1350_24h_2	24585237	23771501	7.13G	0.03	97.64	93.53	55.62
AM1350_24h_3	25526174	24795266	7.44G	0.03	97.22	92.49	54.68
AM1350_48h_1	25225980	24127052	7.24G	0.03	97.61	93.43	54.48
AM1350_48h_2	22763376	22114414	6.63G	0.03	97.46	93.08	55.82
AM1350_48h_3	22441784	21863881	6.56G	0.03	97.78	93.73	56.35
AM1350_72h_1	22246700	21538117	6.46G	0.03	97.56	93.25	53.00
AM1350_72h_2	21351339	20615902	6.18G	0.03	97.74	93.69	55.43
AM1350_72h_3	22071727	21420013	6.43G	0.03	97.70	93.63	55.47
AM1350_120h_1	21386249	20897736	6.27G	0.03	97.40	92.94	55.82
AM1350_120h_2	21685913	21165716	6.35G	0.03	97.65	93.49	55.76
AM1350_120h_3	23675020	22961815	6.89G	0.03	97.31	92.80	53.31
