# Supplementary material for: Transcriptome Analysis Reveals Mechanisms of Stripe Rust Response in Wheat Cultivar Anmai1350
Source: Int J Mol Sci. 2025 Jun 10;26(12):5538. doi: 10.3390/ijms26125538 (PMC12192900; doi:10.3390/ijms26125538)
Supplement: Supplementary file 1 [file ijms-26-05538-s001.zip › Table S2.xlsx]

## Sheet: qRT-PCR
	TraesCS5A02G533100-1	TraesCS5A02G533100-2	TraesCS5A02G533100-3	TraesCS2B02G244600-1	TraesCS2B02G244600-2	TraesCS2B02G244600-3	TraesCS1D02G072900-1	TraesCS1D02G072900-2	TraesCS1D02G072900-3	TraesCS4D02G066200-1	TraesCS4D02G066200	TraesCS4D02G066200-3
0 hpi	1.01892	1.00139	1.1289	1.3237	1.05143	1.18921	1.21321	1.12328	1.02123	1.00412	1.0314	1.01324
6 hpi	0.12138	0.109321	0.103294	2.89239	2.81532	2.63244	1.09738	1.04748	1.0006	0.38241	0.41387	0.421783
12 hpi	0.132184	0.141135	0.112748	3.08028	3.00887	3.32895	0.921032	1.00357	1.00146	0.321873	0.48204	0.432194
24 hpi	0.136894	0.24791	0.103249	3.02801	3.42187	3.10956	0.04324	0.058765	0.05432	0.523479	0.498286	0.423789
48 hpi	0.732176	0.679214	0.62141	1.02718	1.43923	1.35894	0.714243	0.889543	0.622832	0.83622	0.91243	0.879763
72 hpi	0.79138	0.876352	0.643281	1.24309	1.01125	1.10562	0.563219	0.647654	0.456799	1.94326	1.70932	1.93721
120 hpi	0.523905	0.42381	0.52891	1.36894	1.01432	1.02499	0.673522	0.605432	0.599876	1.02489	0.913494	0.98906

## Sheet: RNA-seq
gene_id	AM6vsAM0_log2FoldChange	AM12vsAM0_log2FoldChange	AM24vsAM0_log2FoldChange	AM48vsAM0_log2FoldChange	AM72vsAM0_log2FoldChange	AM120vsAM0_log2FoldChange
TraesCSU02G272997	--	--	--	--	--	--
TraesCSU02G272900	--	--	--	--	--	--
TraesCSU02G272807	--	--	--	--	--	--
TraesCSU02G272800	--	--	--	--	--	--
TraesCSU02G272776	--	--	--	--	--	--
TraesCSU02G272700	--	--	--	--	--	--
TraesCSU02G272600	--	--	--	--	--	--
TraesCSU02G272500	--	--	--	--	--	--
TraesCSU02G272400	-0.274299	-0.80163	-0.761011	-0.260656	0.437226640326377	-0.374527
TraesCSU02G272393	--	--	--	--	--	--
TraesCSU02G272300	-0.625001	-1.46727	-0.362838	-0.667329	0.225207083687527	-0.699657
TraesCSU02G272200	--	--	--	--	--	--
TraesCSU02G272100	--	--	--	0.786281995959331	--	--
TraesCSU02G272000	-1.32599	-2.2711	-2.27532	-0.300124	-0.671218	-0.379156
TraesCSU02G271900	--	--	--	--	--	--
TraesCSU02G271800	-0.145722	-0.479205	-0.32311	-0.508341	-1.12005	-0.837068
TraesCSU02G271700	--	--	--	--	--	--
TraesCSU02G271600	--	--	--	--	--	--
TraesCSU02G271500	2.68862275745992	--	--	--	--	--
TraesCSU02G271400	--	--	--	--	--	--
TraesCSU02G271300	-0.282875	0.891566467726729	0.267899818793501	0.32767285375044	-0.891619	0.42210763082799
TraesCSU02G271200	--	--	--	--	--	--
TraesCSU02G271100	-2.28274	-0.453597	-5.12766	-0.828527	-0.344777	-2.30174
TraesCSU02G271000	2.88278399612826	1.27616050381407	0.953961185785554	-0.00348022	-2.61725	-0.797716
TraesCSU02G270900	--	--	--	--	--	--
TraesCSU02G270800	--	--	--	--	--	--
TraesCSU02G270700	--	--	3.10184540352582	--	3.19096162521893	--
TraesCSU02G270600	--	--	--	--	--	--
TraesCSU02G270500	--	--	--	--	--	--
TraesCSU02G270400	--	--	--	--	--	--
TraesCSU02G270300	--	--	--	--	--	--
TraesCSU02G270200	--	--	--	--	0.152731105452599	--
TraesCSU02G270100	--	--	--	--	--	--
TraesCSU02G270000	-0.49072	0.0525559002114393	-0.10049	-0.462892	-0.111643	-0.336173
TraesCSU02G269900	0.0346794185969298	0.305270856624258	-0.0683137	0.835785524203373	0.66705022196093	0.666658531706623
TraesCSU02G269800	--	--	--	--	--	--
TraesCSU02G269700	--	--	--	--	--	--
TraesCSU02G269600	--	--	--	--	--	--
TraesCSU02G269500	-0.404033	-0.89825	-0.4143	-1.52013	-0.619823	-0.562366
TraesCSU02G269400	4.12071704722646	3.08450448942342	3.62374731390572	4.06747040050787	--	3.86932961744837
TraesCSU02G269300	3.12345258651365	3.7822889560214	2.31089652593651	2.45582042380485	1.61771622091858	3.68444516021756
TraesCSU02G269200	--	--	--	--	--	--
TraesCSU02G269100	0.682716258463263	-0.280544	-1.56339	0.702732618648708	-0.0940594	-0.460582
TraesCSU02G269000	--	--	--	--	--	--
TraesCSU02G268900	-0.705785	-2.57625	-1.37426	-1.59711	0.218948990562662	-1.6013
TraesCSU02G268800	--	1.16873096793368	--	0.0267655880237685	--	--
TraesCSU02G268700	--	--	--	--	--	--
TraesCSU02G268600	--	--	--	--	--	--
TraesCSU02G268500	--	2.59504994680245	3.07036406893771	--	--	2.71970432470445
TraesCSU02G268400	--	--	--	--	--	--
TraesCSU02G268300	--	--	--	--	--	--
TraesCSU02G268200	--	--	--	--	--	--
TraesCSU02G268100	--	--	--	--	--	--
TraesCSU02G268000	--	--	--	--	--	--
TraesCSU02G267900	--	--	--	--	--	--
TraesCSU02G267800	-0.839574	-0.515705	-4.57518	-0.301153	0.338996926360878	-0.32959
TraesCSU02G267761	--	--	--	--	--	--
TraesCSU02G267700	--	--	--	--	--	--
TraesCSU02G267600	--	--	--	--	--	--
TraesCSU02G267500	--	--	--	--	--	--
TraesCSU02G267400	--	--	--	--	--	--
TraesCSU02G267300	--	--	--	--	--	--
TraesCSU02G267200	--	--	--	--	--	--
TraesCSU02G267100	--	--	--	--	--	--
TraesCSU02G267000	--	--	--	--	--	--
TraesCSU02G266900	--	--	--	--	--	--
TraesCSU02G266800	--	--	--	--	--	--
TraesCSU02G266700	--	--	--	--	--	--
TraesCSU02G266600	--	--	--	--	--	--
TraesCSU02G266500	--	--	--	--	--	--
TraesCSU02G266400	--	--	--	--	--	--
TraesCSU02G266300	--	--	--	--	--	--
TraesCSU02G266200	--	--	--	--	--	--
TraesCSU02G266100	0.0285080828677728	-3.64901	-3.69824	-1.65634	-3.47231	-0.322497
TraesCSU02G266000	--	--	--	--	--	--
TraesCSU02G265913	--	--	--	--	--	--
TraesCSU02G265900	--	--	--	--	--	--
TraesCSU02G265800	0.023402352416341	-2.75497	0.641388397430673	1.95297550788615	-2.59696	0.50528030512374
TraesCSU02G265700	--	--	--	--	--	--
TraesCSU02G265600	--	--	--	--	--	--
TraesCSU02G265500	--	--	--	--	--	--
TraesCSU02G265400	-0.715853	-0.664436	-2.29592	-0.847331	-0.579099	-0.599803
TraesCSU02G265300	--	2.55192788801554	3.01744195966849	2.71292855399591	--	--
TraesCSU02G265200	-1.61097	1.30430570919151	1.16632198328667	-1.11687	-0.558437	-1.64218
TraesCSU02G265100	0.270208757611028	-0.681911	-1.30146	-0.989819	-0.997725	-0.897535
TraesCSU02G265000	--	--	--	--	--	--
TraesCSU02G264900	--	--	--	--	--	--
TraesCSU02G264800	--	--	--	--	--	--
TraesCSU02G264700	-0.673134	-0.0741066	-0.911424	-0.688338	-2.50216	-2.58657
TraesCSU02G264600	--	--	--	--	--	--
TraesCSU02G264500	--	--	--	--	--	--
TraesCSU02G264400	--	--	--	--	--	--
TraesCSU02G264300	--	--	--	--	--	--
TraesCSU02G264200	--	--	--	--	--	--
TraesCSU02G264100	--	--	--	--	--	--
TraesCSU02G264000	--	--	--	--	--	--
TraesCSU02G263900	-0.730363	0.358850541427441	-2.7687	-0.716008	-0.551107	0.0779434911976886
TraesCSU02G263800	-0.410643	-0.111188	-3.22741	0.520015400966931	-0.978587	-0.459077
TraesCSU02G263700	--	--	--	--	--	--
TraesCSU02G263600	--	--	--	--	--	--
TraesCSU02G263500	--	--	--	--	--	--
TraesCSU02G263400	0.844699485502467	0.651596622473826	--	0.0513584606367326	0.167241576560028	--
TraesCSU02G263300	--	--	--	--	--	--
TraesCSU02G263200	--	--	--	--	--	--
TraesCSU02G263100	--	--	--	--	--	--
TraesCSU02G263000	1.24910671498563	0.0391978945501263	0.225669850949861	0.0653205659422384	-1.12136	0.628549362660873
TraesCSU02G262900	--	--	--	--	--	--
TraesCSU02G262800	0.505068513086893	-2.75497	-0.249874	-0.0502058	0.605100664927573	1.1687771227488
TraesCSU02G262700	--	--	--	--	--	--
TraesCSU02G262600	--	--	--	--	--	--
TraesCSU02G262500	--	--	--	--	--	--
TraesCSU02G262400	--	--	--	--	--	--
TraesCSU02G262300	--	--	--	--	--	--
TraesCSU02G262200	--	--	--	--	--	--
TraesCSU02G262100	--	--	--	--	--	--
TraesCSU02G262000	0.561833728469347	-0.920563	-2.76867	1.73168849174248	2.8097298863868	1.44886856700783
TraesCSU02G261900	--	--	--	--	--	--
TraesCSU02G261800	--	--	--	--	--	--
TraesCSU02G261700	--	--	--	--	--	--
TraesCSU02G261600	--	--	--	--	--	--
TraesCSU02G261500	--	--	--	--	--	--
TraesCSU02G261400	0.121148389460044	-0.432845	-0.161878	0.17413301817192	-0.663082	0.145557828197004
TraesCSU02G261307	--	--	--	--	--	--
TraesCSU02G261300	--	--	--	--	--	--
TraesCSU02G261200	--	--	--	--	--	--
TraesCSU02G261100	--	--	--	--	--	--
TraesCSU02G261000	0.00631258551566083	-0.118119	--	--	--	--
TraesCSU02G260900	--	--	--	--	--	--
TraesCSU02G260800	--	--	--	--	--	--
TraesCSU02G260700	-0.101362	0.448373562931536	0.263125876818271	0.302289091405598	-0.859156	0.915889924688241
TraesCSU02G260600	--	--	--	--	--	--
TraesCSU02G260500	--	--	--	--	--	--
TraesCSU02G260400	1.31762092665554	0.43651334797718	0.899808238539048	0.270706150435124	0.151055772854857	-0.159033
TraesCSU02G260300	--	--	--	--	--	--
TraesCSU02G260200	--	--	--	--	--	--
TraesCSU02G260100	--	--	--	--	--	--
TraesCSU02G260000	--	--	--	--	--	--
TraesCSU02G259900	--	--	--	--	--	--
TraesCSU02G259800	--	--	--	--	--	--
TraesCSU02G259700	--	--	--	--	--	--
TraesCSU02G259600	-0.755218	0.143365553674948	-0.0472226	-1.19108	-1.20263	-0.717824
TraesCSU02G259500	--	--	--	--	--	--
TraesCSU02G259300	--	--	--	--	--	--
TraesCSU02G259200	--	--	--	--	--	--
TraesCSU02G259100	--	--	--	--	--	--
TraesCSU02G259085	--	--	--	--	--	--
TraesCSU02G259000	--	--	--	--	--	--
TraesCSU02G258900	--	--	--	--	--	--
TraesCSU02G258800	--	--	--	--	--	--
TraesCSU02G258700	--	--	--	--	--	--
TraesCSU02G258600	-3.96815	1.32563879292685	-2.31015	-1.27448	-1.19302	-3.98123
TraesCSU02G258500	--	--	--	--	--	--
TraesCSU02G258400	--	--	--	--	--	--
TraesCSU02G258300	--	--	--	--	--	--
TraesCSU02G258200	-1.24941	-1.42203	-3.29926	0.0917216291668786	-1.13339	1.32304728743192
TraesCSU02G258100	--	--	--	--	--	--
TraesCSU02G258000	--	--	--	--	--	--
TraesCSU02G257900	--	--	--	--	--	--
TraesCSU02G257800	--	--	--	--	--	--
TraesCSU02G257700	--	--	--	--	--	--
TraesCSU02G257680	1.23155965100798	0.345867770251916	-2.80097	0.908642469310382	-2.59226	-2.67271
TraesCSU02G257600	--	--	--	--	--	--
TraesCSU02G257591	--	--	--	--	--	--
TraesCSU02G257500	--	--	--	--	--	--
TraesCSU02G257400	--	--	--	--	--	--
TraesCSU02G257300	--	--	--	--	--	--
TraesCSU02G257200	-0.717378	-0.20135	-0.385212	0.160218999957341	0.684599382525189	1.19348228745395
TraesCSU02G257100	--	--	--	--	--	--
TraesCSU02G257000	--	--	--	--	--	--
TraesCSU02G256900	--	3.79669131404055	--	--	--	--
TraesCSU02G256800	--	--	--	--	--	--
TraesCSU02G256700	--	--	--	--	--	--
TraesCSU02G256600	--	--	--	--	--	--
TraesCSU02G256500	--	--	--	--	--	--
TraesCSU02G256400	--	--	--	--	--	--
TraesCSU02G256300	--	--	--	--	--	--
TraesCSU02G256200	--	--	--	--	--	--
TraesCSU02G256100	--	--	--	--	--	--
TraesCSU02G256000	--	--	--	--	--	--
TraesCSU02G255900	--	--	--	--	--	--
TraesCSU02G255800	--	--	--	--	--	--
TraesCSU02G255700	--	--	--	--	--	--
TraesCSU02G255600	--	--	--	--	--	--
TraesCSU02G255529	--	--	--	--	--	--
TraesCSU02G255500	--	--	--	--	--	--
TraesCSU02G255400	--	--	--	--	--	--
TraesCSU02G255300	--	--	--	--	--	--
TraesCSU02G255200	--	--	--	--	--	--
TraesCSU02G255100	0.64902535077947	0.937901243528168	1.41317737707548	-0.00493409	-0.0530447	-0.307476
TraesCSU02G255000	--	--	--	--	--	--
TraesCSU02G254900	--	--	--	3.09736396171809	--	--
TraesCSU02G254800	--	--	--	--	--	--
TraesCSU02G254700	--	--	--	--	--	--
TraesCSU02G254600	-1.61352	-1.79745	-1.88575	-0.298035	0.984671514548331	-1.63781
TraesCSU02G254500	--	--	--	--	--	--
TraesCSU02G254416	--	--	--	--	--	--
TraesCSU02G254400	--	--	--	--	--	--
TraesCSU02G254300	-2.8439	-2.86951	-4.15641	-0.30593	-1.15596	-1.36945
TraesCSU02G254200	-3.72719	-3.83436	-3.88914	-3.73535	-3.64329	0.181504550052477
TraesCSU02G254100	--	--	--	--	--	--
TraesCSU02G254000	--	--	--	--	--	--
TraesCSU02G253900	1.09988422738466	-1.69543	-1.81104	-1.13109	-1.84798	-1.21633
TraesCSU02G253800	--	--	--	--	--	--
TraesCSU02G253700	--	--	--	--	--	--
TraesCSU02G253600	--	--	--	--	--	--
TraesCSU02G253500	-3.99904	-4.10586	-4.15974	0.507306790059595	-3.91391	-0.428951
TraesCSU02G253400	--	--	--	--	--	--
TraesCSU02G253300	--	--	--	--	--	--
TraesCSU02G253200	--	--	--	--	--	--
TraesCSU02G253100	--	--	--	--	--	--
TraesCSU02G253000	--	--	--	--	--	--
TraesCSU02G252800	-3.12072	-3.22173	-3.27611	-3.12812	-3.04347	-0.496495
TraesCSU02G252700	0.0754800586724681	0.729566424383644	3.03731000637852	0.842577311102372	1.86105042523749	0.893976175855878
TraesCSU02G252600	--	--	--	--	--	--
TraesCSU02G252500	--	--	--	--	--	--
TraesCSU02G252400	--	--	--	--	--	--
TraesCSU02G252300	--	--	--	--	--	--
TraesCSU02G252100	--	--	--	--	--	--
TraesCSU02G252000	--	--	--	--	--	--
TraesCSU02G251939	--	--	--	--	--	--
TraesCSU02G251900	--	--	--	--	--	--
TraesCSU02G251800	--	--	--	--	--	--
TraesCSU02G251700	--	--	--	--	--	--
TraesCSU02G251500	--	--	--	4.0929599911995	--	--
TraesCSU02G251400	--	--	--	--	--	--
TraesCSU02G251300	0.90177376041133	0.459576850047991	-0.0907256	0.391303143192321	0.540884637659672	-1.11828
TraesCSU02G251200	--	--	--	--	--	--
TraesCSU02G251100	--	--	--	--	--	--
TraesCSU02G251000	--	--	--	--	--	--
TraesCSU02G250904	--	--	--	--	--	--
TraesCSU02G250900	--	--	--	--	--	--
TraesCSU02G250800	--	--	--	--	--	--
TraesCSU02G250700	--	--	--	--	--	--
TraesCSU02G250600	--	--	--	--	--	--
TraesCSU02G250500	--	--	--	--	--	--
TraesCSU02G250400	--	--	--	--	--	--
TraesCSU02G250387	--	--	--	--	--	--
TraesCSU02G250300	--	--	--	--	--	--
TraesCSU02G250200	--	--	--	3.21339085755804	--	--
TraesCSU02G250100	--	2.63518962742607	--	2.65966199382518	--	--
TraesCSU02G250000	-3.82448	-3.92564	-3.97703	1.0001380759203	1.81567598187835	-0.261999
TraesCSU02G249900	--	--	--	--	--	--
TraesCSU02G249800	--	--	--	--	--	--
TraesCSU02G249700	--	--	--	6.89133379109494	4.12405839088604	3.59082793862941
TraesCSU02G249600	0.0405790305944597	0.163595852383573	-1.12315	0.0343778192229662	0.740777220305387	-0.812368
TraesCSU02G249500	--	--	--	--	--	--
TraesCSU02G249400	--	--	--	--	--	--
TraesCSU02G249300	--	--	--	--	--	--
TraesCSU02G249200	--	--	--	--	--	--
TraesCSU02G249100	--	--	--	--	--	--
TraesCSU02G249000	--	--	--	--	--	--
TraesCSU02G248900	--	--	--	--	--	--
TraesCSU02G248800	--	--	--	--	--	--
TraesCSU02G248700	--	--	--	--	--	--
TraesCSU02G248500	--	--	--	--	--	--
TraesCSU02G248400	--	--	--	--	--	--
TraesCSU02G248300	--	--	--	--	--	--
TraesCSU02G248100	--	--	--	--	--	--
TraesCSU02G248000	--	--	--	--	--	--
TraesCSU02G247900	--	--	--	--	--	--
TraesCSU02G247800	--	--	--	--	--	--
TraesCSU02G247700	--	--	--	--	--	--
TraesCSU02G247600	--	--	--	--	--	--
TraesCSU02G247400	--	--	--	--	--	--
TraesCSU02G247300	--	--	--	--	--	--
TraesCSU02G247100	-5.97737	-6.08656	-6.14937	2.15524836201002	2.19810319518332	0.453684919609628
TraesCSU02G247000	--	--	--	--	--	--
TraesCSU02G246900	--	--	--	--	--	--
TraesCSU02G246700	--	--	--	--	--	--
TraesCSU02G246600	--	--	--	--	--	--
TraesCSU02G246500	--	--	--	--	--	--
TraesCSU02G246400	--	--	--	--	--	--
TraesCSU02G246300	--	--	--	--	--	--
TraesCSU02G246200	--	--	--	--	--	--
TraesCSU02G246100	-0.799885	-1.65243	-0.396847	-1.02454	0.0325090425956471	-0.0580561
TraesCSU02G246000	-0.13137	-2.50663	-2.85492	-1.24475	-0.793513	-1.50397
TraesCSU02G245900	--	--	--	--	--	--
TraesCSU02G245800	--	--	--	--	--	--
TraesCSU02G245700	--	--	--	--	--	--
TraesCSU02G245600	--	--	--	--	--	--
TraesCSU02G245500	--	--	--	--	--	--
TraesCSU02G245400	--	--	--	--	--	--
TraesCSU02G245300	--	--	--	--	--	--
TraesCSU02G245200	--	--	--	--	--	--
TraesCSU02G245100	--	--	--	--	--	--
TraesCSU02G245000	--	--	--	2.71290019389276	--	2.71966420166433
TraesCSU02G244900	--	--	--	--	--	--
TraesCSU02G244800	-2.6629	-2.75345	-2.80093	-2.67221	-2.59221	0.0473016721503404
TraesCSU02G244700	1.31828367265103	--	-0.262705	--	--	--
TraesCSU02G244600	--	--	--	--	--	--
TraesCSU02G244500	--	--	--	--	--	--
TraesCSU02G244400	--	--	--	--	--	--
TraesCSU02G244300	--	--	--	--	--	--
TraesCSU02G244200	--	--	--	--	--	--
TraesCSU02G244100	--	--	--	--	--	--
TraesCSU02G244000	--	--	--	--	--	--
TraesCSU02G243900	0.585938996498443	-2.67725	-0.987031	2.30126908818571	1.17067656060496	0.0723466997610838
TraesCSU02G243800	-3.87498	-3.97948	-4.04604	-3.88482	-3.80537	-3.89183
TraesCSU02G243700	--	--	--	3.59100822408945	--	--
TraesCSU02G243695	--	--	--	--	--	--
TraesCSU02G243600	--	--	--	--	--	--
TraesCSU02G243586	--	--	--	--	--	--
TraesCSU02G243500	--	--	--	--	--	--
TraesCSU02G243400	--	--	--	--	--	--
TraesCSU02G243300	--	--	--	--	--	--
TraesCSU02G243200	--	--	--	--	--	--
TraesCSU02G243100	--	--	--	--	--	--
TraesCSU02G243000	--	--	--	--	--	--
TraesCSU02G242900	--	--	--	--	--	--
TraesCSU02G242800	--	--	--	--	--	--
TraesCSU02G242700	--	--	--	--	--	--
TraesCSU02G242600	--	--	--	--	--	--
TraesCSU02G242500	--	--	--	--	--	--
TraesCSU02G242400	--	--	--	--	--	--
TraesCSU02G242300	--	--	--	--	--	--
TraesCSU02G242200	--	--	--	--	--	--
TraesCSU02G242100	-1.41795	-4.22291	-3.82627	0.149169262655939	-0.33387	0.461257569146693
TraesCSU02G242000	--	--	--	--	--	--
TraesCSU02G241900	--	--	3.9840874111149	3.86289605822294	--	--
TraesCSU02G241800	--	--	--	--	--	--
TraesCSU02G241700	2.68862271982337	--	--	--	--	--
TraesCSU02G241600	-0.357752	1.49337361855806	0.696050659784889	-0.474892	1.48649266472715	-1.18821
TraesCSU02G241400	--	--	--	--	--	--
TraesCSU02G241300	--	--	--	--	--	--
TraesCSU02G241200	--	--	--	--	--	--
TraesCSU02G241100	--	--	--	--	--	--
TraesCSU02G241000	--	--	--	--	--	--
TraesCSU02G240900	--	--	--	--	--	--
TraesCSU02G240800	--	--	--	--	--	--
TraesCSU02G240700	--	--	--	--	--	--
TraesCSU02G240600	--	--	--	--	--	--
TraesCSU02G240500	-2.98573	-5.99965	-5.46494	0.222310531151108	0.121493978453344	-0.0551814
TraesCSU02G240400	--	--	2.5545753841053	2.60430947804211	--	--
TraesCSU02G240300	--	0.597370530400296	1.08248599237378	--	0.189445281443143	--
TraesCSU02G240200	--	--	--	--	--	--
TraesCSU02G240100	--	--	--	--	--	--
TraesCSU02G239900	--	--	--	--	--	--
TraesCSU02G239800	--	--	--	--	--	--
TraesCSU02G239700	-0.749051	-2.75347	-0.183372	-0.741702	-2.59226	-0.775209
TraesCSU02G239600	--	--	--	--	--	--
TraesCSU02G239500	--	--	--	--	--	--
TraesCSU02G239400	--	--	--	--	--	--
TraesCSU02G239300	--	--	--	--	--	--
TraesCSU02G239100	--	--	--	--	--	--
TraesCSU02G239000	--	--	--	--	--	--
TraesCSU02G238900	1.29829380645486	--	--	0.0267653266927755	1.92106456452824	--
TraesCSU02G238800	--	--	--	--	--	--
TraesCSU02G238700	0.864389729128538	0.914437351423502	0.498220877417756	0.465603396097939	0.395303551384832	0.433846747889758
TraesCSU02G238600	--	--	--	--	--	--
TraesCSU02G238500	--	--	--	--	--	--
TraesCSU02G238400	-1.14099	-1.54199	-0.882099	-0.770172	0.572668837133111	0.205740278279023
TraesCSU02G238300	--	--	--	--	--	--
TraesCSU02G238200	--	--	--	--	--	--
TraesCSU02G238100	--	--	--	--	--	--
TraesCSU02G238000	--	--	--	--	--	--
TraesCSU02G237900	--	--	--	--	--	--
TraesCSU02G237800	--	--	--	--	--	--
TraesCSU02G237700	--	--	--	3.46169142727902	--	--
TraesCSU02G237600	2.27458673386026	1.62050191865827	0.496362576553874	1.96152202150147	-2.8154	0.586258870852049
TraesCSU02G237500	--	--	--	--	--	--
TraesCSU02G237400	--	--	--	--	--	--
TraesCSU02G237300	--	--	--	--	--	--
TraesCSU02G237200	--	--	--	--	--	--
TraesCSU02G237100	--	--	--	--	--	--
TraesCSU02G237000	--	--	--	--	--	--
TraesCSU02G236900	--	--	--	--	--	--
TraesCSU02G236800	--	--	--	--	--	--
TraesCSU02G236777	--	--	--	--	--	--
TraesCSU02G236700	--	--	--	--	--	--
TraesCSU02G236600	--	--	--	--	--	--
TraesCSU02G236500	--	--	--	--	--	--
TraesCSU02G236400	--	--	--	--	--	--
TraesCSU02G236300	--	--	--	--	--	--
TraesCSU02G236100	--	--	--	--	--	--
TraesCSU02G236000	--	--	--	--	--	--
TraesCSU02G235900	--	--	--	--	--	--
TraesCSU02G235700	--	--	--	--	--	--
TraesCSU02G235600	-2.62609	-2.72023	-2.76872	-2.63344	0.687852453472605	-2.63441
TraesCSU02G235500	--	--	--	--	--	--
TraesCSU02G235400	--	--	--	--	--	--
TraesCSU02G235300	--	--	--	--	--	--
TraesCSU02G235100	--	--	--	--	--	--
TraesCSU02G235000	--	--	--	--	--	--
TraesCSU02G234900	--	--	--	--	--	--
TraesCSU02G234800	3.6600821176526	2.21862617520636	1.74778086400235	1.16217889619391	-1.5115	-0.40011
TraesCSU02G234700	--	--	--	--	--	--
TraesCSU02G234600	0.741852839557485	1.54939610600009	0.0945198662831069	0.176627644415741	-1.3135	-0.913168
TraesCSU02G234500	--	--	--	--	--	--
TraesCSU02G234400	--	--	--	--	--	2.69983288951876
TraesCSU02G234300	5.19849941021496	5.9143206761384	5.18040234345171	--	--	--
TraesCSU02G234200	--	--	--	--	--	--
TraesCSU02G234100	--	--	--	--	--	--
TraesCSU02G234000	--	--	--	--	--	--
TraesCSU02G233900	--	--	--	--	--	--
TraesCSU02G233800	--	--	--	--	--	--
TraesCSU02G233700	--	--	--	--	--	--
TraesCSU02G233600	-2.57995	-2.67797	-2.72722	-2.5854	-2.50227	-2.58647
TraesCSU02G233400	--	--	--	--	--	--
TraesCSU02G233300	0.535252221829938	0.784468342246206	0.968713900286555	-0.515786	-1.27201	-0.315706
TraesCSU02G233200	--	--	--	--	--	--
TraesCSU02G233100	--	--	--	--	--	--
TraesCSU02G233000	5.87648798361961	6.48750984721918	4.93014135825427	4.68092125989418	4.1240571218621	3.17702680726929
TraesCSU02G232900	--	--	--	--	--	--
TraesCSU02G232800	--	--	--	--	--	--
TraesCSU02G232700	--	--	--	--	--	--
TraesCSU02G232600	--	--	--	--	--	--
TraesCSU02G232500	--	--	--	--	--	--
TraesCSU02G232400	--	--	--	--	--	--
TraesCSU02G232300	--	--	--	--	--	--
TraesCSU02G232200	--	--	--	--	--	--
TraesCSU02G232100	1.68929467238013	1.51855506939118	-0.18927	--	--	0.00465085780308794
TraesCSU02G231900	--	--	--	--	--	--
TraesCSU02G231800	--	--	--	--	--	--
TraesCSU02G231700	--	--	--	--	--	--
TraesCSU02G231600	--	--	--	--	--	--
TraesCSU02G231500	--	--	--	--	--	--
TraesCSU02G231400	--	--	--	--	--	--
TraesCSU02G231300	--	--	--	--	--	--
TraesCSU02G231200	--	--	0.553319947820907	--	--	--
TraesCSU02G231100	--	--	--	--	--	--
TraesCSU02G231000	8.08597070584728	7.07376518424286	6.09132475674778	4.13621722283578	2.69280165269631	4.1076627699744
TraesCSU02G230900	--	--	--	--	--	--
TraesCSU02G230800	--	--	--	--	--	--
TraesCSU02G230700	--	2.61662272034012	2.58472745515959	2.60401876213557	--	3.8869662065262
TraesCSU02G230600	--	--	3.07033620398347	--	--	--
TraesCSU02G230500	--	3.14751005687734	--	--	--	--
TraesCSU02G230300	--	--	--	--	--	--
TraesCSU02G230200	--	--	--	--	--	--
TraesCSU02G230100	--	--	--	--	--	--
TraesCSU02G230000	--	--	--	--	--	--
TraesCSU02G229900	--	--	--	--	--	--
TraesCSU02G229800	--	--	--	--	--	--
TraesCSU02G229700	--	--	--	--	--	--
TraesCSU02G229600	--	--	--	--	--	--
TraesCSU02G229500	--	--	--	--	--	--
TraesCSU02G229400	--	--	--	--	--	--
TraesCSU02G229300	--	--	--	--	--	--
TraesCSU02G229200	--	--	--	--	--	--
TraesCSU02G229100	--	--	--	--	--	--
TraesCSU02G229000	--	--	--	--	--	--
TraesCSU02G228900	--	--	--	--	--	--
TraesCSU02G228800	--	--	--	--	--	--
TraesCSU02G228700	--	--	--	--	--	--
TraesCSU02G228400	--	--	--	--	--	--
TraesCSU02G228300	--	--	--	--	--	--
TraesCSU02G228200	--	--	--	--	--	--
TraesCSU02G228100	--	--	--	--	--	--
TraesCSU02G228000	--	--	--	--	--	--
TraesCSU02G227900	--	--	--	--	--	--
TraesCSU02G227800	--	--	--	--	--	--
TraesCSU02G227700	--	--	--	--	--	--
TraesCSU02G227600	--	--	--	--	--	--
TraesCSU02G227500	--	--	--	--	--	--
TraesCSU02G227400	-0.441179	-0.626979	0.12347846233425	0.00404327764071424	0.125719112504789	-0.186477
TraesCSU02G227200	7.08746313434887	6.2762938630806	5.63805613786891	2.24015756343957	--	1.32384770895253
TraesCSU02G227100	--	--	--	--	--	--
TraesCSU02G227000	--	--	--	--	--	--
TraesCSU02G226900	--	--	--	--	--	--
TraesCSU02G226800	--	--	--	--	--	--
TraesCSU02G226700	--	--	--	--	--	--
TraesCSU02G226600	--	--	--	--	--	--
TraesCSU02G226500	--	--	--	--	--	--
TraesCSU02G226400	3.73367656190575	4.65544228422299	2.33081580922783	2.53417625572057	2.89026583489787	0.686798524994819
TraesCSU02G226300	--	--	--	--	--	--
TraesCSU02G226200	--	--	--	--	--	--
TraesCSU02G226100	--	--	--	--	--	--
TraesCSU02G226000	--	--	--	--	--	--
TraesCSU02G225900	--	--	--	--	--	--
TraesCSU02G225800	--	--	--	--	--	--
TraesCSU02G225700	--	--	--	--	--	--
TraesCSU02G225500	--	--	6.08921787596629	--	--	--
TraesCSU02G225400	--	--	--	--	--	--
TraesCSU02G225300	--	--	--	--	--	--
TraesCSU02G225200	--	--	--	--	--	--
TraesCSU02G225100	--	--	--	--	--	--
TraesCSU02G225000	--	--	--	--	--	--
TraesCSU02G224900	--	--	--	--	--	--
TraesCSU02G224800	--	--	--	--	--	--
TraesCSU02G224700	0.253710509831422	-3.67654	-3.74171	-3.58403	-3.50597	-0.0295702
TraesCSU02G224600	0.153971133670277	0.15326144227013	0.349283137014388	-0.0407593	0.109804522083712	-0.122946
TraesCSU02G224500	--	--	--	--	--	--
TraesCSU02G224400	--	--	--	--	--	--
TraesCSU02G224300	0.55603772989143	0.844380221482685	1.37112768357364	0.951174570116246	1.05218494077158	1.5006571396987
TraesCSU02G224200	--	--	--	--	--	--
TraesCSU02G224100	--	--	--	--	--	4.96243107843131
TraesCSU02G224000	--	--	--	--	--	--
TraesCSU02G223900	--	--	--	--	--	--
TraesCSU02G223800	--	--	--	--	--	--
TraesCSU02G223200	--	--	--	--	--	--
TraesCSU02G223100	--	--	--	--	--	--
TraesCSU02G223000	--	--	--	--	--	--
TraesCSU02G222900	--	--	--	--	--	--
TraesCSU02G222800	--	--	--	--	--	--
TraesCSU02G222700	2.66311364058886	--	--	--	--	--
TraesCSU02G222600	--	--	--	--	--	--
TraesCSU02G222500	--	--	--	--	--	--
TraesCSU02G222400	--	--	--	--	--	--
TraesCSU02G222300	--	--	--	--	--	--
TraesCSU02G222200	-4.46244	-4.56772	-4.62488	1.03229447728789	0.614483526205904	-1.77363
TraesCSU02G222100	--	--	--	3.58047518727216	--	--
TraesCSU02G222000	--	--	--	--	--	--
TraesCSU02G221900	--	--	--	--	--	--
TraesCSU02G221800	2.71392410563534	--	--	2.74484035379236	--	3.23609352973624
TraesCSU02G221700	--	--	--	--	--	--
TraesCSU02G221600	--	--	--	--	--	--
TraesCSU02G221500	-2.39635	-3.75276	-4.64617	0.95969345076639	-0.852057	-2.66165
TraesCSU02G221400	--	--	--	3.89015019796707	--	--
TraesCSU02G221300	--	--	--	--	--	--
TraesCSU02G221200	--	--	--	--	--	--
TraesCSU02G221100	--	--	--	--	--	--
TraesCSU02G221000	--	--	--	--	--	--
TraesCSU02G220900	--	--	--	--	--	--
TraesCSU02G220800	--	--	--	--	--	--
TraesCSU02G220700	--	--	--	--	--	--
TraesCSU02G220600	--	--	--	--	--	--
TraesCSU02G220500	2.66298648585463	2.61659740705995	--	--	--	--
TraesCSU02G220400	--	--	--	--	--	--
TraesCSU02G220300	--	--	--	--	--	--
TraesCSU02G220200	--	--	--	--	--	--
TraesCSU02G220100	--	--	--	--	--	--
TraesCSU02G220000	--	--	--	--	--	--
TraesCSU02G219900	--	--	--	--	--	--
TraesCSU02G219800	--	--	--	--	--	--
TraesCSU02G219700	--	--	--	--	--	--
TraesCSU02G219600	0.222131397923575	-0.199814	0.233560959691928	-0.197048	-0.625732	-0.462499
TraesCSU02G219500	--	--	--	--	--	--
TraesCSU02G219300	--	--	--	--	--	--
TraesCSU02G219200	--	--	--	--	--	--
TraesCSU02G219100	--	--	--	--	--	--
TraesCSU02G219000	--	--	--	--	--	--
TraesCSU02G218900	-2.62609	-0.920555	-0.982206	-2.63344	-2.55179	-2.63442
TraesCSU02G218800	--	--	--	--	--	--
TraesCSU02G218700	--	--	--	--	--	--
TraesCSU02G218600	--	--	--	--	--	--
TraesCSU02G218500	--	--	--	--	--	--
TraesCSU02G218400	--	--	--	--	--	--
TraesCSU02G218200	0.612552611098208	1.25821022825146	0.873748463947798	0.570916865070539	1.22274299308644	0.451845371633087
TraesCSU02G218100	--	--	--	--	--	--
TraesCSU02G217900	--	2.63507161794126	--	--	--	--
TraesCSU02G217800	--	--	--	--	--	--
TraesCSU02G217700	--	--	--	--	--	--
TraesCSU02G217600	--	--	--	--	--	--
TraesCSU02G217500	--	--	--	--	--	--
TraesCSU02G217400	--	--	--	--	--	--
TraesCSU02G217300	--	--	--	--	--	--
TraesCSU02G217200	-4.30911	-0.633296	-2.63522	-1.08806	-0.881746	0.462118320637304
TraesCSU02G217100	--	--	--	--	--	--
TraesCSU02G217000	--	--	--	--	--	--
TraesCSU02G216900	--	--	--	--	--	--
TraesCSU02G216800	3.19703379547538	--	--	--	--	--
TraesCSU02G216700	--	--	--	--	--	--
TraesCSU02G216600	--	--	--	--	--	--
TraesCSU02G216500	--	--	--	--	--	--
TraesCSU02G216400	--	--	--	--	--	--
TraesCSU02G216300	-1.90465	-3.89751	-0.527836	-1.13624	0.465634882209566	-0.26156
TraesCSU02G216100	--	--	--	--	--	--
TraesCSU02G216000	--	--	--	--	--	--
TraesCSU02G215900	--	--	--	--	--	--
TraesCSU02G215800	--	--	--	--	--	--
TraesCSU02G215700	--	--	--	--	--	--
TraesCSU02G215600	--	--	--	--	--	--
TraesCSU02G215400	--	--	--	--	--	--
TraesCSU02G215300	--	--	--	--	--	--
TraesCSU02G215200	--	--	--	--	--	--
TraesCSU02G215100	--	4.87144434562271	3.4427959084587	--	--	--
TraesCSU02G215000	--	--	--	--	--	--
TraesCSU02G214900	--	--	--	--	--	--
TraesCSU02G214800	--	--	--	--	--	--
TraesCSU02G214700	--	--	--	--	--	--
TraesCSU02G214600	-2.08533	-0.865437	-3.17037	-0.100632	-0.0302797	-0.908193
TraesCSU02G214500	--	--	--	--	--	--
TraesCSU02G214400	--	--	--	--	--	--
TraesCSU02G214300	0.304330026639981	-1.16159	-1.23395	-0.953549	-2.15518	-0.701157
TraesCSU02G214200	-2.67856	-2.7723	-2.83173	-2.68899	-0.600463	-2.6962
TraesCSU02G214100	0.0465071829492467	-1.35719	-2.22317	-0.234808	-0.0704243	-3.83798
TraesCSU02G214000	-1.39051	-1.61075	-1.92548	-1.60221	-0.82913	-1.93442
TraesCSU02G213900	--	--	--	--	--	--
TraesCSU02G213800	--	--	--	--	--	--
TraesCSU02G213700	--	--	--	--	--	--
TraesCSU02G213600	--	--	--	--	--	--
TraesCSU02G213500	-3.52217	-1.82355	-3.6734	0.0401471705221756	0.235846130786987	-3.53184
TraesCSU02G213400	--	--	--	--	--	--
TraesCSU02G213300	--	--	--	--	--	--
TraesCSU02G213200	--	--	--	--	--	--
TraesCSU02G213100	--	--	--	--	--	--
TraesCSU02G213000	--	--	--	--	--	--
TraesCSU02G212900	--	--	--	--	--	--
TraesCSU02G212800	--	--	--	--	--	--
TraesCSU02G212700	--	--	--	--	--	--
TraesCSU02G212600	--	--	--	--	--	--
TraesCSU02G212500	--	--	--	--	--	3.51875652407827
TraesCSU02G212400	--	--	--	--	--	--
TraesCSU02G212300	--	--	--	--	--	--
TraesCSU02G212100	--	--	--	--	--	--
TraesCSU02G212000	--	--	--	--	--	--
TraesCSU02G211900	--	--	--	--	--	--
TraesCSU02G211800	--	--	--	--	--	--
TraesCSU02G211700	--	--	--	--	--	--
TraesCSU02G211600	--	--	--	--	--	--
TraesCSU02G211500	--	--	--	--	--	--
TraesCSU02G211400	--	0.729537989491901	--	0.0201104193122615	--	1.33069166332582
TraesCSU02G211300	--	--	--	--	--	--
TraesCSU02G211200	--	--	--	--	--	--
TraesCSU02G211100	--	--	--	--	--	--
TraesCSU02G211000	--	--	--	--	--	--
TraesCSU02G210900	--	--	--	--	--	--
TraesCSU02G210800	--	--	--	--	--	--
TraesCSU02G210700	--	--	--	--	--	--
TraesCSU02G210600	--	--	--	--	--	--
TraesCSU02G210500	--	--	--	--	--	--
TraesCSU02G210400	--	--	--	--	--	--
TraesCSU02G210300	--	--	--	--	--	--
TraesCSU02G210200	--	--	--	--	--	--
TraesCSU02G210181	--	--	--	--	--	--
TraesCSU02G210100	--	--	--	--	--	--
TraesCSU02G210000	--	--	--	--	--	--
TraesCSU02G209900	--	--	--	--	--	--
TraesCSU02G209800	--	--	--	--	--	--
TraesCSU02G209700	--	--	--	--	--	--
TraesCSU02G209600	--	--	--	--	--	--
TraesCSU02G209500	--	--	--	--	--	--
TraesCSU02G209400	-3.86212	-3.96561	-4.02892	-1.95064	-1.81713	-3.8786
TraesCSU02G209300	-5.51825	-7.53032	-5.78043	0.15723118027296	-1.03456	-1.92834
TraesCSU02G209200	--	--	--	--	--	--
TraesCSU02G209100	--	--	--	--	--	--
TraesCSU02G209000	--	--	--	--	--	--
TraesCSU02G208900	--	--	--	--	--	--
TraesCSU02G208800	--	--	--	--	--	--
TraesCSU02G208700	--	--	--	--	--	--
TraesCSU02G208600	0.797221307610429	2.48438351481365	2.38805890966424	2.47185670172266	--	0.0187088115738576
TraesCSU02G208500	--	--	--	--	--	--
TraesCSU02G208400	--	--	--	--	--	--
TraesCSU02G208300	--	--	--	--	--	--
TraesCSU02G208200	-2.09448	1.88189535442243	0.996715872588108	1.43563791191892	2.4566670199478	1.8687329068441
TraesCSU02G208100	--	--	--	--	--	--
TraesCSU02G208000	--	--	--	--	--	--
TraesCSU02G207900	--	--	--	--	--	--
TraesCSU02G207800	--	--	--	--	--	--
TraesCSU02G207700	1.50103608722444	3.24873515762785	0.27075951563031	-1.04222	-9.41242	0.955698457935872
TraesCSU02G207600	--	--	--	--	--	2.69179873433739
TraesCSU02G207500	--	--	--	--	--	--
TraesCSU02G207400	--	--	--	--	--	--
TraesCSU02G207300	--	--	--	--	--	--
TraesCSU02G207200	--	--	--	--	--	--
TraesCSU02G207100	--	--	--	--	--	--
TraesCSU02G207000	--	--	--	--	--	--
TraesCSU02G206900	--	--	--	--	--	--
TraesCSU02G206800	--	--	--	--	--	--
TraesCSU02G206600	--	--	--	--	--	--
TraesCSU02G206500	-1.16288	-3.17527	-3.22749	-1.24064	-2.99109	-1.23269
TraesCSU02G206300	0.603285630118822	1.01211220612045	0.369780623793149	0.847655972261982	-0.844847	-0.265164
TraesCSU02G206205	--	--	--	--	--	--
TraesCSU02G206200	1.36362696383072	1.40672507620084	0.711507952273665	1.30201209746317	-0.782379	0.462975334217275
TraesCSU02G206100	--	--	--	--	--	--
TraesCSU02G206000	--	--	--	--	--	--
TraesCSU02G205900	-0.4465	-2.65386	-2.94368	-1.30951	-0.781132	-1.53034
TraesCSU02G205800	--	--	--	--	--	--
TraesCSU02G205700	2.68874284802616	--	--	2.74488347376679	2.80320164002272	--
TraesCSU02G205600	--	--	--	--	--	--
TraesCSU02G205500	--	2.58605851177814	--	3.90636847472326	3.69097522188421	4.13390116236581
TraesCSU02G205400	1.11311345114923	1.12344769086578	0.264201109770869	0.201010543275581	-1.26101	0.664757610205843
TraesCSU02G205300	--	--	--	--	--	--
TraesCSU02G205200	--	--	--	--	--	--
TraesCSU02G205100	--	--	--	--	--	--
TraesCSU02G205000	--	--	--	--	--	2.69180098300139
TraesCSU02G204900	--	--	--	--	--	--
TraesCSU02G204800	-2.62609	0.402461455101689	-0.216909	-0.715997	-0.58014	-2.6344
TraesCSU02G204600	1.41056958312597	1.88993347073525	1.80611038729975	--	--	0.0876119168766242
TraesCSU02G204500	--	--	--	--	--	--
TraesCSU02G204400	--	--	--	--	--	--
TraesCSU02G204300	--	--	--	--	--	--
TraesCSU02G204200	--	--	--	--	--	--
TraesCSU02G204100	--	--	--	--	--	--
TraesCSU02G204000	-4.26394	-4.36983	-4.42701	-1.55838	-0.225008	-1.08441
TraesCSU02G203900	--	--	--	--	--	--
TraesCSU02G203800	--	--	--	--	--	--
TraesCSU02G203700	--	--	--	4.07344204553404	2.78137068854935	--
TraesCSU02G203600	--	--	--	--	--	--
TraesCSU02G203500	--	--	--	--	--	--
TraesCSU02G203400	--	--	--	--	--	--
TraesCSU02G203300	--	--	--	--	--	--
TraesCSU02G203200	--	--	--	--	--	--
TraesCSU02G203100	3.85042183007205	--	3.07685873677201	2.60395253296383	4.12406244522188	3.12027083668467
TraesCSU02G203000	--	--	--	--	--	--
TraesCSU02G202900	--	2.55200069478155	--	--	--	--
TraesCSU02G202800	--	--	--	--	--	--
TraesCSU02G202700	--	--	--	--	--	--
TraesCSU02G202600	--	--	--	--	--	--
TraesCSU02G202500	--	--	--	--	--	--
TraesCSU02G202400	--	--	--	--	--	--
TraesCSU02G202300	--	--	--	--	--	--
TraesCSU02G202200	--	--	--	--	--	--
TraesCSU02G202177	--	--	--	--	--	--
TraesCSU02G202100	--	--	--	--	--	--
TraesCSU02G202000	--	--	--	--	--	--
TraesCSU02G201900	--	--	3.07034278169754	--	--	--
TraesCSU02G201800	--	--	--	--	--	--
TraesCSU02G201700	--	--	--	--	--	--
TraesCSU02G201600	--	--	--	--	--	--
TraesCSU02G201500	--	--	--	--	--	--
TraesCSU02G201400	2.71034854260664	2.42363146814226	1.39967622535519	3.00453537191207	0.671925505444806	1.55744327173401
TraesCSU02G201300	--	--	--	--	--	--
TraesCSU02G201200	--	--	--	--	--	--
TraesCSU02G201100	--	--	--	--	--	--
TraesCSU02G201000	--	--	--	--	--	--
TraesCSU02G200900	-1.41554	-2.09703	-2.89887	-1.85562	-1.982	-0.355079
TraesCSU02G200800	2.77368230104372	2.90255791921705	0.715170094750077	1.34063390600803	-3.40028	2.28635381255114
TraesCSU02G200700	--	--	--	--	--	--
TraesCSU02G200600	--	--	--	--	--	--
TraesCSU02G200400	-0.457832	-0.152403	-0.280774	0.0332811362732895	-2.02282	-1.38332
TraesCSU02G200300	1.44746008003302	1.03608059156995	0.175138704708629	1.43268660318436	-2.59229	-0.757456
TraesCSU02G200200	-3.07228	-1.35168	-3.22753	-3.07876	-2.99113	-1.18829
TraesCSU02G200100	--	--	--	--	--	--
TraesCSU02G200000	--	--	--	--	--	--
TraesCSU02G199900	--	--	--	--	--	--
TraesCSU02G199800	--	--	--	--	--	--
TraesCSU02G199700	6.36636081468299	5.51993978928554	4.8879922579788	2.67660409131583	--	--
TraesCSU02G199600	--	--	--	--	--	--
TraesCSU02G199500	2.68862279159592	7.39564715944589	5.60939269386207	8.18084299528886	3.28446421841479	7.7230129578821
TraesCSU02G199400	--	--	--	--	--	--
TraesCSU02G199300	--	--	--	--	--	--
TraesCSU02G199200	--	--	--	--	--	--
TraesCSU02G199000	--	3.99416775376139	--	--	--	--
TraesCSU02G198800	--	--	--	--	--	--
TraesCSU02G198700	--	--	--	--	--	--
TraesCSU02G198600	0.980067443046115	0.397170472546204	0.320185186232194	0.612594219947484	-0.148117	1.98184461001811
TraesCSU02G198500	--	--	--	--	--	--
TraesCSU02G198400	--	--	--	--	--	--
TraesCSU02G198300	--	--	--	--	--	--
TraesCSU02G198200	--	--	--	--	--	--
TraesCSU02G198100	--	--	--	--	--	--
TraesCSU02G198000	--	--	--	--	--	--
TraesCSU02G197900	--	--	--	--	--	--
TraesCSU02G197800	--	--	--	--	--	--
TraesCSU02G197700	--	--	--	--	--	--
TraesCSU02G197600	--	3.09534137894079	4.37683019424203	3.59101550906813	--	--
TraesCSU02G197500	-1.8613	-2.90134	-2.93173	1.03496294512079	1.27879774812743	0.119236548787566
TraesCSU02G197400	--	2.5518970878224	--	--	--	--
TraesCSU02G197300	--	--	--	--	--	--
TraesCSU02G197200	0.729275644535507	0.831478079373415	1.48995663267568	0.321175071531009	-0.0727332	-0.210111
TraesCSU02G197100	--	--	--	--	--	--
TraesCSU02G197000	--	--	--	--	--	--
TraesCSU02G196900	--	--	--	--	--	--
TraesCSU02G196800	--	--	--	--	--	--
TraesCSU02G196700	--	--	--	--	--	--
TraesCSU02G196600	--	--	--	--	--	--
TraesCSU02G196500	--	--	--	--	--	--
TraesCSU02G196400	0.807804687625131	1.77803586078106	0.639995	2.78031828537087	2.63053059270202	2.23140620146636
TraesCSU02G196300	--	--	--	--	--	--
TraesCSU02G196200	0.827430183643509	0.66416323915801	--	--	3.91122453363523	--
TraesCSU02G196100	-2.45495	-2.63795	-2.97126	0.80943922789083	1.92172899197739	-0.581592
TraesCSU02G196000	--	--	--	--	--	--
TraesCSU02G195900	--	--	--	--	--	--
TraesCSU02G195800	--	--	--	--	--	--
TraesCSU02G195700	2.24403172971588	2.61592094624526	3.03311283347066	2.34651725914585	-1.49645	2.99917857316066
TraesCSU02G195600	--	--	--	--	--	--
TraesCSU02G195500	--	--	--	--	--	--
TraesCSU02G195400	--	--	--	--	--	--
TraesCSU02G195200	--	--	--	--	--	--
TraesCSU02G195100	--	--	--	--	--	--
TraesCSU02G195000	--	--	--	--	--	--
TraesCSU02G194900	--	--	--	--	--	--
TraesCSU02G194800	--	--	--	--	--	--
TraesCSU02G194700	-1.72888	-0.302384	-0.2879	-1.69207	-2.3295	-4.42501
TraesCSU02G194600	--	--	--	--	--	--
TraesCSU02G194500	-2.24602	-1.91547	-1.28299	-0.442261	-0.625275	-0.767756
TraesCSU02G194400	--	--	--	--	--	--
TraesCSU02G194300	--	--	--	--	--	--
TraesCSU02G194200	0.806007157852967	1.10677349947176	1.41996527911827	-0.972896	-0.553146	-0.434652
TraesCSU02G194100	--	--	--	--	--	--
TraesCSU02G194000	--	--	--	--	--	--
TraesCSU02G193900	--	--	--	--	--	--
TraesCSU02G193800	1.39760384343948	0.631040551155989	-0.650449	-1.24064	-2.99092	-3.081
TraesCSU02G193700	--	--	--	--	--	--
TraesCSU02G193500	--	--	--	--	--	--
TraesCSU02G193400	--	--	--	--	--	--
TraesCSU02G193300	--	--	--	--	--	--
TraesCSU02G193100	3.58713641967051	4.23509294854485	3.03442992874831	--	2.78139124126324	2.71981211023404
TraesCSU02G193000	4.15880673528443	2.27442047618503	1.47175469294141	0.102194922022799	--	--
TraesCSU02G192900	--	--	--	--	--	--
TraesCSU02G192800	--	--	--	--	--	--
TraesCSU02G192700	-0.822306	0.31491186583512	0.149954171937668	2.24744928528673	1.68260683055793	0.466308370450539
TraesCSU02G192600	--	--	--	--	--	--
TraesCSU02G192500	1.26243935236158	-0.861082	1.22806463827701	-1.18489	-0.787112	1.22244168182156
TraesCSU02G192400	-0.847312	-4.12651	-2.42652	1.27101338623705	1.36985177935686	0.768653729241392
TraesCSU02G192300	--	--	--	--	--	--
TraesCSU02G192200	--	--	--	--	--	--
TraesCSU02G192100	0.0439182101868694	1.15181700253911	1.04797836762056	3.22156931195998	0.113699621684163	1.70934558621099
TraesCSU02G192000	--	--	--	--	--	--
TraesCSU02G191900	--	--	--	--	--	--
TraesCSU02G191800	0.0433496299318823	1.06952549662854	-0.216909	0.478907744620544	-2.55177	-2.63438
TraesCSU02G191700	--	--	--	--	--	--
TraesCSU02G191600	--	--	--	--	--	--
TraesCSU02G191500	--	--	--	--	--	--
TraesCSU02G191400	0.0737751517685492	0.269203285610861	-3.29926	0.714851055342076	4.58440494417105	1.18663688151223
TraesCSU02G191300	--	--	--	3.57059928259905	--	--
TraesCSU02G191200	--	--	--	--	--	--
TraesCSU02G191100	--	--	--	--	--	--
TraesCSU02G191000	-4.86292	-4.97005	-3.21507	-0.295425	-2.77732	-0.292297
TraesCSU02G190900	--	--	--	--	--	--
TraesCSU02G190800	--	--	--	--	--	--
TraesCSU02G190700	--	--	--	--	--	--
TraesCSU02G190600	--	--	--	--	--	--
TraesCSU02G190500	--	--	--	--	--	--
TraesCSU02G190400	--	--	--	--	--	--
TraesCSU02G190300	--	--	--	--	--	--
TraesCSU02G190200	--	--	--	--	--	--
TraesCSU02G190100	--	--	--	--	--	--
TraesCSU02G190000	--	--	--	--	--	--
TraesCSU02G189900	--	--	--	--	--	--
TraesCSU02G189800	-0.302763	0.673765099155457	-0.53888	-0.336513	-3.39298	0.37146635448958
TraesCSU02G189700	-3.17377	-3.26921	0.887899168704448	-0.481474	-1.12198	-1.28566
TraesCSU02G189600	--	--	--	--	--	--
TraesCSU02G189500	--	2.63526590985242	3.46826491438696	2.65967108351662	2.84449205876401	2.71978553220221
TraesCSU02G189400	--	--	--	--	--	--
TraesCSU02G189300	--	--	--	--	--	--
TraesCSU02G189200	--	--	--	--	--	--
TraesCSU02G189100	-1.59208	-0.504041	0.100837752512617	1.1352368281827	-3.39297	-0.282009
TraesCSU02G189000	-3.48064	-3.58497	-1.85342	1.43191625645953	1.94992540078644	-0.328987
TraesCSU02G188900	--	--	--	--	--	--
TraesCSU02G188800	--	--	--	--	--	--
TraesCSU02G188700	0.00630604043023788	0.707007583624889	-0.193746	-1.6828	-3.20513	-0.753683
TraesCSU02G188600	--	--	--	--	--	--
TraesCSU02G188500	--	--	--	--	--	--
TraesCSU02G188400	--	--	--	--	--	--
TraesCSU02G188300	-4.12409	-4.22997	-4.29736	0.276120835513035	-0.730661	-4.1407
TraesCSU02G188200	--	--	--	--	--	--
TraesCSU02G188100	--	--	--	--	--	--
TraesCSU02G188000	--	--	--	--	--	--
TraesCSU02G187900	--	--	--	--	--	--
TraesCSU02G187800	--	--	--	--	--	--
TraesCSU02G187700	--	--	--	--	--	--
TraesCSU02G187600	--	--	--	--	--	2.66162754817813
TraesCSU02G187500	--	--	--	--	--	--
TraesCSU02G187400	--	--	--	--	--	--
TraesCSU02G187300	--	--	--	--	--	--
TraesCSU02G187200	-0.532359	1.10782762252719	-4.28243	-0.224172	-4.04106	-4.12923
TraesCSU02G187100	1.68675963894734	0.600061656175612	0.256527188552036	-0.57262	0.59840623739493	0.383002342277405
TraesCSU02G187000	--	--	--	--	--	--
TraesCSU02G186900	--	--	--	--	--	--
TraesCSU02G186800	4.99407844589791	1.93570069636854	0.278323252269603	-2.58451	2.8161530826135	3.43772948354734
TraesCSU02G186700	--	--	--	--	--	--
TraesCSU02G186600	--	--	--	--	2.7813263250601	--
TraesCSU02G186500	--	--	--	--	--	--
TraesCSU02G186400	--	--	--	--	--	--
TraesCSU02G186300	--	--	--	--	--	--
TraesCSU02G186200	--	--	--	--	--	--
TraesCSU02G186100	--	--	--	--	--	--
TraesCSU02G185900	-3.57402	-3.67652	-3.7417	-1.67919	-3.50595	-3.59108
TraesCSU02G185800	--	--	--	--	--	3.57870871083882
TraesCSU02G185700	--	--	--	--	--	--
TraesCSU02G185600	--	--	--	--	--	--
TraesCSU02G185500	--	--	--	--	--	--
TraesCSU02G185400	--	--	--	--	--	--
TraesCSU02G185300	--	--	--	--	--	--
TraesCSU02G185200	--	--	--	--	--	--
TraesCSU02G185100	-2.60842	-0.568379	-1.10852	0.147753778753342	-0.545495	-0.62743
TraesCSU02G185000	--	--	--	--	--	--
TraesCSU02G184924	-1.25972	-3.26917	-3.31793	-3.18335	-3.09803	-3.18288
TraesCSU02G184900	--	--	--	--	--	--
TraesCSU02G184800	--	-0.118121	0.606084611178329	0.0173056900706824	0.152728370796155	--
TraesCSU02G184700	--	--	--	--	--	--
TraesCSU02G184600	--	--	--	--	--	--
TraesCSU02G184500	--	--	--	--	--	--
TraesCSU02G184400	--	--	--	--	--	--
TraesCSU02G184300	--	--	--	--	--	--
TraesCSU02G184200	-4.31244	-2.5917	-2.6648	-2.42365	-4.23598	-0.45345
TraesCSU02G184100	-5.47498	-5.58636	-5.64464	-5.48432	-0.241954	-5.49144
TraesCSU02G184000	--	--	--	--	--	--
TraesCSU02G183900	--	--	--	--	--	--
TraesCSU02G183800	-0.0951255	1.48199505398552	0.827364484601999	1.01247052430576	-0.247796	-3.44558
TraesCSU02G183700	--	--	--	--	--	--
TraesCSU02G183600	--	--	--	--	--	--
TraesCSU02G183500	--	--	--	--	--	--
TraesCSU02G183400	--	--	--	--	--	--
TraesCSU02G183300	-1.89384	-0.94276	-0.860953	1.93800185132644	-0.402105	-0.0276373
TraesCSU02G183200	--	--	--	--	--	--
TraesCSU02G183100	--	--	--	--	--	--
TraesCSU02G183000	--	--	--	--	--	--
TraesCSU02G182900	--	--	--	--	--	--
TraesCSU02G182800	1.34312176652359	0.904960170698713	0.896868213345612	1.07671526336706	0.50353449985901	0.67447701724707
TraesCSU02G182700	--	--	--	--	--	--
TraesCSU02G182638	--	--	--	--	--	--
TraesCSU02G182600	--	--	--	--	--	--
TraesCSU02G182500	--	--	--	--	--	--
TraesCSU02G182400	--	--	--	--	--	--
TraesCSU02G182300	--	--	--	--	--	--
TraesCSU02G182200	--	--	--	--	--	--
TraesCSU02G182100	--	--	--	--	--	--
TraesCSU02G182000	--	--	--	--	--	--
TraesCSU02G181800	--	--	--	--	--	--
TraesCSU02G181700	--	--	--	--	--	--
TraesCSU02G181600	--	--	--	--	--	--
TraesCSU02G181500	--	--	--	--	2.78134669912012	--
TraesCSU02G181400	0.204734958150936	0.346449684369881	0.219890676963794	0.0746639813952301	-0.315733	0.0316797547574698
TraesCSU02G181200	--	--	--	--	--	--
TraesCSU02G181100	--	--	--	--	--	--
TraesCSU02G181000	-0.633993	-2.09756	0.34306565013265	0.25658990122985	0.827666628617253	0.986532778440017
TraesCSU02G180900	--	--	--	--	--	--
TraesCSU02G180800	--	--	--	--	--	--
TraesCSU02G180700	--	--	--	2.70136488308325	--	--
TraesCSU02G180600	--	--	--	--	--	--
TraesCSU02G180500	--	-0.107833	0.54823329041409	--	--	-0.0230554
TraesCSU02G180400	--	--	--	--	--	--
TraesCSU02G180300	--	--	--	--	--	--
TraesCSU02G180200	--	--	--	--	--	--
TraesCSU02G180100	--	--	--	--	--	--
TraesCSU02G180000	--	--	--	--	--	--
TraesCSU02G179900	--	--	--	--	--	--
TraesCSU02G179800	--	--	--	--	--	--
TraesCSU02G179700	--	--	--	--	--	--
TraesCSU02G179600	--	--	--	--	--	--
TraesCSU02G179500	2.29128977311248	2.18401898990545	1.26674654128323	-0.503844	-4.02665	-4.116
TraesCSU02G179400	--	--	--	--	--	--
TraesCSU02G179300	--	--	--	--	--	--
TraesCSU02G179200	--	--	--	--	--	--
TraesCSU02G179100	--	--	--	--	--	--
TraesCSU02G179000	1.42511240575656	0.426727874661232	-0.836253	0.0668276738400356	-1.19242	-1.35274
TraesCSU02G178800	--	--	--	--	--	--
TraesCSU02G178700	--	--	--	--	--	--
TraesCSU02G178600	--	--	--	--	--	--
TraesCSU02G178500	0.858637479155431	0.59022733831844	0.530595705022433	-0.154072	-0.0934694	0.0299767488098026
TraesCSU02G178400	--	--	--	--	--	--
TraesCSU02G178300	--	2.58607726653204	2.48859175208795	--	--	--
TraesCSU02G178200	--	--	--	--	--	--
TraesCSU02G178100	--	--	--	--	--	--
TraesCSU02G178000	--	--	--	--	--	--
TraesCSU02G177900	-2.63214	-2.72711	-2.78029	-2.64006	0.205198428581874	-2.64387
TraesCSU02G177800	--	--	--	--	--	--
TraesCSU02G177700	0.707973691503613	-0.624742	0.863619895673772	-3.15489	0.2279783056464	-3.15815
TraesCSU02G177600	--	--	--	--	--	--
TraesCSU02G177500	--	--	--	--	--	--
TraesCSU02G177400	--	--	--	--	--	--
TraesCSU02G177300	--	--	--	--	--	--
TraesCSU02G177200	--	--	--	--	--	--
TraesCSU02G177100	--	--	--	--	--	--
TraesCSU02G177000	-2.29026	-3.22394	-2.84261	-1.08177	-0.325267	-0.183334
TraesCSU02G176900	--	--	--	--	--	--
TraesCSU02G176800	-4.97058	-2.24735	-3.93253	-2.79944	-4.24828	-5.10344
TraesCSU02G176700	--	--	--	--	--	--
TraesCSU02G176600	--	--	--	--	--	--
TraesCSU02G176500	--	--	--	--	--	--
TraesCSU02G176400	--	--	--	--	--	--
TraesCSU02G176300	--	--	--	--	--	--
TraesCSU02G176200	-0.753883	1.0071336028777	-0.225552	3.3803493301413	1.34201799094834	1.86163716804088
TraesCSU02G176100	--	--	--	--	--	--
TraesCSU02G176000	--	--	--	--	--	--
TraesCSU02G175900	1.52915410073707	1.22100963247993	-2.27805	3.12638793464094	4.3502101784526	2.59964058049559
TraesCSU02G175800	--	--	--	--	--	--
TraesCSU02G175700	-4.06256	-4.16712	-4.22463	-0.169653	1.05124169292486	-2.17597
TraesCSU02G175600	--	--	--	--	--	--
TraesCSU02G175500	--	--	--	--	--	--
TraesCSU02G175300	4.49916218888883	3.79681379988609	--	--	--	--
TraesCSU02G175200	--	--	--	--	--	--
TraesCSU02G175100	--	--	--	--	--	--
TraesCSU02G175000	-1.23091	-6.89642	-6.95107	0.0254403803277678	-1.43198	-3.21227
TraesCSU02G174900	--	--	--	--	--	--
TraesCSU02G174800	--	--	2.58469346757678	2.67661100718673	--	--
TraesCSU02G174700	--	--	--	--	--	--
TraesCSU02G174600	--	--	--	--	--	--
TraesCSU02G174500	--	--	--	--	--	--
TraesCSU02G174400	--	--	--	--	--	--
TraesCSU02G174300	--	--	--	--	--	--
TraesCSU02G174200	--	--	--	--	--	--
TraesCSU02G174100	0.833999137445028	--	0.595600897109589	-0.0291232	--	--
TraesCSU02G174000	--	--	--	--	--	--
TraesCSU02G173900	--	--	--	--	--	--
TraesCSU02G173800	0.0705458918147999	-0.631185	-3.2663	0.714959403257933	0.262885298257562	-0.432063
TraesCSU02G173700	--	--	--	--	--	--
TraesCSU02G173600	--	--	--	--	--	--
TraesCSU02G173500	--	--	--	--	--	--
TraesCSU02G173400	--	--	--	--	--	--
TraesCSU02G173300	--	--	--	--	--	--
TraesCSU02G173200	-1.82184	-1.64751	-1.46596	-1.7264	-1.37347	-1.35375
TraesCSU02G173100	-2.43414	-1.12146	-1.18376	-2.44577	-1.75961	-1.34215
TraesCSU02G173000	0.550457761553194	-0.771762	-0.509372	0.834003003149634	1.36440975726514	0.847904489577891
TraesCSU02G172900	--	--	--	--	--	--
TraesCSU02G172800	--	--	--	--	--	--
TraesCSU02G172700	--	--	--	--	--	--
TraesCSU02G172600	--	--	--	--	--	--
TraesCSU02G172500	0.415980427459774	-2.28626	-2.36946	-0.451618	-1.36303	-1.21271
TraesCSU02G172400	3.22317451474809	0.684836300554798	--	1.22513528270871	--	--
TraesCSU02G172300	--	--	--	--	--	--
TraesCSU02G172200	--	--	--	--	--	--
TraesCSU02G172100	-0.746507	-4.73166	-4.78629	-2.72428	-1.76701	-2.73499
TraesCSU02G172000	0.850075199866537	0.518449347431091	0.0596062735118275	-0.140392	-1.23631	-0.907551
TraesCSU02G171900	-1.06553	-1.60806	-0.269435	0.506065634366044	1.08010398041105	0.161309266985876
TraesCSU02G171700	--	--	--	--	2.69324728444993	--
TraesCSU02G171600	--	--	--	--	--	--
TraesCSU02G171500	--	--	--	--	--	--
TraesCSU02G171400	--	--	--	--	--	--
TraesCSU02G171300	-0.147214	-1.22539	-1.27008	-0.372238	-0.312655	0.0809866288506439
TraesCSU02G171200	--	--	--	--	--	--
TraesCSU02G171100	--	--	--	--	--	--
TraesCSU02G171000	--	--	--	--	--	--
TraesCSU02G170900	--	--	--	--	--	--
TraesCSU02G170800	--	--	--	--	--	--
TraesCSU02G170700	--	--	--	--	--	--
TraesCSU02G170600	--	--	--	--	--	--
TraesCSU02G170500	--	--	--	--	--	--
TraesCSU02G170400	--	--	--	--	--	--
TraesCSU02G170300	--	--	--	--	--	--
TraesCSU02G170200	--	--	--	--	--	--
TraesCSU02G170100	--	--	--	--	--	--
TraesCSU02G170000	--	--	--	--	--	--
TraesCSU02G169900	--	--	--	--	--	--
TraesCSU02G169800	--	--	--	--	--	--
TraesCSU02G169700	--	--	--	--	--	--
TraesCSU02G169600	-3.04503	-2.11952	-1.02686	1.23890485023675	0.0543827037380037	-0.0990462
TraesCSU02G169500	--	--	--	--	--	--
TraesCSU02G169400	--	--	--	--	--	--
TraesCSU02G169300	--	--	2.56734086042177	--	--	--
TraesCSU02G169200	-0.915049	-2.16764	-0.829834	-0.754213	-0.367753	-0.338103
TraesCSU02G169100	--	--	--	--	--	--
TraesCSU02G169000	--	--	--	--	--	--
TraesCSU02G168900	--	--	--	--	--	--
TraesCSU02G168800	--	4.21924154046228	3.70577027532576	--	--	--
TraesCSU02G168700	--	--	--	--	--	--
TraesCSU02G168600	--	--	--	--	--	--
TraesCSU02G168500	--	--	--	--	--	--
TraesCSU02G168400	--	--	--	--	--	--
TraesCSU02G168300	--	--	--	--	--	--
TraesCSU02G168200	--	--	--	--	--	--
TraesCSU02G168100	--	--	--	--	--	--
TraesCSU02G168000	-1.30154	-0.608781	-2.82972	-6.64198	-4.61544	-2.54584
TraesCSU02G167900	1.6495	1.4611158223224	1.59731473307085	-1.28771	-1.17745	1.49645848804614
TraesCSU02G167800	2.68862267976735	--	--	--	--	--
TraesCSU02G167700	-3.90045	-7.57513	-7.63243	1.46765177688762	2.17550719904512	0.0574984745939172
TraesCSU02G167600	-4.03897	-1.53495	-4.1961	-4.04766	-3.95533	-0.469771
TraesCSU02G167500	--	--	--	--	--	--
TraesCSU02G167400	--	--	--	--	--	--
TraesCSU02G167300	--	--	--	--	--	--
TraesCSU02G167200	--	--	--	--	--	--
TraesCSU02G167100	--	--	--	--	--	--
TraesCSU02G167000	-0.836509	0.11987086337468	0.360887517686773	-0.472785	-1.81764	-0.648009
TraesCSU02G166900	0.156307723008212	0.270607477484439	0.454325119239755	1.01958710008368	1.25957171223783	0.965608462939564
TraesCSU02G166800	-0.799287	-0.018128	0.297269128273977	0.374924427022696	0.553383139163423	1.2308700702872
TraesCSU02G166700	1.31864524913624	-0.118122	--	--	--	0.798642825393956
TraesCSU02G166600	--	--	--	--	--	--
TraesCSU02G166500	--	--	--	--	--	--
TraesCSU02G166400	--	--	--	--	--	--
TraesCSU02G166300	--	--	--	--	--	--
TraesCSU02G166200	--	--	--	--	--	--
TraesCSU02G166100	-4.09741	-4.19928	-4.25283	-4.10739	-0.2916	-1.41851
TraesCSU02G166000	-3.54979	-3.64928	-3.7037	-1.65966	-3.47501	-3.56219
TraesCSU02G165900	--	--	--	--	--	--
TraesCSU02G165800	--	--	--	--	--	--
TraesCSU02G165700	--	1.17383066376255	--	0.786254667428561	--	0.866877316322545
TraesCSU02G165600	--	--	--	--	--	--
TraesCSU02G165500	--	--	--	--	--	--
TraesCSU02G165400	--	--	--	--	--	--
TraesCSU02G165363	--	--	--	--	--	--
TraesCSU02G165300	--	--	-0.201562	--	--	--
TraesCSU02G165233	--	--	--	--	--	--
TraesCSU02G165212	-1.16762	-1.07181	-2.25142	-0.0348314	-0.625672	0.0331418675251223
TraesCSU02G165200	0.306506553090881	0.100139558750556	2.12338137158972	0.676544535858778	-0.884279	-1.14284
TraesCSU02G165100	--	--	--	--	--	--
TraesCSU02G165000	--	--	--	--	--	--
TraesCSU02G164900	--	--	--	--	--	--
TraesCSU02G164800	--	--	--	--	--	--
TraesCSU02G164700	-4.91004	-5.02075	-5.07838	-2.20043	-4.82397	-1.30693
TraesCSU02G164600	--	--	--	2.7449864069092	4.3659720929802	4.11263261604216
TraesCSU02G164500	--	--	--	--	--	--
TraesCSU02G164400	4.93298409354046	4.03139671015499	3.07686866689145	4.08705422450356	3.66459058515171	3.85582040788318
TraesCSU02G164300	-2.62609	-2.72023	-2.76871	0.543610426822979	-0.622584	-2.63441
TraesCSU02G164200	--	--	--	--	--	--
TraesCSU02G164100	-0.139993	-0.926982	0.0348991623091186	0.690101413581246	0.633110420503894	-0.707586
TraesCSU02G164000	--	--	--	--	--	--
TraesCSU02G163900	--	--	--	--	--	--
TraesCSU02G163800	--	--	--	--	--	--
TraesCSU02G163700	--	--	--	--	--	--
TraesCSU02G163600	--	--	--	--	--	--
TraesCSU02G163500	--	--	--	--	--	--
TraesCSU02G163400	--	--	--	--	--	--
TraesCSU02G163300	--	--	--	--	--	--
TraesCSU02G163200	--	--	--	--	--	--
TraesCSU02G163100	--	--	--	--	--	--
TraesCSU02G163000	-2.66303	-2.75351	-0.980289	1.17361991243931	-0.615734	0.0196273538154542
TraesCSU02G162900	--	--	--	3.51538955834122	2.21162983878992	3.15843606479842
TraesCSU02G162800	--	--	--	--	--	--
TraesCSU02G162700	--	--	--	--	--	--
TraesCSU02G162600	--	--	--	--	--	--
TraesCSU02G162500	--	--	--	--	--	--
TraesCSU02G162400	-4.43893	-6.51872	-4.26927	-0.42042	0.651008597193271	0.0280821060246726
TraesCSU02G162200	--	--	--	--	--	--
TraesCSU02G162000	--	--	--	--	--	--
TraesCSU02G161900	--	--	--	--	--	--
TraesCSU02G161800	--	--	--	--	--	--
TraesCSU02G161700	--	--	--	--	--	--
TraesCSU02G161600	--	--	--	--	--	--
TraesCSU02G161500	--	--	--	--	--	--
TraesCSU02G161400	--	--	--	--	--	--
TraesCSU02G161300	--	2.55189990768317	--	--	--	--
TraesCSU02G161200	--	--	--	--	--	--
TraesCSU02G161100	--	--	--	--	--	--
TraesCSU02G161000	--	--	--	--	--	--
TraesCSU02G160800	0.338067213740313	1.23936229665218	1.64809679473514	1.5243709802104	0.535690979577978	0.0678264805616657
TraesCSU02G160700	--	--	--	--	--	--
TraesCSU02G160600	--	--	--	--	--	--
TraesCSU02G160500	--	--	--	--	--	--
TraesCSU02G160400	1.7533313875196	1.43773506148516	-3.88914	-3.73533	1.13961730225849	0.38745054823182
TraesCSU02G160300	0.0642233334439786	1.19351038780065	0.67099858269749	0.0301544003218115	-1.33274	1.51570268933877
TraesCSU02G160200	--	--	--	--	--	--
TraesCSU02G160100	-3.96817	-1.46396	-4.13203	-0.881158	-3.88372	-3.98125
TraesCSU02G159900	--	--	--	--	--	--
TraesCSU02G159800	--	--	--	--	--	--
TraesCSU02G159700	--	--	--	--	--	--
TraesCSU02G159600	--	--	--	--	--	3.87718329994479
TraesCSU02G159500	--	--	--	--	--	--
TraesCSU02G159400	-0.848856	-1.59934	-0.341606	0.854786695087642	0.0399074917641008	-0.60589
TraesCSU02G159300	--	--	--	--	--	--
TraesCSU02G159200	--	--	--	--	--	--
TraesCSU02G159100	--	--	--	--	--	--
TraesCSU02G159000	--	--	--	--	--	8.16020816677216
TraesCSU02G158900	--	--	--	--	--	--
TraesCSU02G158800	0.176321620354459	0.162148057021623	0.46402757146436	1.03685125276606	1.24077901999642	1.48589120846282
TraesCSU02G158700	--	--	--	--	--	--
TraesCSU02G158600	--	--	--	--	--	--
TraesCSU02G158500	--	--	--	--	--	--
TraesCSU02G158400	--	--	--	--	--	--
TraesCSU02G158300	--	--	--	--	--	--
TraesCSU02G158200	1.19518634765573	1.04603992887265	0.538203178177303	-1.33867	-0.87663	0.926436358661655
TraesCSU02G158100	--	--	--	--	--	--
TraesCSU02G158000	--	--	--	--	--	--
TraesCSU02G157900	--	--	--	--	--	--
TraesCSU02G157800	--	--	--	--	--	--
TraesCSU02G157700	--	--	--	--	--	--
TraesCSU02G157600	--	--	--	--	--	--
TraesCSU02G157500	--	--	--	--	--	--
TraesCSU02G157400	--	--	--	--	--	--
TraesCSU02G157300	--	--	--	--	--	--
TraesCSU02G157200	--	--	--	--	--	--
TraesCSU02G157100	-3.07245	-1.35167	-1.40963	-1.18	-0.147307	-1.18825
TraesCSU02G157000	-3.5521	-3.65269	-3.71088	-3.5629	-3.48044	-3.56727
TraesCSU02G156900	--	--	--	--	--	--
TraesCSU02G156800	--	--	--	--	--	--
TraesCSU02G156700	3.29592607313934	1.29522110111102	2.06397808273198	-0.420496	0.474182843369477	1.24779807575808
TraesCSU02G156600	--	3.08449926053929	3.4427903876424	--	--	--
TraesCSU02G156500	1.9609417267944	-2.75497	-2.8088	4.84945464935509	-2.59699	-2.67715
TraesCSU02G156400	--	--	--	--	--	--
TraesCSU02G156300	-2.06786	-2.5058	-1.45433	0.42776093694425	0.539850074652056	0.423380351746439
TraesCSU02G156200	-9.0589	-9.1722	-9.23157	-9.06878	-8.97109	-9.07735
TraesCSU02G156100	-6.09747	-0.296499	-1.29198	2.03400841456723	-6.01028	-6.11468
TraesCSU02G156000	--	--	--	--	--	3.61628521315481
TraesCSU02G155909	-2.0162	-2.17411	-2.00213	-1.08781	-0.864138	-0.405511
TraesCSU02G155900	-0.477338	-0.368952	-1.16526	-0.204922	0.230923243597548	-0.262989
TraesCSU02G155800	--	--	--	--	--	--
TraesCSU02G155700	--	--	--	--	--	--
TraesCSU02G155600	--	--	--	--	--	--
TraesCSU02G155500	--	--	--	--	--	--
TraesCSU02G155400	--	--	--	--	--	--
TraesCSU02G155300	--	--	--	--	--	--
TraesCSU02G155200	--	--	--	--	--	--
TraesCSU02G155100	--	--	--	--	--	--
TraesCSU02G155000	--	--	--	--	--	--
TraesCSU02G154900	--	--	2.56734167739814	--	--	--
TraesCSU02G154800	--	--	--	--	--	--
TraesCSU02G154700	--	--	--	--	--	--
TraesCSU02G154600	--	--	--	--	--	--
TraesCSU02G154500	--	--	--	--	--	--
TraesCSU02G154400	--	--	--	--	--	--
TraesCSU02G154300	--	--	--	--	--	--
TraesCSU02G154200	--	--	--	--	--	--
TraesCSU02G154112	--	--	--	--	--	--
TraesCSU02G154111	--	--	--	--	--	--
TraesCSU02G154109	--	--	--	--	--	--
TraesCSU02G154108	--	--	--	--	--	--
TraesCSU02G154100	--	--	--	--	--	--
TraesCSU02G154000	--	--	--	--	--	--
TraesCSU02G153900	--	3.10267763264922	--	--	--	--
TraesCSU02G153800	--	--	--	--	--	--
TraesCSU02G153700	-8.61467	-8.7279	-8.78725	-8.62453	-8.5269	-5.94292
TraesCSU02G153600	--	--	--	--	--	--
TraesCSU02G153500	--	--	--	--	--	--
TraesCSU02G153400	--	--	--	--	--	--
TraesCSU02G153300	--	--	--	--	--	--
TraesCSU02G153200	0.0853836573744752	0.572483378952881	-0.66582	-1.06321	-2.37421	-1.11499
TraesCSU02G153100	0.316078232418276	-0.9463	0.123552903195478	-0.877229	-1.92092	-1.39494
TraesCSU02G153000	-0.29582	-0.483686	-1.32684	-1.24833	-1.58218	-1.17057
TraesCSU02G152900	--	--	--	--	--	--
TraesCSU02G152800	--	--	2.56732579214239	--	--	--
TraesCSU02G152700	--	--	--	--	--	--
TraesCSU02G152671	--	--	--	--	--	--
TraesCSU02G152608	--	--	--	--	--	--
TraesCSU02G152600	--	--	--	--	--	--
TraesCSU02G152500	--	--	--	--	--	--
TraesCSU02G152400	--	--	--	--	--	--
TraesCSU02G152300	--	--	--	--	--	--
TraesCSU02G152200	--	--	--	--	--	--
TraesCSU02G152100	-3.25867	-3.44761	-2.90787	1.13190328122158	1.17162806628684	0.932597347087489
TraesCSU02G152000	1.24510747183026	-3.94963	-3.9991	-0.76522	-3.76936	0.280538006281993
TraesCSU02G151939	-1.53057	-0.554778	-1.79408	-4.24829	-2.18313	-4.24928
TraesCSU02G151900	-2.54769	-1.09181	-2.79229	-4.45338	-4.35999	-0.573585
TraesCSU02G151800	--	--	--	--	--	--
TraesCSU02G151700	--	--	--	--	--	--
TraesCSU02G151600	0.0756119951581786	--	--	--	--	--
TraesCSU02G151500	--	--	--	--	0.165829673848953	--
TraesCSU02G151400	--	--	--	--	--	--
TraesCSU02G151300	0.0298950871655889	--	--	--	--	--
TraesCSU02G151200	--	--	--	--	--	--
TraesCSU02G151100	--	--	--	--	--	--
TraesCSU02G151000	--	--	--	--	--	--
TraesCSU02G150900	--	--	--	--	--	--
TraesCSU02G150800	--	--	--	--	--	--
TraesCSU02G150700	-1.42595	-2.87003	-4.75704	-1.0115	-4.51311	-2.70204
TraesCSU02G150600	--	--	--	--	--	--
TraesCSU02G150500	--	2.61152697240474	--	--	--	3.60020303479891
TraesCSU02G150400	--	--	--	--	--	--
TraesCSU02G150300	--	--	--	--	--	--
TraesCSU02G150200	--	--	--	--	--	--
TraesCSU02G150100	--	--	--	--	--	--
TraesCSU02G150000	--	--	--	--	--	--
TraesCSU02G149951	--	--	--	--	--	--
TraesCSU02G149946	--	--	--	--	--	--
TraesCSU02G149938	--	--	--	--	--	--
TraesCSU02G149933	--	--	--	--	--	--
TraesCSU02G149900	--	--	--	--	--	--
TraesCSU02G149800	--	--	--	--	--	0.0874777624275039
TraesCSU02G149700	--	--	--	--	--	--
TraesCSU02G149600	--	--	--	--	--	--
TraesCSU02G149500	--	--	--	--	--	--
TraesCSU02G149400	-1.15752	-0.53031	-0.658633	0.11687743042239	-0.0513249	-1.13987
TraesCSU02G149300	-4.91004	-5.02075	-5.07838	-4.91931	-4.82397	-4.92568
TraesCSU02G149200	--	--	--	--	--	--
TraesCSU02G149100	--	--	--	--	--	--
TraesCSU02G149000	--	--	--	--	--	--
TraesCSU02G148900	--	--	--	--	--	--
TraesCSU02G148700	-5.42657	-5.53519	-3.81091	1.99094329036269	1.50635906793672	-1.56276
TraesCSU02G148600	--	--	--	--	--	--
TraesCSU02G148500	--	--	--	--	--	--
TraesCSU02G148400	--	--	--	--	--	--
TraesCSU02G148300	--	--	--	--	--	--
TraesCSU02G148200	--	--	--	--	--	--
TraesCSU02G148100	--	--	--	--	--	--
TraesCSU02G148000	--	--	--	--	--	--
TraesCSU02G147900	--	--	--	--	--	--
TraesCSU02G147800	--	--	--	--	--	--
TraesCSU02G147700	--	-0.10784	-0.244914	--	--	--
TraesCSU02G147600	--	--	--	--	--	--
TraesCSU02G147500	1.37630427930042	2.44231704952659	1.50225789290013	0.102132192886768	0.165822384933637	--
TraesCSU02G147400	-3.19378	-3.29329	-3.35634	-0.538847	-3.12823	-3.2113
TraesCSU02G147300	--	--	--	3.5910046531759	--	--
TraesCSU02G147200	-3.44854	-4.47683	-4.5602	2.24936884386958	1.21763608393089	-1.53336
TraesCSU02G147100	-2.03841	-0.723531	-2.69345	3.97952250467829	1.47608979511673	1.44467977204334
TraesCSU02G147000	--	--	--	--	--	--
TraesCSU02G146900	--	--	--	--	--	--
TraesCSU02G146800	--	--	--	--	--	--
TraesCSU02G146700	--	--	--	--	--	--
TraesCSU02G146600	0.0439191593556075	1.13426722682785	4.45980267282856	3.97167960585063	3.50039663539066	8.90221223699427
TraesCSU02G146500	--	--	--	--	--	--
TraesCSU02G146400	--	--	--	--	--	--
TraesCSU02G146300	--	--	--	--	--	--
TraesCSU02G146200	--	--	--	--	--	--
TraesCSU02G146100	--	--	--	--	--	--
TraesCSU02G146000	--	--	--	--	--	--
TraesCSU02G145900	--	--	--	--	--	--
TraesCSU02G145800	--	--	--	--	--	--
TraesCSU02G145700	--	--	--	--	--	--
TraesCSU02G145600	1.74199668525181	2.51197030682223	-0.129151	--	--	--
TraesCSU02G145500	2.02439516880381	-0.120489	--	--	--	--
TraesCSU02G145400	-4.80778	-3.59906	-2.09851	0.163903480373545	-0.0385555	-0.0162253
TraesCSU02G145300	4.15748749334926	3.11769019767807	--	--	--	--
TraesCSU02G145200	0.465818040499375	0.566956694705511	0.250991752684959	-0.112966	-0.328652	-0.169158
TraesCSU02G145100	0.972111937459297	1.32726629399499	-0.987034	-0.74696	-0.589099	-2.58645
TraesCSU02G145000	--	--	--	--	--	--
TraesCSU02G144900	--	--	--	--	--	--
TraesCSU02G144800	2.26165	-0.468986	0.574186292149501	4.22489532707335	1.88852939751752	2.55621109051284
TraesCSU02G144700	--	--	--	--	--	--
TraesCSU02G144600	3.86974012896927	3.48314754648496	3.07037864131458	6.27973422780382	5.41156369298441	5.81337346849701
TraesCSU02G144500	--	3.40969007171969	3.96471973639695	5.18911415868678	--	4.96243147045449
TraesCSU02G144459	--	--	--	--	--	--
TraesCSU02G144400	--	--	--	--	--	--
TraesCSU02G144300	--	--	--	--	--	--
TraesCSU02G144263	--	--	--	--	--	--
TraesCSU02G144231	--	--	--	--	--	--
TraesCSU02G144200	--	--	--	--	--	--
TraesCSU02G144100	--	--	--	--	--	--
TraesCSU02G144000	--	--	--	--	--	--
TraesCSU02G143900	0.0413420271982461	0.944707957349294	1.85259248234111	0.540157629866885	-0.615738	1.46009575833192
TraesCSU02G143800	0.675655105486595	1.55404211563758	2.17055090169923	3.08623871747515	2.97234981934673	1.89022427004848
TraesCSU02G143700	-0.528545	0.766859349120437	1.14885744635529	1.43914355468103	0.848920930052607	0.970090096914992
TraesCSU02G143600	--	--	--	--	--	--
TraesCSU02G143500	--	--	--	--	--	--
TraesCSU02G143400	--	--	--	--	--	--
TraesCSU02G143300	--	--	--	--	--	--
TraesCSU02G143200	-0.59352	0.753453939907491	-0.185386	-1.80465	-3.88306	-0.821234
TraesCSU02G143100	--	--	--	--	--	--
TraesCSU02G143000	--	--	--	--	--	--
TraesCSU02G142900	--	--	--	--	--	--
TraesCSU02G142800	--	--	--	--	--	--
TraesCSU02G142700	-1.29971	-1.54049	-2.92016	0.479127900411742	-0.0953451	0.569767443270292
TraesCSU02G142600	1.24780633614807	1.12288804032851	1.65191869669106	1.40516865664635	0.727887741661985	1.27371909888052
TraesCSU02G142500	-2.72397	-3.91868	-3.98857	-1.87838	-1.88475	-2.03841
TraesCSU02G142400	-0.0647915	0.47169652638231	0.53932230236027	0.267541288293552	-0.328641	0.113969892656848
TraesCSU02G142300	--	--	--	--	--	--
TraesCSU02G142200	1.60501692966495	3.51534486703158	2.78323324096212	0.256710075823721	1.61192679915818	0.867056021650468
TraesCSU02G142100	1.48367367839023	2.60408629760301	2.0493880437879	2.71836044653882	-0.585853	0.469369261071716
TraesCSU02G142000	--	--	--	--	--	--
TraesCSU02G141900	--	--	--	--	--	--
TraesCSU02G141800	-2.84741	-3.30875	-1.65274	1.00870565324908	0.797942415389764	0.446165324457795
TraesCSU02G141700	--	--	2.48844591651707	--	3.9017767587952	--
TraesCSU02G141600	--	--	--	3.95541986227081	--	--
TraesCSU02G141500	--	--	--	--	--	--
TraesCSU02G141400	--	--	--	--	--	--
TraesCSU02G141300	0.289200661000097	0.0130664782701059	-0.0663752	0.14880116128906	0.267843455530982	-0.415666
TraesCSU02G141200	--	--	--	--	--	--
TraesCSU02G141100	--	--	--	--	--	--
TraesCSU02G141000	--	--	--	--	--	--
TraesCSU02G140900	0.337848978574303	0.505723069674117	0.591572467882873	-0.101676	-0.371338	-0.53293
TraesCSU02G140800	--	--	--	--	--	--
TraesCSU02G140700	4.11186823131867	3.09534132373558	3.41450962393954	3.20649931419059	4.20571638297502	2.66162601371301
TraesCSU02G140600	1.40948069473933	-1.03027	-2.80188	2.04477752101971	1.27276535164516	0.220067635686896
TraesCSU02G140500	-1.07791	-4.39269	-4.44724	1.62288977671959	1.08468034849461	1.26298585119809
TraesCSU02G140400	-0.410786	-0.350826	0.192336866376224	0.168809282676903	-0.670437	0.159265374490215
TraesCSU02G140300	-0.280871	0.688587370725231	0.69155739315115	-0.593624	-1.21256	0.22397128594081
TraesCSU02G140200	--	--	--	--	--	--
TraesCSU02G140125	--	--	--	--	--	--
TraesCSU02G140100	--	--	--	--	--	--
TraesCSU02G140000	--	--	--	--	--	--
TraesCSU02G139900	0.394291590586493	-0.141098	0.0010958827384541	-0.118937	-0.407649	-0.099831
TraesCSU02G139800	--	--	--	--	--	--
TraesCSU02G139700	0.188226616676064	1.02957742640067	0.36958849374206	-0.416075	-0.643404	0.187915760483962
TraesCSU02G139600	-0.207104	0.162554398641703	-0.357313	-0.945791	-0.540535	-0.438784
TraesCSU02G139500	0.675053508764962	0.53680251260456	0.160924965568585	0.269472617585605	-0.255568	0.242634865632963
TraesCSU02G139400	-4.45261	-6.25603	-3.91444	0.596965767591623	0.904987392371303	0.243604255297468
TraesCSU02G139300	-2.43315	-2.26958	-0.825895	-0.00309235	-0.011235	0.348858299540172
TraesCSU02G139200	-0.491459	-1.47449	-3.33415	-0.505792	-1.17744	0.672864024442467
TraesCSU02G139100	-4.03705	-6.02982	-6.08691	-5.93266	-3.12795	-5.93263
TraesCSU02G139000	-5.46473	-5.56961	-5.62099	-5.47462	-5.37927	-2.77075
TraesCSU02G138900	-7.5664	-8.52909	-8.92409	-0.624973	-0.963163	-2.9834
TraesCSU02G138800	-3.14581	-7.16485	-7.23622	-1.44848	-2.57016	-4.78931
TraesCSU02G138700	0.520422228562952	-0.472806	-0.0560732	0.295186229519818	0.508367745187852	-0.392543
TraesCSU02G138600	3.12345439800937	3.62377478867637	3.51930699131935	1.76506947427656	2.59727867921857	2.94230156374161
TraesCSU02G138500	0.665422145548641	0.664329228334863	0.211480324539901	0.13785374234443	-0.653512	0.498157152053734
TraesCSU02G138400	-0.556293	-2.75946	-2.23205	0.30368709041084	-0.360995	-0.211258
TraesCSU02G138300	--	--	--	--	--	--
TraesCSU02G138200	--	--	--	--	--	--
TraesCSU02G138100	--	--	--	--	--	--
TraesCSU02G138000	-0.329867	-0.318532	0.797262343346416	0.750741767333017	1.06161778276312	0.0641576994213634
TraesCSU02G137900	-1.88905	-0.098673	0.218973749600748	-0.591852	-3.70144	0.0549717658948875
TraesCSU02G137800	-0.205158	-0.104602	0.218733161418018	-0.0309779	-0.127144	0.164464151041555
TraesCSU02G137700	1.15126881447929	1.19706097773633	0.942717322799925	-0.434926	-0.873172	-0.120263
TraesCSU02G137600	--	--	--	--	--	--
TraesCSU02G137500	--	4.87367489903138	--	--	--	--
TraesCSU02G137400	-5.36622	-7.32847	-7.0124	-0.663407	-0.077068	-1.41131
TraesCSU02G137300	--	--	--	--	--	--
TraesCSU02G137200	1.56938214727653	2.25444695249196	0.65103173515028	-0.251256	1.50900071054603	-0.22372
TraesCSU02G137100	0.790163345313977	0.76790087545755	0.889540584702864	-0.891083	-0.492304	0.239336829816215
TraesCSU02G137000	--	--	--	--	--	--
TraesCSU02G136900	--	--	--	--	--	--
TraesCSU02G136800	--	--	--	--	--	--
TraesCSU02G136700	--	--	--	--	--	--
TraesCSU02G136600	-6.8027	0.242130550660484	-6.97436	-0.921091	-1.03822	-6.82049
TraesCSU02G136500	--	--	--	--	--	--
TraesCSU02G136400	--	--	--	--	--	--
TraesCSU02G136300	0.53735070302654	-0.30977	-0.181045	0.0779395877822305	-0.53396	-0.904151
TraesCSU02G136200	2.49778461269811	3.07629759534005	3.54295954499172	--	--	0.893977915618442
TraesCSU02G136100	0.601087817684863	0.125297452067177	0.292671477723079	-1.05556	-0.701088	-0.157713
TraesCSU02G136000	0.249832807714478	-0.0751161	-0.0442556	0.0305600724070651	0.953359834621574	0.673318894401478
TraesCSU02G135900	0.0309580867480108	-2.75499	-1.02021	0.549538552854949	-2.59697	0.520960135158909
TraesCSU02G135700	--	--	--	--	--	--
TraesCSU02G135500	--	--	--	--	--	--
TraesCSU02G135400	--	--	--	--	--	--
TraesCSU02G135300	-2.66289	-2.75344	-2.80093	0.0296670212413532	-2.59221	-2.67259
TraesCSU02G135200	1.60167638796512	-0.162798	-1.00151	0.931780132294621	0.705689961175769	-0.367683
TraesCSU02G135100	-1.76841	-3.38424	-2.78533	1.57492726363317	1.68160835411679	1.10941703251005
TraesCSU02G135000	-0.183861	-0.0519676	-0.496787	0.449564380034923	0.0680520191364619	-0.138631
TraesCSU02G134900	0.309240591278759	-1.10941	0.336424976969101	1.64263508243287	1.0098725922094	0.479991231232221
TraesCSU02G134800	-0.742023	-0.46771	0.937782714141598	0.339866187183546	0.448646833048821	-0.477455
TraesCSU02G134600	-1.10576	-1.52261	-0.919004	0.0994887958146218	0.424964515030207	0.12382489031245
TraesCSU02G134500	2.71378458609733	--	--	--	--	--
TraesCSU02G134400	-0.932309	-0.899083	-0.912441	0.392275063080567	-1.1821	-0.265566
TraesCSU02G134300	--	--	--	--	--	--
TraesCSU02G134200	--	--	--	--	--	--
TraesCSU02G134100	--	--	--	--	--	--
TraesCSU02G134000	--	--	--	--	--	--
TraesCSU02G133900	--	--	--	--	--	--
TraesCSU02G133800	--	--	--	--	--	--
TraesCSU02G133700	-2.62609	-2.72023	-2.76873	-2.63344	-0.580136	-2.63442
TraesCSU02G133600	0.242074995200101	0.0566181029891648	0.650962275291544	1.02158270397832	1.03501333967531	0.383919451275323
TraesCSU02G133500	--	--	--	--	--	--
TraesCSU02G133400	0.00630229837245167	--	-0.18928	--	--	--
TraesCSU02G133300	-1.73755	-4.5057	-2.8843	0.258483834169795	-0.0195202	0.471225464284212
TraesCSU02G133200	-1.71782	-4.37918	-2.11659	-0.154156	0.0494561493232695	0.315496179052483
TraesCSU02G133100	-4.29599	-4.4011	-1.91932	-0.0586526	0.566169532719558	-4.31155
TraesCSU02G133000	-5.61636	-5.72326	-5.77955	-0.544272	-1.33269	0.419799361472705
TraesCSU02G132900	--	--	--	--	--	--
TraesCSU02G132800	--	--	--	--	--	--
TraesCSU02G132700	--	--	--	--	--	--
TraesCSU02G132600	--	--	--	--	--	--
TraesCSU02G132500	--	--	--	--	--	--
TraesCSU02G132400	-0.80513	-0.184849	0.517217832777222	-0.0246727	0.388477052308408	0.46077032589344
TraesCSU02G132300	-3.97562	-4.20643	-2.98888	1.18559729406462	1.4879746417947	0.198782176168134
TraesCSU02G132200	0.454877201058187	0.0122964802485087	-0.0685457	0.690964272009438	0.543476261168921	0.330914196196865
TraesCSU02G132100	--	--	--	--	--	--
TraesCSU02G132000	0.363136744575428	0.162082978647481	-0.0842004	-0.404748	-0.747902	-0.135842
TraesCSU02G131900	-1.21424	-3.22173	-3.27612	-3.12811	-3.04348	-3.13114
TraesCSU02G131800	--	--	--	--	--	--
TraesCSU02G131700	--	--	--	--	--	--
TraesCSU02G131600	0.304711840981065	-1.31193	-0.0503408	-0.266057	-1.34871	0.57351112835265
TraesCSU02G131500	--	--	--	--	--	--
TraesCSU02G131400	--	--	--	--	--	--
TraesCSU02G131300	-1.56783	-0.901026	-0.590096	0.727493615269749	0.470243654517307	0.323382580104274
TraesCSU02G131200	--	--	--	--	--	--
TraesCSU02G131100	--	--	--	--	--	--
TraesCSU02G130900	--	--	--	--	--	--
TraesCSU02G130800	--	--	--	--	--	--
TraesCSU02G130700	--	--	--	--	--	--
TraesCSU02G130600	-0.250421	-0.0613087	0.461663602239843	-0.444828	-0.486434	-0.0672581
TraesCSU02G130500	-0.274615	-0.372574	-1.29259	-1.55107	-2.43933	-1.51243
TraesCSU02G130400	-2.92558	-4.97401	-3.6223	0.467354114687845	0.8027780642902	0.451931253172848
TraesCSU02G130300	0.258928705722501	-0.464396	0.272117094662575	0.956363595968427	1.67568625192112	0.477409313488299
TraesCSU02G130200	--	--	--	--	--	--
TraesCSU02G130100	--	--	--	--	--	--
TraesCSU02G130000	1.12960673607585	0.681398620100597	1.33278410598369	-0.387014	-0.278458	0.591551992880632
TraesCSU02G129900	-0.786936	0.679489631232447	0.52807258613919	-0.0508736	-0.0892937	-0.0801292
TraesCSU02G129800	-2.33308	-2.51533	-1.21971	1.23106	-0.0666401	0.52659887974609
TraesCSU02G129700	-2.62226	-1.87428	-2.63328	1.38443787422522	1.76361127611458	1.26960528142207
TraesCSU02G129600	1.03627056830912	0.635626871874221	1.07093316572315	0.248508332489354	-0.103631	0.964403047011581
TraesCSU02G129500	-2.76961	-2.4785	-1.6526	1.82164983828239	1.67813384308645	0.631752538833564
TraesCSU02G129400	--	--	--	--	--	--
TraesCSU02G129300	--	--	--	--	--	--
TraesCSU02G129100	-0.0258321	0.168192233379002	0.264492478519798	-0.0172963	-0.173998	-1.03572
TraesCSU02G129000	1.48091078681876	0.832456049671795	1.0395536949863	-0.103222	-0.302634	-0.273178
TraesCSU02G128900	-1.63999	-1.94954	-0.00968423	0.963520239589248	1.14711017981583	-0.269002
TraesCSU02G128800	-1.45747	-5.68961	-2.26692	-5.59047	-5.49706	-2.94026
TraesCSU02G128700	--	--	--	--	--	--
TraesCSU02G128600	0.441983985299863	-4.17691	-4.22827	-0.824107	-1.98632	-4.08405
TraesCSU02G128500	0.200848676545175	-0.15241	-2.26396	-0.546689	-2.55449	-1.90943
TraesCSU02G128400	--	--	--	--	--	--
TraesCSU02G128300	--	2.61152028592546	--	--	--	3.12034276207041
TraesCSU02G128200	0.0518266761588065	-2.75346	-2.80092	-0.82628	-2.59222	-2.67261
TraesCSU02G128100	-0.234603	-1.36812	-4.89682	-4.74583	-1.32359	-4.74684
TraesCSU02G128000	--	--	--	--	--	--
TraesCSU02G127900	--	--	--	--	--	--
TraesCSU02G127800	0.245661532315525	0.0350585867957063	-0.424819	-1.04711	-0.830187	-1.03555
TraesCSU02G127700	--	--	--	--	--	--
TraesCSU02G127600	--	--	--	--	--	--
TraesCSU02G127500	--	--	--	--	--	--
TraesCSU02G127400	--	--	--	--	--	--
TraesCSU02G127300	--	--	--	--	--	--
TraesCSU02G127200	-3.5877	-3.77697	-2.21409	1.61127151976573	4.30516641991882	3.23850327555384
TraesCSU02G127100	-0.773162	-0.299979	0.056859191803128	0.452943922865372	0.707884304534238	-0.42211
TraesCSU02G127000	--	--	2.48845340945693	3.21340913029185	--	--
TraesCSU02G126900	-3.42432	-3.7852	-2.3599	0.150769732238556	0.563142963921419	-0.0376119
TraesCSU02G126800	-5.27451	-6.69007	-6.73217	0.220955839604785	1.34182318052746	0.720813817115234
TraesCSU02G126700	-0.0675725	0.0528089115430951	-0.04998	-0.437981	-0.419394	-0.667905
TraesCSU02G126600	--	--	--	--	--	--
TraesCSU02G126500	--	--	--	--	--	--
TraesCSU02G126400	--	--	--	--	--	--
TraesCSU02G126300	0.705027179406634	-0.475321	-0.0315274	-1.92406	-3.74802	-1.16314
TraesCSU02G126200	-1.94389	-2.39805	-2.77178	-1.60809	-1.30656	-2.71319
TraesCSU02G126100	--	--	--	--	--	--
TraesCSU02G126000	0.327188342730103	-0.688208	1.10721393108046	1.46612710360865	0.649801170266902	0.932893600769278
TraesCSU02G125900	--	--	--	--	--	--
TraesCSU02G125800	--	--	--	--	--	--
TraesCSU02G125700	-2.14712	0.467881277926179	-0.730912	3.16191832295535	2.67002104239101	1.0570621868276
TraesCSU02G125600	--	--	--	--	--	--
TraesCSU02G125500	--	--	--	--	2.84431495585754	--
TraesCSU02G125400	--	--	--	--	--	--
TraesCSU02G125300	--	--	--	--	--	--
TraesCSU02G125200	-5.55076	-5.65897	-5.72063	-2.92727	-1.28423	-3.67244
TraesCSU02G125100	--	--	--	--	--	--
TraesCSU02G125000	-2.10349	-4.10586	-1.54955	-1.38829	-1.90941	-1.37671
TraesCSU02G124900	-0.0449114	-0.152727	-0.0170773	-0.133699	-0.0166588	0.31299715984065
TraesCSU02G124800	--	--	--	--	--	--
TraesCSU02G124700	3.1655693896168	--	--	7.21182855999911	--	--
TraesCSU02G124600	4.07590394661848	--	2.56741047805581	8.16619438736804	--	--
TraesCSU02G124500	--	--	--	7.21182845875765	--	--
TraesCSU02G124400	--	--	--	4.84402642792472	--	--
TraesCSU02G124300	--	--	--	--	--	--
TraesCSU02G124200	-2.66224	-0.953291	-1.02021	-2.67279	-2.59695	-2.67704
TraesCSU02G124100	--	--	--	--	--	--
TraesCSU02G124000	--	--	--	--	--	--
TraesCSU02G123900	-0.328296	0.000677365227043121	0.673647413200051	0.830784382611049	0.14864234894888	-0.3708
TraesCSU02G123800	--	2.59505432658442	--	--	--	--
TraesCSU02G123700	--	--	--	--	--	--
TraesCSU02G123600	--	--	--	--	--	--
TraesCSU02G123500	-0.725129	-2.72712	-1.02681	-0.741493	2.10571203849968	1.27013788809807
TraesCSU02G123400	1.35248834787385	0.329030033239813	1.08113336775043	0.624315128782845	0.789310520038032	0.0552010341153967
TraesCSU02G123300	-0.0372747	0.034720434620527	-0.10505	0.506411753770826	0.603882657034551	-0.172309
TraesCSU02G123205	--	--	--	--	--	--
TraesCSU02G123200	--	--	2.56733908066543	--	--	--
TraesCSU02G123100	--	--	--	--	--	--
TraesCSU02G123000	--	--	--	--	--	--
TraesCSU02G122900	-0.229456	-0.86548	0.0445862877457975	0.610694739496397	1.06209	-0.245645
TraesCSU02G122800	2.48213241894595	1.89943019436336	1.94367254528395	0.885990644709418	0.352164411140634	0.0570631449662543
TraesCSU02G122600	-1.64786	-0.240577	0.472958071041067	0.606693106737151	0.866375114127631	1.10200610756586
TraesCSU02G122500	0.898781670851697	1.18621539149275	1.53693971209931	1.16528891044364	0.451821516657144	0.799809118008963
TraesCSU02G122400	--	--	--	--	--	--
TraesCSU02G122300	--	--	--	--	--	--
TraesCSU02G122200	--	--	--	--	--	--
TraesCSU02G122100	0.745987699611655	-1.30708	-0.435572	-5.59739	-5.50724	-5.60261
TraesCSU02G122000	3.15584251127615	3.57666454337366	3.4721999117434	0.0500338698194585	-3.018	-0.8007
TraesCSU02G121900	0.195779063132188	0.0922929629312995	-0.149812	-0.43443	-0.432058	-0.320152
TraesCSU02G121800	-2.06897	-5.20393	-4.09286	0.416283	0.12222371680078	-0.924485
TraesCSU02G121700	-1.23385	-1.92978	-2.84528	-0.673673	-1.60809	-2.58508
TraesCSU02G121600	1.41974776794972	1.29497790624737	1.58640878384485	0.435997871348008	0.55302010822182	0.765055151434259
TraesCSU02G121500	0.761573065955866	0.781541139299007	0.0579180705337147	-0.4409	-0.543519	-0.340151
TraesCSU02G121400	1.56376092220767	3.12667024635587	2.70229054511815	4.63564465576482	0.922808952034003	1.83584802092749
TraesCSU02G121300	-0.120937	2.14601091689669	1.71128086800392	-0.569159	-1.97005	1.31519851647454
TraesCSU02G121200	-3.61279	-3.60358	-3.29348	1.25748942822214	2.2860709318761	1.05949659190892
TraesCSU02G121100	--	--	--	--	--	--
TraesCSU02G121000	--	3.48314923060097	2.48852956610397	3.16156965802954	--	--
TraesCSU02G120900	--	--	--	2.7448387815158	--	--
TraesCSU02G120800	-0.273365	-1.04563	-1.5569	-0.41597	0.314184823597702	0.303520429238724
TraesCSU02G120700	--	--	--	--	0.152733331484538	--
TraesCSU02G120600	--	--	--	--	--	--
TraesCSU02G120500	--	--	--	--	--	--
TraesCSU02G120400	--	--	--	2.74477589421232	--	--
TraesCSU02G120300	--	--	--	--	--	--
TraesCSU02G120200	--	--	--	--	--	--
TraesCSU02G120100	--	--	--	3.59100560689363	--	--
TraesCSU02G120000	-3.17375	-3.26915	-3.31792	-3.18333	-3.09802	-3.18287
TraesCSU02G119900	-2.66223	-2.75502	-2.80875	-2.67279	-2.59694	0.0113573552204962
TraesCSU02G119800	--	--	--	--	--	--
TraesCSU02G119700	0.358070198036097	0.353076356007881	0.0905318213555299	-0.239781	0.112248437154432	0.243704279777956
TraesCSU02G119600	-1.23093	0.822141355889445	-1.51357	-1.22495	1.51128543951435	0.456650849322051
TraesCSU02G119500	--	--	--	--	--	--
TraesCSU02G119400	--	--	--	--	--	--
TraesCSU02G119200	1.29380457470639	1.56222003794233	1.17625169062631	0.109865656271084	0.219335066365321	-0.115243
TraesCSU02G119100	--	--	--	--	--	--
TraesCSU02G119000	--	--	--	--	--	--
TraesCSU02G118900	-5.70086	-2.07048	-5.86807	-0.530651	-1.88452	-2.13605
TraesCSU02G118800	-0.500268	-0.268445	-1.37874	-0.157765	-0.85342	0.0977888739399246
TraesCSU02G118700	-1.61651	-0.256166	-0.463366	0.150183312671259	-0.313191	-0.523053
TraesCSU02G118600	-2.08388	-0.580308	-0.347788	0.558662508454201	-0.663267	-0.86611
TraesCSU02G118500	-1.37335	0.66192470428547	0.399701494899075	0.792011518737685	1.2377240450474	1.18857004041714
TraesCSU02G118400	-2.67846	-2.77243	-2.83181	-2.68903	1.08365551560697	-2.69636
TraesCSU02G118300	0.111408495028877	0.130403328469416	-1.11871	-0.0395245	-0.650652	-1.85174
TraesCSU02G118200	-0.910704	-0.618791	-0.713692	0.290190655041925	0.0233179230247467	0.266592936670505
TraesCSU02G118100	4.43292851571573	4.39780628618358	4.5195068196216	2.49572834830138	-0.434475	1.70356423944359
TraesCSU02G118000	-1.29593	0.206538027975509	-1.76003	-0.58186	0.394907730004163	-0.41718
TraesCSU02G117900	1.64672132567128	3.47083784094915	2.89028725624523	1.13096413883196	-0.187958	2.01223459786553
TraesCSU02G117800	-3.97298	-6.82172	-7.84934	-0.178041	0.663243169700287	-0.0948892
TraesCSU02G117700	-0.330905	-3.32186	-1.29476	0.122573598781397	-0.130013	-0.786616
TraesCSU02G117600	-0.670586	-0.41954	-0.531635	-0.231043	0.028443445238599	-0.637615
TraesCSU02G117500	--	--	--	--	--	--
TraesCSU02G117400	--	--	--	--	--	--
TraesCSU02G117300	-0.755749	-0.920142	-0.993542	0.615543647473742	0.442473393786549	0.079532006238745
TraesCSU02G117200	0.455513271922747	-0.702604	0.292626355761145	0.0763117559053568	-2.04811	-4.07998
TraesCSU02G117100	-0.180928	0.163299628890375	0.0329704268528586	0.020293557402304	-0.0110947	-0.234808
TraesCSU02G117000	0.419876702663748	-0.381519	-0.648193	-0.864353	0.511640313972527	-1.69704
TraesCSU02G116900	0.0352631304569369	--	--	--	--	--
TraesCSU02G116800	--	--	--	--	--	--
TraesCSU02G116700	-0.488081	-0.693768	-2.45775	-4.8318	-4.74697	-4.83707
TraesCSU02G116600	1.11390333439289	1.53018528830238	0.724127304162146	-4.0805	-3.99576	-4.08663
TraesCSU02G116500	-0.688569	-2.67764	-2.72697	-0.661386	-2.5023	-2.58658
TraesCSU02G116400	0.0537833485512891	1.30370980448652	0.790334847629964	1.3899597075231	1.85089146805194	1.12388370610895
TraesCSU02G116300	--	--	--	--	--	--
TraesCSU02G116200	--	--	--	--	--	--
TraesCSU02G116100	-0.573329	0.0719607432385265	0.0769351656727512	-1.03417	-0.818595	-0.58409
TraesCSU02G116000	--	--	--	--	--	--
TraesCSU02G115900	-3.76185	-3.86729	-0.460334	1.29626842468466	2.38641556019408	0.0866029042588076
TraesCSU02G115800	--	--	--	--	--	--
TraesCSU02G115700	0.862252998794242	1.13137138942939	1.19306868316292	0.100475664258111	-0.121927	-0.0736976
TraesCSU02G115600	-3.29065	-0.641493	0.803999505601225	0.490395536880397	-6.77594	-1.22444
TraesCSU02G115500	--	--	--	--	--	--
TraesCSU02G115400	-0.370731	-0.82957	-0.32361	0.706403783386992	0.578522228381791	0.368278572172101
TraesCSU02G115300	1.07392346096157	0.59625629130948	0.358629826698262	-0.520158	-0.514731	-0.37274
TraesCSU02G115200	1.93969946052026	2.86745194095918	3.11622418523423	3.05573439934907	1.65942648019032	1.53479488663488
TraesCSU02G115100	--	--	--	--	--	--
TraesCSU02G115000	4.71172997251981	4.40731182128329	3.49034760469938	1.5497198461064	-0.573052	-0.608008
TraesCSU02G114900	0.982794520430676	0.825333968520551	0.168848451477541	0.694404923386458	-1.06398	-1.21746
TraesCSU02G114800	-0.0861394	-1.16678	-1.62862	0.511715718806682	0.246743590921246	0.158505539134041
TraesCSU02G114700	--	--	--	--	--	2.71969117031666
TraesCSU02G114600	-1.19543	-1.90123	-2.36258	0.826251967689806	1.73396437325329	0.374592207536422
TraesCSU02G114500	--	--	--	--	--	--
TraesCSU02G114400	--	--	--	--	--	--
TraesCSU02G114300	--	--	--	--	--	--
TraesCSU02G114200	-0.0311688	-0.90597	0.43808377236887	0.718398973101977	0.886430708921675	-0.0833262
TraesCSU02G114100	0.619923375860628	0.316300937503033	0.893823641546493	-0.334043	-0.138819	-0.175491
TraesCSU02G114000	0.0398157677945082	-0.0254971	1.58778357039844	1.13408959507451	0.777277003950327	0.353131014750642
TraesCSU02G113900	-2.62524	-5.1625	-3.67216	0.175755577248285	1.88859868636341	-1.028
TraesCSU02G113800	1.75992926861888	1.33445646518751	1.30153232339804	0.502067195436021	0.282659231379193	0.643527655470022
TraesCSU02G113700	-0.181142	0.276987261882985	0.861444269630369	-0.403009	-0.74157	-0.68262
TraesCSU02G113600	-0.422298	-1.10116	-0.458371	0.555751951064288	0.899785134396227	-0.0525535
TraesCSU02G113500	--	--	--	--	--	--
TraesCSU02G113400	-0.261709	-0.553148	-0.504357	-0.662376	0.255363130172368	0.184037273024878
TraesCSU02G113300	--	--	--	--	--	--
TraesCSU02G113200	--	--	--	--	--	--
TraesCSU02G113100	--	--	--	--	--	--
TraesCSU02G113000	--	--	--	--	--	--
TraesCSU02G112900	--	--	--	--	--	--
TraesCSU02G112800	--	--	--	--	--	--
TraesCSU02G112700	--	--	--	--	--	--
TraesCSU02G112600	--	--	--	--	--	--
TraesCSU02G112500	--	--	--	--	2.69321554305663	--
TraesCSU02G112400	-1.68556	-1.01441	-0.461536	-0.581355	-0.296273	0.210406338471478
TraesCSU02G112300	-0.4066	1.19259720267547	-0.194924	2.68490513670134	1.98891033044061	0.722219753865324
TraesCSU02G112200	--	--	--	--	--	--
TraesCSU02G112100	--	--	--	--	2.69314417084113	--
TraesCSU02G112000	--	--	--	--	--	--
TraesCSU02G111900	--	--	--	--	--	--
TraesCSU02G111800	0.469305820708908	-0.135375	-0.479851	-1.5493	-2.05323	-1.96839
TraesCSU02G111700	-0.744422	-0.506275	-0.965306	0.565589	1.34313774158592	0.4173899429335
TraesCSU02G111600	-1.09532	-3.88899	-0.589293	-0.591853	0.890399209293902	0.300955133795374
TraesCSU02G111500	1.3762996842449	1.24505824485828	1.51193635826288	2.29779	1.02707871761917	0.0697318097737668
TraesCSU02G111400	-0.446424	-0.114398	-0.722871	0.0073931179919022	-0.133643	0.397980926389418
TraesCSU02G111300	-1.95563	-1.93738	-1.69872	-1.03463	-0.467028	-0.296539
TraesCSU02G111200	--	1.45011291249458	-0.218003	0.724647960360854	--	0.00465233981069312
TraesCSU02G111100	--	--	--	--	--	--
TraesCSU02G111000	--	--	--	--	--	--
TraesCSU02G110800	0.88899237066473	0.734399624304784	-0.171665	-0.597805	-0.866975	-0.190294
TraesCSU02G110700	-4.13533	-5.82147	-3.56973	-2.9576	-2.71666	-2.26
TraesCSU02G110600	3.19868583932888	3.36873948255253	2.94070882749208	2.50732887685489	1.90211912280867	2.47935172120047
TraesCSU02G110500	-3.08915	-4.52341	-3.75724	-1.8891	-2.07745	-2.96334
TraesCSU02G110400	--	--	--	5.8201936705426	3.31416486616195	--
TraesCSU02G110300	-1.86966	-0.869321	-0.465617	0.745769725448408	0.0562382224616455	-0.736884
TraesCSU02G110200	-1.27596	-1.4774	0.746430905270172	1.08775002278055	2.45069076945278	-0.558486
TraesCSU02G110100	4.42417180395387	5.18827573079738	5.13725730587341	3.07307962286712	2.83623939412193	2.26001418210254
TraesCSU02G110000	--	--	--	--	--	--
TraesCSU02G109900	-2.63137	-2.83364	-2.36612	0.679306827547287	0.921046574850719	-0.0781537
TraesCSU02G109800	--	--	--	--	--	--
TraesCSU02G109700	0.341414587349773	-0.376041	0.555025099924877	0.0174056820649325	0.0499395664349919	0.74760271957909
TraesCSU02G109600	--	--	--	--	--	--
TraesCSU02G109400	0.281789011999094	0.136356583847265	-3.74172	0.0687717878862961	-3.50598	1.10669353686052
TraesCSU02G109300	0.384868714152549	0.492499821159923	0.396286644150123	-1.71268	0.18806766922246	0.249938550776008
TraesCSU02G109200	1.25859402928136	0.777516381313289	0.911391731729108	0.178894392816913	0.185245849218562	-0.286251
TraesCSU02G109100	--	--	--	--	--	--
TraesCSU02G109000	-3.55107	-3.64903	-3.69824	2.29924684166502	2.73595553774394	1.31634113045792
TraesCSU02G108900	-1.85546	-2.04135	-1.29514	0.745123229671255	1.04921	0.0773015715946439
TraesCSU02G108800	-2.74378	-2.40331	-1.78675	-1.85389	-2.38757	-2.24983
TraesCSU02G108700	--	--	--	--	--	--
TraesCSU02G108600	--	--	--	--	--	--
TraesCSU02G108500	--	--	--	--	--	--
TraesCSU02G108400	--	--	--	--	--	--
TraesCSU02G108363	--	--	--	--	--	--
TraesCSU02G108300	--	--	--	--	--	--
TraesCSU02G108205	--	--	--	--	--	--
TraesCSU02G108200	--	--	--	--	--	--
TraesCSU02G108100	--	--	--	--	--	--
TraesCSU02G108098	--	--	--	--	--	--
TraesCSU02G108000	--	--	--	--	--	--
TraesCSU02G107990	--	--	--	--	3.85025702809409	--
TraesCSU02G107900	--	--	--	2.74473131543025	--	--
TraesCSU02G107800	--	--	--	--	--	--
TraesCSU02G107700	--	--	--	--	0.958217471403389	0.00466870479333231
TraesCSU02G107600	-0.300712	-0.711743	-0.730254	1.03158563917434	0.911984688074818	-0.0808407
TraesCSU02G107500	--	--	--	--	--	--
TraesCSU02G107400	--	--	--	--	--	--
TraesCSU02G107300	-0.884689	-0.427203	-1.34919	0.288200727196292	-0.220257	-0.889282
TraesCSU02G107200	0.390923096327668	0.546031414084445	0.175765328447418	-1.15675	-0.43202	-0.573295
TraesCSU02G107100	0.925182708124282	0.381734549533839	0.728232962748121	-0.557083	0.300681293614504	1.03589217264954
TraesCSU02G107000	--	--	--	--	--	--
TraesCSU02G106900	--	--	--	--	2.78134291357179	--
TraesCSU02G106800	-2.62609	-0.920556	-0.982208	-2.63344	-0.622582	-2.63441
TraesCSU02G106700	--	--	--	--	--	--
TraesCSU02G106600	--	--	--	--	--	--
TraesCSU02G106500	--	--	--	--	--	--
TraesCSU02G106400	--	--	--	--	--	--
TraesCSU02G106300	-1.26554	-2.24332	-1.30455	-1.78275	-1.68586	-1.20781
TraesCSU02G106200	--	--	--	--	--	--
TraesCSU02G106100	-0.571357	-0.704846	-0.780069	0.105451502002692	1.10617168082822	0.358581695809898
TraesCSU02G106000	--	--	--	--	--	--
TraesCSU02G105900	0.223750665206404	-0.067269	0.106937466119314	-0.224548	-0.181541	0.043264787207958
TraesCSU02G105800	-0.0350218	0.351716780098581	-0.188993	0.499391482737873	-0.267618	0.12242970262961
TraesCSU02G105700	-1.91942	-2.36911	-1.69138	0.941756228891351	0.261945665313505	0.333251920775392
TraesCSU02G105600	-3.42283	-2.14439	-0.835888	0.586644488140624	0.510885500381035	0.0064189511541313
TraesCSU02G105500	-2.26415	-0.782949	-1.43654	1.02516366902679	-0.316141	-0.0518129
TraesCSU02G105400	0.381358540411641	-0.0907161	-1.8304	0.693564919760109	1.03316372285601	1.03609673401447
TraesCSU02G105300	3.43255773865414	3.43861341171111	2.1936102011269	-0.51057	-0.671027	-0.100191
TraesCSU02G105200	0.459039239707226	-0.282644	-0.48004	0.0341498082370927	0.707875247419858	0.675309919396865
TraesCSU02G105100	--	--	--	--	--	--
TraesCSU02G105000	--	--	--	--	--	--
TraesCSU02G104900	0.0212817316642153	-1.0132	-0.62295	1.4441255268387	1.25430032362175	0.541613449606611
TraesCSU02G104800	-1.26815	-2.33263	-1.24641	-0.47277	0.497855035284835	0.0938101532314719
TraesCSU02G104700	--	--	--	--	--	--
TraesCSU02G104600	0.910263551229804	0.456402774553243	1.08206319726073	0.437409303875571	0.672728858304013	0.185939213256678
TraesCSU02G104500	-0.456149	-0.227489	0.26423677796328	-0.55661	-0.423586	0.408637520227676
TraesCSU02G104400	--	--	--	--	--	--
TraesCSU02G104300	0.750154911177018	0.163977003805415	-0.160564	-0.483365	-0.418857	-0.0275982
TraesCSU02G104200	0.123105683925792	-0.495282	0.0834536355514062	0.375436304315179	0.550533020003485	0.293163821671087
TraesCSU02G104100	-0.929898	0.241406848047314	0.365986165162796	-0.212117	0.0519675696610244	0.386788076984237
TraesCSU02G104000	--	--	--	--	--	--
TraesCSU02G103900	--	--	--	--	--	--
TraesCSU02G103800	0.122756744576129	0.232502540306554	-0.0880967	0.049593030762716	-0.258507	-0.57999
TraesCSU02G103700	--	--	--	--	--	--
TraesCSU02G103600	--	--	--	--	--	--
TraesCSU02G103500	--	--	--	--	--	--
TraesCSU02G103400	--	--	--	--	--	--
TraesCSU02G103300	--	--	--	2.74483022912945	--	--
TraesCSU02G103200	--	--	--	--	--	--
TraesCSU02G103100	--	--	--	--	--	--
TraesCSU02G103000	--	--	--	--	--	--
TraesCSU02G102900	--	--	--	--	--	--
TraesCSU02G102800	--	--	--	--	--	3.91738981123939
TraesCSU02G102700	--	--	--	--	--	--
TraesCSU02G102600	--	--	--	--	--	--
TraesCSU02G102500	-0.467123	-0.225045	-0.199592	-0.357041	-0.0179498	-0.300113
TraesCSU02G102400	--	--	--	--	--	--
TraesCSU02G102300	--	--	--	--	--	--
TraesCSU02G102200	-2.66287	-2.75342	-2.80091	-2.67218	-2.59218	-0.757451
TraesCSU02G102100	--	--	--	--	--	--
TraesCSU02G102000	--	--	--	--	--	--
TraesCSU02G101900	--	--	--	--	--	--
TraesCSU02G101800	--	--	--	--	--	--
TraesCSU02G101700	-2.81793	-2.39338	-1.31287	1.16548093499838	0.268747085497399	0.00871714471349533
TraesCSU02G101600	--	--	--	--	--	--
TraesCSU02G101500	--	--	--	--	--	--
TraesCSU02G101400	--	--	--	--	--	--
TraesCSU02G101300	--	--	--	--	--	--
TraesCSU02G101200	--	--	--	--	--	--
TraesCSU02G101100	--	--	--	--	--	--
TraesCSU02G101000	0.164799688576099	1.03297708147957	0.0900503604776259	-0.457262	-0.813722	-0.524474
TraesCSU02G100900	-3.57401	-3.67651	-3.7417	-3.58401	-3.50595	-3.59107
TraesCSU02G100800	--	--	--	--	--	0.0697757614396465
TraesCSU02G100700	--	--	--	--	--	--
TraesCSU02G100600	--	--	--	--	--	--
TraesCSU02G100500	--	--	--	--	--	--
TraesCSU02G100400	--	--	--	--	--	--
TraesCSU02G100300	--	--	--	--	--	--
TraesCSU02G100200	--	--	--	--	--	--
TraesCSU02G100100	--	--	--	--	--	--
TraesCSU02G100000	--	--	--	2.70148428139698	4.25195406595836	3.16410645213286
TraesCSU02G099900	1.9496309228892	1.09846940710328	0.918396492939973	1.15566257571818	0.523215914494972	1.37741661815264
TraesCSU02G099800	--	-0.0783833	--	--	--	--
TraesCSU02G099700	-1.5799	-0.515818	0.124777527653205	-0.223404	0.138192893004931	0.0437229998478837
TraesCSU02G099500	-4.31513	-2.57027	-2.40179	-1.14648	-6.10795	-6.2125
TraesCSU02G099400	--	--	--	--	--	--
TraesCSU02G099300	--	--	--	--	--	--
TraesCSU02G099200	--	--	--	--	--	--
TraesCSU02G099100	7.07075102974201	6.55747067572117	--	--	--	5.19663665947213
TraesCSU02G099000	--	--	--	--	--	--
TraesCSU02G098900	--	--	--	--	--	--
TraesCSU02G098800	--	--	--	--	--	--
TraesCSU02G098700	--	--	--	--	--	--
TraesCSU02G098600	--	--	--	--	2.69311188044165	--
TraesCSU02G098500	2.0918886976423	0.965878484566099	0.429968062738053	-3.53026	-2.19035	-1.82162
TraesCSU02G098400	--	3.78616935835988	4.14671677814728	--	--	5.13585094352488
TraesCSU02G098300	1.37584510789759	1.55727322942664	0.550013022213976	0.786236013562781	1.08670465122138	2.97213717835564
TraesCSU02G098200	--	--	--	--	--	--
TraesCSU02G098100	--	--	--	--	--	--
TraesCSU02G098000	--	--	--	--	--	--
TraesCSU02G097900	-0.445565	0.671479286027118	0.0867717830665153	-0.566807	-0.678324	-0.177509
TraesCSU02G097800	--	--	--	--	3.61663066624256	--
TraesCSU02G097700	--	--	--	--	0.0997502697088736	--
TraesCSU02G097600	0.265603118354434	-1.75355	-3.4861	-0.634818	-0.136146	-1.28142
TraesCSU02G097500	--	--	--	--	--	--
TraesCSU02G097400	--	--	--	--	--	--
TraesCSU02G097300	--	--	--	--	--	--
TraesCSU02G097200	--	--	--	--	--	--
TraesCSU02G097100	-2.39866	-6.15226	-7.41447	0.509125945911905	0.826179761245643	0.630459990950116
TraesCSU02G097000	--	--	--	--	--	--
TraesCSU02G096900	-3.78317	-6.3698	-3.46891	0.164602024738584	0.374306868390683	0.761581758075188
TraesCSU02G096800	--	--	--	--	--	--
TraesCSU02G096700	--	--	--	--	--	--
TraesCSU02G096600	--	--	--	--	--	--
TraesCSU02G096500	0.0233453623530358	-2.38505	-4.27235	-4.11661	-0.76973	-4.12177
TraesCSU02G096400	--	--	--	--	--	--
TraesCSU02G096300	--	--	--	--	--	--
TraesCSU02G096200	--	--	--	--	--	--
TraesCSU02G095900	0.616287041946368	0.132790548416919	1.65586844291648	-0.899386	-0.67142	1.42599794101402
TraesCSU02G095800	--	--	--	0.0201050662219277	0.255715745374633	--
TraesCSU02G095700	4.0941736467938	2.55194035013371	--	--	3.6749560355526	--
TraesCSU02G095600	-3.69904	0.327309498607421	-0.369746	0.982454666661808	1.34715438627445	0.027898412597845
TraesCSU02G095500	--	--	--	--	--	--
TraesCSU02G095400	0.552420182860751	1.30693240183932	2.11545183089178	0.858866839071804	-0.663357	0.384114474480345
TraesCSU02G095300	--	--	--	--	--	--
TraesCSU02G095200	--	--	--	--	--	--
TraesCSU02G095100	--	--	--	--	--	--
TraesCSU02G095000	--	--	--	--	--	--
TraesCSU02G094900	--	--	--	--	--	--
TraesCSU02G094800	--	--	--	--	--	--
TraesCSU02G094700	--	--	--	--	--	--
TraesCSU02G094600	--	--	--	--	--	--
TraesCSU02G094500	--	--	--	--	--	--
TraesCSU02G094400	--	--	--	--	--	--
TraesCSU02G094300	--	--	--	--	--	--
TraesCSU02G094100	--	--	--	--	--	--
TraesCSU02G094000	2.38614684299969	0.867680159595843	1.35831042756521	0.66650756770996	0.320883578075295	-1.48674
TraesCSU02G093900	--	--	--	--	--	--
TraesCSU02G093800	-1.61303	-2.34353	-0.965089	1.93326422170366	2.46460119136206	0.384129846173266
TraesCSU02G093700	-1.83372	-3.51895	-1.38092	0.530657214513175	0.894809143308524	0.337648889318297
TraesCSU02G093600	--	--	--	--	--	--
TraesCSU02G093500	--	--	--	--	--	--
TraesCSU02G093400	--	--	--	--	--	--
TraesCSU02G093300	-2.24382	-2.47732	0.956219028396204	1.11047851506497	-0.662547	-0.14698
TraesCSU02G093200	--	--	--	3.21341014721286	--	--
TraesCSU02G093100	-0.860542	-1.39528	-0.580023	-0.057434	0.58906689613705	0.506363276732462
TraesCSU02G093000	-0.116184	-0.386786	-0.370368	-0.151081	-0.00765837	0.0144772229064953
TraesCSU02G092900	-3.56274	-2.46157	-0.914641	-0.988421	-0.375593	-1.37946
TraesCSU02G092700	--	--	--	--	--	--
TraesCSU02G092600	--	--	--	--	--	--
TraesCSU02G092500	-4.61199	-2.92076	-4.7833	-4.62144	-1.2048	-0.495054
TraesCSU02G092400	-3.77276	-1.4778	-1.61268	-1.49392	-6.37393	-2.34324
TraesCSU02G092300	-4.18833	-11.2249	-15.2468	-1.0643	-0.908245	-2.8877
TraesCSU02G092100	1.10168879660313	1.59998193902942	0.777677442503003	0.332760466582443	0.646535249356124	0.0993907106729501
TraesCSU02G092000	0.836566380925089	0.203992320264837	0.516847574505862	0.649371316057675	0.149191904056264	0.53246686107595
TraesCSU02G091900	1.25342315051945	0.852201624072435	1.50120086012761	0.416767189867962	0.508499931011114	0.692617788236899
TraesCSU02G091800	--	--	--	--	--	--
TraesCSU02G091700	--	--	--	--	--	--
TraesCSU02G091600	--	--	--	--	--	--
TraesCSU02G091500	--	--	--	--	--	--
TraesCSU02G091400	--	--	--	--	--	--
TraesCSU02G091300	--	--	--	--	--	--
TraesCSU02G091200	--	--	--	--	--	--
TraesCSU02G091100	--	--	--	--	--	--
TraesCSU02G091000	--	--	--	--	--	--
TraesCSU02G090900	--	--	--	--	--	--
TraesCSU02G090800	--	--	--	--	--	--
TraesCSU02G090700	--	--	--	--	--	--
TraesCSU02G090500	0.516301412846071	-0.39586	0.0719087367313436	0.0431706475374476	0.208132683198999	-0.113003
TraesCSU02G090400	--	--	--	--	--	--
TraesCSU02G090300	--	--	--	--	--	--
TraesCSU02G090205	--	--	--	--	--	--
TraesCSU02G090200	0.0156661246962933	1.46284512933773	--	0.0267655375054455	2.14786475293172	2.46978957924756
TraesCSU02G090100	--	--	--	--	--	--
TraesCSU02G090000	-1.07575	-3.06055	-0.53828	-0.226958	1.06544037350898	-1.00196
TraesCSU02G089705	-1.41473	-0.315162	-1.71734	-0.0228126	-1.00224	-3.10434
TraesCSU02G089700	-1.40919	-0.731912	1.46196604888673	1.2882977207445	1.02745115235775	0.591734611677129
TraesCSU02G089600	--	--	--	--	--	--
TraesCSU02G089563	-1.6352	-1.27562	-0.133661	0.707038601083842	0.64532858172112	0.365084451263526
TraesCSU02G089500	--	--	--	--	--	--
TraesCSU02G089400	--	--	--	--	--	--
TraesCSU02G089300	--	--	--	--	--	--
TraesCSU02G089200	-3.43719	-3.54279	-1.1063	-3.44457	-0.165891	-3.44781
TraesCSU02G089100	--	--	--	--	--	--
TraesCSU02G089000	--	--	--	--	--	--
TraesCSU02G088900	--	--	--	--	--	--
TraesCSU02G088800	--	--	--	--	--	--
TraesCSU02G088700	--	--	--	--	--	--
TraesCSU02G088600	--	--	--	--	--	--
TraesCSU02G088500	--	--	--	--	--	--
TraesCSU02G088400	--	--	--	--	--	--
TraesCSU02G088300	--	--	--	--	--	--
TraesCSU02G088200	--	--	--	--	--	--
TraesCSU02G088100	-0.306324	-0.335928	0.589159930404552	0.256799838606101	1.00860724086321	0.0920347241396273
TraesCSU02G088000	--	--	--	--	--	--
TraesCSU02G087900	1.06045648361649	1.4674743775448	0.669373202740166	1.44195957138018	0.562546855504589	0.494757555063263
TraesCSU02G087800	1.23791952159925	0.93530386562526	0.685007649033355	0.824947125045421	-0.168624	1.09948462281739
TraesCSU02G087700	0.61013343511395	1.08334239074952	1.0100804770261	-1.13829	0.597250692359321	0.738045609208653
TraesCSU02G087600	--	--	--	--	--	--
TraesCSU02G087500	--	--	--	--	--	--
TraesCSU02G087400	--	--	--	--	--	--
TraesCSU02G087300	--	--	--	--	--	--
TraesCSU02G087200	--	--	--	--	--	--
TraesCSU02G087100	--	--	--	--	--	--
TraesCSU02G087000	--	--	--	--	--	--
TraesCSU02G086900	0.814715398644109	0.839827352193783	0.42701005443455	-0.336024	0.20352825574919	0.109682773687747
TraesCSU02G086800	-3.82448	-3.92564	-3.97703	1.45904018770949	2.13699018509835	-0.6469
TraesCSU02G086700	1.0747355186093	0.672810067204268	0.0949731910113719	0.759761504808324	0.546526499415631	0.972196998958311
TraesCSU02G086600	-0.668166	-0.531598	0.0131419314586156	0.160536384221138	0.276131018311906	-0.391045
TraesCSU02G086500	0.41136160027725	0.0332182824155406	0.560544042664044	-0.0743146	0.199108333937683	-0.491507
TraesCSU02G086400	--	--	--	--	--	--
TraesCSU02G086300	--	--	--	--	--	--
TraesCSU02G086200	--	--	--	--	--	--
TraesCSU02G086100	--	--	--	--	--	--
TraesCSU02G086000	--	--	--	--	--	--
TraesCSU02G085800	--	--	--	--	--	--
TraesCSU02G085700	--	--	--	--	--	--
TraesCSU02G085600	--	--	--	--	--	--
TraesCSU02G085500	--	--	--	--	--	--
TraesCSU02G085400	--	--	--	--	--	--
TraesCSU02G085300	-0.456797	-0.498176	-0.920307	0.912542584371651	1.9467324245847	0.951841820742054
TraesCSU02G085200	--	--	--	--	--	--
TraesCSU02G085100	--	--	--	--	--	--
TraesCSU02G085000	--	--	--	--	--	--
TraesCSU02G084900	--	--	--	--	--	--
TraesCSU02G084800	--	--	--	--	--	--
TraesCSU02G084700	--	--	--	--	--	--
TraesCSU02G084600	--	--	--	--	--	--
TraesCSU02G084500	--	--	--	--	--	--
TraesCSU02G084400	--	--	--	--	--	--
TraesCSU02G084300	-1.31448	-1.01919	-1.22465	-1.61482	-0.382141	-1.7727
TraesCSU02G084200	--	--	--	--	3.85025970524722	--
TraesCSU02G084100	--	--	--	--	--	--
TraesCSU02G084000	--	--	--	--	3.19111729199013	--
TraesCSU02G083900	--	--	--	--	--	--
TraesCSU02G083800	--	--	--	--	--	--
TraesCSU02G083700	--	--	--	2.70127825632439	--	--
TraesCSU02G083600	--	--	--	--	--	--
TraesCSU02G083500	--	--	--	--	--	--
TraesCSU02G083400	--	--	--	--	--	--
TraesCSU02G083300	1.82029503076542	1.46043629080364	1.56609746959116	-0.625498	-0.332386	-0.596841
TraesCSU02G083200	-0.598503	-0.74949	-0.249312	-0.101521	-0.198847	0.0745591415569965
TraesCSU02G083100	--	--	--	--	--	--
TraesCSU02G083000	--	--	--	--	--	--
TraesCSU02G082900	--	--	--	--	--	--
TraesCSU02G082800	--	--	--	--	--	--
TraesCSU02G082700	-3.23193	-3.79019	-3.98355	-0.183915	0.102664729205462	0.728554145982156
TraesCSU02G082600	--	--	--	--	--	--
TraesCSU02G082500	--	--	--	--	--	--
TraesCSU02G082400	--	--	--	--	--	--
TraesCSU02G082300	--	--	--	--	--	--
TraesCSU02G082100	3.10298097403116	1.34740754264067	2.49306778799701	-1.4125	-1.50807	-4.9459
TraesCSU02G082000	3.51252388202019	1.75349914622019	2.24089883517677	-1.22636	-1.51751	-0.391901
TraesCSU02G081900	3.98909606910616	1.63984161607032	1.56684835808751	-1.72379	-1.27047	-0.893648
TraesCSU02G081800	1.82013124624334	1.08668822904588	1.61517278996751	2.22648120167248	1.79407511329884	1.95117743753358
TraesCSU02G081700	2.82908370573235	1.83223918796902	0.65683966583697	2.56751929070775	1.6106190198092	1.80413509021553
TraesCSU02G081600	--	--	--	--	--	--
TraesCSU02G081500	-3.83277	-3.93602	-2.23644	-1.21017	1.52448371154073	1.93504923518834
TraesCSU02G081400	--	--	--	--	--	--
TraesCSU02G081300	-0.170627	0.831804863199025	0.640434037975868	0.170202106005881	-0.644808	1.22885344871067
TraesCSU02G081200	-0.322184	-2.50263	-1.1659	-0.559799	-0.369888	-0.706506
TraesCSU02G081100	-3.12071	-3.22172	-3.27611	0.0837121857115857	-3.04347	-3.13114
TraesCSU02G081000	-0.88849	-1.22927	-0.0869129	0.184561750922961	0.759258422188879	-0.245781
TraesCSU02G080900	--	--	--	--	--	--
TraesCSU02G080800	--	--	--	--	--	--
TraesCSU02G080700	0.14509821416079	0.377170996845078	-0.18066	-0.398447	-0.365785	-0.414715
TraesCSU02G080600	-0.2832	0.309249122585038	0.00952873023551395	-0.188722	-0.288586	-0.075074
TraesCSU02G080500	1.52167203159889	1.31635642886257	2.13001229028122	0.533946062222933	1.75283637014684	1.22047505645177
TraesCSU02G080400	--	--	--	--	--	--
TraesCSU02G080300	-0.119542	0.012140151827054	0.0133039066814195	0.571372032216727	0.154153656204687	0.222761497202797
TraesCSU02G080200	--	--	--	--	--	--
TraesCSU02G080100	--	--	--	--	--	--
TraesCSU02G080000	--	--	--	--	--	--
TraesCSU02G079900	--	--	--	--	--	2.62271777719905
TraesCSU02G079800	1.28438101114064	0.737616959554003	0.503771092738625	1.47923991785934	-0.149434	0.164760780671564
TraesCSU02G079700	-2.05473	0.12867105438977	-3.1175	-1.2245	-0.0612996	0.327529597041072
TraesCSU02G079600	0.57960840380853	0.0201683125322342	0.101217560585312	-0.173848	-0.409219	-0.0364261
TraesCSU02G079500	1.47390333496033	2.22714784781427	1.23420447064331	1.25107582971789	-0.435437	0.733514300364433
TraesCSU02G079400	2.64082503162365	2.15298912202195	1.58519341890035	1.36974655654644	0.416196986029582	0.503512282170059
TraesCSU02G079300	1.66206827559255	3.34427287489218	2.28420923817983	1.59160353936616	-0.337715	-0.195801
TraesCSU02G079200	0.62805806559411	1.78357927020299	1.92791878966186	0.741721297151522	0.231331520077957	1.33819542907003
TraesCSU02G079100	--	--	--	--	--	--
TraesCSU02G079000	--	--	--	--	--	--
TraesCSU02G078900	-2.57972	-2.67782	-2.7271	-2.58526	-2.50225	-2.58638
TraesCSU02G078800	--	--	--	--	--	--
TraesCSU02G078700	--	--	--	2.98678509657433	3.28391928013404	0.813513579840518
TraesCSU02G078600	-2.66291	-2.75346	-2.80092	-2.67223	-2.59222	0.529873851198481
TraesCSU02G078500	--	--	--	--	--	--
TraesCSU02G078400	2.7140575125932	7.98873965158506	4.22668064307448	4.61743674019163	--	4.3353937022144
TraesCSU02G078300	--	--	--	--	--	--
TraesCSU02G078200	--	--	--	--	--	--
TraesCSU02G078100	1.7955823129557	1.65336683293677	1.41172686625644	0.398012432899381	0.321484738644278	1.05230687980774
TraesCSU02G078000	-0.554059	-1.55866	-0.670631	0.321610879790324	-1.74456	-1.9427
TraesCSU02G077900	-1.55383	-2.9899	-3.02462	1.64670284406451	1.10881841834113	0.692498495050336
TraesCSU02G077800	-0.372804	-0.731246	-2.43579	-1.24827	-2.42829	0.142802310267042
TraesCSU02G077700	--	--	--	--	--	--
TraesCSU02G077600	--	--	--	--	--	--
TraesCSU02G077500	--	--	--	--	--	--
TraesCSU02G077400	2.67924617285985	2.61153621463919	2.62017964104716	--	--	--
TraesCSU02G077300	-3.11604	-4.26236	-3.72554	0.0978991195610574	0.493985513538496	-0.156755
TraesCSU02G077200	-0.821102	-1.8204	-3.6808	-1.66908	-0.141984	-3.53713
TraesCSU02G077100	-1.58258	-2.41921	-0.848768	-0.460423	-0.566545	-0.913272
TraesCSU02G077000	-0.764424	0.945607088011627	-2.80877	-2.67279	-2.59696	-2.67707
TraesCSU02G076900	0.035825722502712	1.94546709689126	1.48386169119604	-0.0794774	1.82822677501987	1.99961970027354
TraesCSU02G076800	--	--	--	--	--	--
TraesCSU02G076700	--	--	--	--	--	--
TraesCSU02G076600	3.86502865622761	4.84897612489594	3.04235	--	--	--
TraesCSU02G076500	0.846847753605744	1.05322755859135	0.147372979101412	-0.457374	-0.495234	-0.0198114
TraesCSU02G076400	0.850880587831014	0.672927870199681	0.128960409511053	-1.44914	-2.18695	-1.97802
TraesCSU02G076300	-0.817448	-0.13325	0.14664131690333	-0.692942	-0.800121	-0.767925
TraesCSU02G076200	-2.36347	-5.15781	-2.15674	-3.16498	-1.00908	-1.87116
TraesCSU02G076100	--	2.55192970031459	--	--	--	--
TraesCSU02G076000	1.5060313554657	2.58566769035838	0.908082264772601	1.64485880940002	-0.701857	-1.81813
TraesCSU02G075900	--	--	--	--	--	--
TraesCSU02G075800	-1.32209	-1.70024	-1.14603	0.630095838430515	1.05049203963088	0.113282390764714
TraesCSU02G075700	-0.29757	-0.256923	-1.1645	-0.348265	-0.202634	0.072831302831684
TraesCSU02G075600	0.475622366575925	1.26750856096331	1.70253501214155	1.68416267099688	0.401912351688841	0.353109309298247
TraesCSU02G075500	--	--	--	--	--	--
TraesCSU02G075400	--	--	--	--	--	--
TraesCSU02G075300	-0.637312	0.146398981986036	1.30661962384474	0.606829811394988	0.932385238327659	0.23667837740718
TraesCSU02G075200	--	--	--	--	--	--
TraesCSU02G075100	--	--	--	--	--	--
TraesCSU02G075000	-2.95994	-2.47675	-7.25237	-5.21461	-6.99727	-7.09507
TraesCSU02G074900	--	--	--	--	--	--
TraesCSU02G074800	--	--	--	--	--	--
TraesCSU02G074700	--	--	--	--	--	--
TraesCSU02G074600	--	--	--	--	--	--
TraesCSU02G074500	--	--	--	--	--	--
TraesCSU02G074400	--	--	--	--	--	--
TraesCSU02G074200	--	--	--	--	--	--
TraesCSU02G074100	--	--	--	--	--	--
TraesCSU02G073900	--	--	--	--	--	--
TraesCSU02G073800	--	--	--	--	--	--
TraesCSU02G073700	--	--	--	--	--	--
TraesCSU02G073600	--	--	--	--	--	--
TraesCSU02G073500	--	--	--	--	--	--
TraesCSU02G073400	-0.766332	-0.672368	-0.919104	-0.396819	-0.307851	-0.450848
TraesCSU02G073300	-1.10497	-1.51467	-0.648423	0.716829191680719	0.974701211428155	-0.0580635
TraesCSU02G073200	-0.455684	-0.825481	-1.207	0.322613859463677	0.244070798695701	0.0351479661903056
TraesCSU02G073100	--	--	--	--	--	--
TraesCSU02G073000	--	--	--	--	--	--
TraesCSU02G072900	-6.77139	-6.88398	-6.94301	-6.7811	-6.68399	-6.78915
TraesCSU02G072800	-3.57798	-3.77915	-7.86621	-2.76143	-3.37754	-2.23817
TraesCSU02G072700	0.0968722857471993	-0.0134028	0.137375840107384	0.116595632471546	0.038852942850165	0.196559571250948
TraesCSU02G072600	-1.6702	-1.806	-1.87489	-0.380638	-3.4723	-1.70735
TraesCSU02G072500	--	--	--	--	--	--
TraesCSU02G072400	--	--	--	--	--	--
TraesCSU02G072300	--	--	--	--	--	--
TraesCSU02G072200	--	--	--	--	--	--
TraesCSU02G072100	--	--	--	--	--	--
TraesCSU02G072000	-5.60103	-8.15243	-7.70421	-2.35926	-1.07539	-2.28043
TraesCSU02G071900	--	--	--	--	--	--
TraesCSU02G071800	--	--	--	--	--	--
TraesCSU02G071700	--	--	--	--	--	--
TraesCSU02G071500	--	--	--	--	--	--
TraesCSU02G071400	0.535748114053913	0.49616099566446	0.407048556171155	-0.259451	-0.255713	0.23552353933722
TraesCSU02G071300	-0.816353	-0.795131	-0.868421	0.752347561571293	0.847852895767399	0.422855008930627
TraesCSU02G071200	-2.66303	-2.75351	-2.80096	1.19496225357322	0.252029895397698	0.0321931771976301
TraesCSU02G071100	--	--	--	--	--	--
TraesCSU02G071000	--	--	--	--	--	--
TraesCSU02G070900	--	--	--	--	--	--
TraesCSU02G070800	--	--	--	--	--	--
TraesCSU02G070700	--	--	--	--	--	--
TraesCSU02G070600	--	--	--	--	--	--
TraesCSU02G070500	--	--	--	--	--	--
[truncated: 136,016 more rows]
