# Supplementary material for: Transcriptome Analysis Reveals Mechanisms of Stripe Rust Response in Wheat Cultivar Anmai1350
Source: Int J Mol Sci. 2025 Jun 10;26(12):5538. doi: 10.3390/ijms26125538 (PMC12192900; doi:10.3390/ijms26125538)
Supplement: Supplementary file 1 [file ijms-26-05538-s001.zip › Table S3.xlsx]

## Sheet: KEGGenrich
KEGGID	Description	GeneRatio	BgRatio	pvalue	padj	geneID	geneName	keggID	Count	Up	Up_Gene_id	Down	Down_Gene_id
ath00630	Glyoxylate and dicarboxylate metabolism	40/1197	71/3974	3.22184421737964e-06	0.000335071798607483	TraesCS2B02G244600/TraesCS2D02G344200/TraesCSU02G105300/TraesCS2B02G605800/TraesCS2A02G493700/TraesCS1D02G067500/TraesCS6D02G384200/TraesCS2A02G250800/TraesCS5B02G416700/TraesCS5D02G422000/TraesCS2A02G067300/TraesCS4B02G240900/TraesCS3D02G250600/TraesCS4B02G047400/TraesCS3D02G266100/novel.14723/TraesCS2D02G262400/TraesCS3B02G279700/TraesCS2B02G280600/TraesCS4D02G068100/TraesCS2D02G467700/TraesCS2…	-/-/-/-/-/-/-/-/-/-/-/-/-/-/-/-/-/-/-/-/-/-/-/-/-/-/-/-/-/-/-/-/-/-/-/-/-/-/-/-	ath:AT3G21720/ath:AT5G03860/ath:AT4G35090/ath:AT3G48990/ath:AT4G13930/ath:AT1G48030/ath:AT2G05710/ath:AT3G14420/ath:AT3G58750/ath:AT2G42790/ath:AT1G67090/ath:AT5G16570/ath:AT2G26080/ath:AT1G66200/ath:AT1G80380/ath:AT1G12550/ath:AT1G70580/ath:AT4G33010/ath:AT1G23310/ath:AT4G37930/ath:AT4G18360/ath:AT1G11860/ath:AT1G32470/ath:AT5G36880/ath:AT2G13360/ath:AT5G47720/ath:AT5G47435/ath:AT3G14415/ath:AT5…	40	14	TraesCS2B02G244600/TraesCS2D02G344200/TraesCSU02G105300/TraesCS2B02G605800/TraesCS6D02G384200/TraesCS5B02G416700/TraesCS5D02G422000/TraesCS4B02G047400/TraesCS2D02G467700/TraesCS6D02G376900/TraesCS3A02G003800/TraesCS6B02G302400/novel.14006/TraesCS2B02G048500	26	TraesCS2A02G493700/TraesCS1D02G067500/TraesCS2A02G250800/TraesCS2A02G067300/TraesCS4B02G240900/TraesCS3D02G250600/TraesCS3D02G266100/novel.14723/TraesCS2D02G262400/TraesCS3B02G279700/TraesCS2B02G280600/TraesCS4D02G068100/TraesCS2B02G490900/TraesCS6B02G342400/TraesCS7B02G148000/TraesCS5A02G540400/TraesCS5D02G432900/TraesCS1B02G172400/novel.14676/TraesCS3D02G210300/TraesCS1B02G124900/TraesCS3D02G30…
ath00196	Photosynthesis - antenna proteins	13/1197	15/3974	8.79984887016007e-06	0.000457592141248324	TraesCS7D02G276300/TraesCS7D02G227300/TraesCS2A02G206200/novel.679/TraesCS6A02G159800/TraesCS4A02G226900/TraesCS6B02G122800/TraesCS2D02G320900/TraesCS5D02G329200/TraesCS2D02G200700/TraesCS5B02G462800/TraesCS1B02G451100/TraesCS5D02G219100	-/-/-/-/-/-/-/-/-/-/-/-/-	ath:AT2G34430/ath:AT3G54890/ath:AT3G08940/ath:AT2G34420/ath:AT1G61520/ath:AT4G10340/ath:AT2G34420/ath:AT1G15820/ath:AT2G05100/ath:AT3G61470/ath:AT1G29930/ath:AT5G54270/ath:AT1G19150	13	0		13	TraesCS7D02G276300/TraesCS7D02G227300/TraesCS2A02G206200/novel.679/TraesCS6A02G159800/TraesCS4A02G226900/TraesCS6B02G122800/TraesCS2D02G320900/TraesCS5D02G329200/TraesCS2D02G200700/TraesCS5B02G462800/TraesCS1B02G451100/TraesCS5D02G219100
ath00280	Valine, leucine and isoleucine degradation	23/1197	37/3974	5.08191076741154e-05	0.00168670824391464	TraesCS4D02G236800/TraesCS5B02G062500/TraesCS2A02G074700/TraesCS1D02G067800/TraesCS7D02G096600/TraesCS5A02G213600/TraesCS2B02G501200/TraesCS7B02G363700/TraesCS1D02G067500/novel.12098/TraesCS5B02G121400/TraesCS5D02G154300/novel.13787/TraesCS6D02G224900/TraesCS4A02G015900/TraesCS4D02G094500/TraesCS2B02G127700/TraesCS4A02G122800/TraesCS3A02G003800/TraesCS6D02G041600/TraesCS1B02G124900/novel.12430/Tr…	-/-/-/-/-/-/-/-/-/-/-/-/-/-/-/-/-/-/-/-/-/-/-	ath:AT3G49680/ath:AT1G03090/ath:AT3G06850/ath:AT3G45300/ath:AT4G34030/ath:AT1G54100/ath:AT2G14170/ath:AT4G20930/ath:AT1G48030/ath:AT4G16800/ath:AT5G09300/ath:AT2G26800/ath:AT2G33150/ath:AT4G16800/ath:AT4G39660/ath:AT1G44170/ath:AT3G06810/ath:AT4G16210/ath:AT5G47720/ath:AT1G55510/ath:AT3G16950/ath:AT1G23800/ath:AT4G31810	23	19	TraesCS4D02G236800/TraesCS5B02G062500/TraesCS2A02G074700/TraesCS1D02G067800/TraesCS7D02G096600/TraesCS5A02G213600/TraesCS2B02G501200/TraesCS7B02G363700/novel.12098/TraesCS5B02G121400/novel.13787/TraesCS6D02G224900/TraesCS4A02G015900/TraesCS4D02G094500/TraesCS2B02G127700/TraesCS4A02G122800/TraesCS3A02G003800/TraesCS6D02G041600/novel.12430	4	TraesCS1D02G067500/TraesCS5D02G154300/TraesCS1B02G124900/TraesCS1D02G213600
ath04075	Plant hormone signal transduction	63/1197	138/3974	6.48733939967169e-05	0.00168670824391464	TraesCS6A02G238300/TraesCS5B02G211000/TraesCS4A02G007800/TraesCS6A02G392600/TraesCS6B02G364000/TraesCS7A02G377500/TraesCS3B02G394600/TraesCS7B02G049200/novel.6724/TraesCS3B02G548600/novel.4300/TraesCS2D02G199900/TraesCS3A02G105400/TraesCS4A02G294400/novel.10948/TraesCS7D02G324900/TraesCS3B02G399200/TraesCS4D02G040400/TraesCS1A02G178700/TraesCS1D02G277600/TraesCS5D02G069300/TraesCS5D02G222500/Trae…	-/-/-/-/-/-/-/-/-/-/-/-/-/-/-/-/-/RHT1/-/-/-/-/-/-/-/-/-/-/-/-/-/-/-/-/-/-/-/-/-/-/-/-/-/-/-/-/-/-/-/-/-/-/-/-/-/-/-/-/-/-/-/-/-	ath:AT3G60690/ath:AT1G19180/ath:AT1G74950/ath:AT2G33310/ath:AT1G49720/ath:AT2G25490/ath:AT1G07430/ath:AT2G25180/ath:AT4G35230/ath:AT3G57040/ath:AT1G59750/ath:AT1G19350/ath:AT4G26120/ath:AT5G45110/ath:AT1G59750/ath:AT1G63500/ath:AT2G39940/ath:AT2G01570/ath:AT2G46690/ath:AT2G38120/ath:AT3G04730/ath:AT3G43120/ath:AT1G72450/ath:AT5G08590/ath:AT4G35230/ath:AT1G04240/ath:AT5G20900/ath:AT1G32640/ath:AT3…	63	20	TraesCS7A02G377500/novel.6724/novel.4300/TraesCS7D02G324900/TraesCS3B02G399200/TraesCS1D02G277600/TraesCS5D02G222500/novel.55/TraesCS4D02G180200/TraesCS4D02G036000/TraesCS5A02G265700/TraesCS2A02G494500/TraesCS2A02G303900/TraesCS1D02G099900/novel.14931/novel.1852/TraesCS3B02G380300/novel.16676/TraesCS4B02G016700/novel.1952	43	TraesCS6A02G238300/TraesCS5B02G211000/TraesCS4A02G007800/TraesCS6A02G392600/TraesCS6B02G364000/TraesCS3B02G394600/TraesCS7B02G049200/TraesCS3B02G548600/TraesCS2D02G199900/TraesCS3A02G105400/TraesCS4A02G294400/novel.10948/TraesCS4D02G040400/TraesCS1A02G178700/TraesCS5D02G069300/TraesCS7D02G204600/novel.4535/TraesCS5A02G058700/TraesCS7D02G204300/TraesCS1B02G208000/TraesCS7A02G201500/TraesCS3D02G212…
ath00940	Phenylpropanoid biosynthesis	34/1197	66/3974	0.000200570499165041	0.00355181145617113	novel.2129/novel.16720/TraesCS7B02G350300/TraesCS5B02G394200/TraesCS2A02G355300/novel.14368/novel.2596/TraesCS5B02G209800/TraesCS7B02G401000/TraesCS3D02G189900/novel.11756/novel.6971/TraesCS5A02G400600/TraesCS2A02G333500/TraesCS3A02G398000/TraesCS5B02G246900/TraesCS4D02G248000/novel.5199/TraesCS7B02G136000/TraesCS2D02G327700/TraesCS7D02G150500/novel.9181/TraesCS5B02G405300/TraesCS2D02G218700/Trae…	-/-/-/-/-/-/-/-/-/-/-/-/-/-/-/-/-/-/-/-/-/-/-/-/-/-/-/-/-/-/-/-/-/-	ath:AT5G05340/ath:AT5G54570/ath:AT5G54570/ath:AT5G04885/ath:AT2G24800/ath:AT5G05340/ath:AT5G05340/ath:AT4G37980/ath:AT3G21240/ath:AT2G39040/ath:AT5G14130/ath:AT1G02850/ath:AT3G49960/ath:AT5G47000/ath:AT5G36890/ath:AT2G22420/ath:AT1G26560/ath:AT1G02850/ath:AT4G34050/ath:AT4G17690/ath:AT1G15950/ath:AT5G05340/ath:AT4G37520/ath:AT2G37040/ath:AT4G31760/ath:AT1G44970/ath:AT2G41480/ath:AT5G05340/ath:AT2…	34	17	novel.2129/novel.16720/TraesCS7B02G350300/TraesCS5B02G394200/novel.2596/TraesCS7B02G401000/novel.11756/TraesCS5A02G400600/TraesCS4D02G248000/TraesCS7B02G136000/TraesCS5B02G405300/novel.16774/novel.8213/TraesCS3A02G136100/novel.4306/TraesCS3B02G272100/TraesCS3A02G129900	17	TraesCS2A02G355300/novel.14368/TraesCS5B02G209800/TraesCS3D02G189900/novel.6971/TraesCS2A02G333500/TraesCS3A02G398000/TraesCS5B02G246900/novel.5199/TraesCS2D02G327700/TraesCS7D02G150500/novel.9181/TraesCS2D02G218700/TraesCS2B02G373000/TraesCS3D02G184800/TraesCSU02G242100/TraesCS2B02G224300
ath01200	Carbon metabolism	105/1197	261/3974	0.000204912199394488	0.00355181145617113	TraesCS2B02G244600/TraesCS2D02G344200/TraesCS2A02G389900/TraesCS1A02G273900/TraesCS7A02G141800/TraesCS2B02G501200/TraesCS7B02G363700/TraesCSU02G105300/TraesCS3B02G331100/TraesCS7B02G237900/TraesCS1B02G129300/TraesCS2A02G493700/TraesCS1D02G067500/TraesCS5A02G206600/TraesCS6D02G384200/TraesCS7D02G377400/TraesCS3D02G150500/TraesCS1D02G361400/TraesCS2A02G344600/TraesCS2A02G250800/TraesCS5A02G108000/T…	-/-/-/-/-/-/-/-/-/-/-/-/-/-/-/-/-/-/-/-/-/-/-/-/-/-/-/-/-/-/-/-/-/-/FBP/-/-/-/-/-/-/-/-/-/-/-/-/-/-/-/-/-/-/-/-/-/-/-/-/-/-/-/-/-/-/-/-/-/-/-/-/-/-/-/-/-/-/-/-/-/-/-/-/-/-/-/-/-/-/-/-/-/-/-/-/-/-/-/-/-/-/-/-/-/-	ath:AT3G21720/ath:AT5G03860/ath:AT5G07440/ath:AT1G43670/ath:AT5G65110/ath:AT2G14170/ath:AT4G20930/ath:AT4G35090/ath:AT5G11520/ath:AT2G42600/ath:AT3G51840/ath:AT4G13930/ath:AT1G48030/ath:AT3G25860/ath:AT2G05710/ath:AT4G26530/ath:AT3G14940/ath:AT1G64190/ath:AT1G12900/ath:AT3G14420/ath:AT4G38970/ath:AT1G32060/ath:AT1G42970/ath:AT3G58750/ath:AT2G42790/ath:AT5G08570/ath:AT3G15290/ath:AT3G60750/ath:AT5…	105	42	TraesCS2B02G244600/TraesCS2D02G344200/TraesCS2A02G389900/TraesCS1A02G273900/TraesCS7A02G141800/TraesCS2B02G501200/TraesCS7B02G363700/TraesCSU02G105300/TraesCS3B02G331100/TraesCS1B02G129300/TraesCS5A02G206600/TraesCS6D02G384200/TraesCS5B02G416700/TraesCS5D02G422000/TraesCS3B02G357200/novel.7233/TraesCS4A02G135300/TraesCS2B02G094300/novel.15057/novel.11530/novel.11636/TraesCS7D02G346400/TraesCS3A02…	63	TraesCS7B02G237900/TraesCS2A02G493700/TraesCS1D02G067500/TraesCS7D02G377400/TraesCS3D02G150500/TraesCS1D02G361400/TraesCS2A02G344600/TraesCS2A02G250800/TraesCS5A02G108000/TraesCS6D02G247400/TraesCS5A02G495100/TraesCS2D02G561700/TraesCS7D02G066500/TraesCS2A02G067300/novel.8603/novel.3247/TraesCS4A02G093100/TraesCS2A02G190700/TraesCS1D02G215900/TraesCS3D02G250600/novel.6734/TraesCS3D02G266100/Traes…
ath00195	Photosynthesis	32/1197	62/3974	0.00029393627891082	0.00393389227040351	TraesCS4D02G066200/TraesCS7A02G325400/TraesCS5D02G265500/TraesCS7A02G000400/TraesCS7D02G000300/TraesCS2A02G296400/TraesCS2A02G223600/novel.12912/TraesCS4B02G003600/TraesCS2B02G267500/TraesCS5B02G417400/TraesCS4D02G205400/TraesCS4A02G286700/TraesCS2A02G215000/TraesCS4D02G014200/TraesCS5B02G471700/TraesCS2B02G133500/TraesCS2A02G252600/TraesCS3D02G374200/TraesCS2A02G207900/TraesCS1B02G420100/TraesCS…	-/PETF/-/-/-/-/-/-/-/-/-/-/-/-/-/-/-/-/-/-/-/-/-/-/-/-/-/-/-/-/-/-	ath:AT4G09650/ath:AT1G60950/ath:AT1G55670/ath:AT1G20340/ath:AT1G76100/ath:AT1G08380/ath:AT4G04640/ath:AT4G09650/ath:AT3G55330/ath:AT1G06680/ath:AT1G31330/ath:AT4G32260/ath:AT1G32550/ath:AT4G21280/ath:AT4G14890/ath:AT3G01440/ath:AT5G64040/ath:AT1G30380/ath:AT1G44575/ath:AT4G03280/ath:AT1G52230/ath:AT4G05390/ath:AT2G20260/ath:AT1G03130/ath:AT3G50820/ath:AT1G67740/ath:AT4G28750/ath:AT5G66190/ath:AT4…	32	0		32	TraesCS4D02G066200/TraesCS7A02G325400/TraesCS5D02G265500/TraesCS7A02G000400/TraesCS7D02G000300/TraesCS2A02G296400/TraesCS2A02G223600/novel.12912/TraesCS4B02G003600/TraesCS2B02G267500/TraesCS5B02G417400/TraesCS4D02G205400/TraesCS4A02G286700/TraesCS2A02G215000/TraesCS4D02G014200/TraesCS5B02G471700/TraesCS2B02G133500/TraesCS2A02G252600/TraesCS3D02G374200/TraesCS2A02G207900/TraesCS1B02G420100/TraesCS…
ath00592	alpha-Linolenic acid metabolism	19/1197	31/3974	0.000302607097723347	0.00393389227040351	TraesCS3B02G549000/TraesCS7A02G141800/TraesCS1B02G129300/TraesCS2D02G417800/TraesCS6A02G027900/novel.13787/TraesCS2B02G333600/TraesCS7D02G346400/TraesCS7A02G457900/novel.12444/TraesCS7B02G311600/TraesCS7D02G176000/TraesCS5D02G304100/TraesCS4B02G326800/TraesCS6B02G365200/novel.12783/novel.1921/novel.16116/novel.12445	-/-/-/-/-/-/-/-/-/-/-/-/-/-/-/-/-/-/-	ath:AT3G01420/ath:AT5G65110/ath:AT3G51840/ath:AT4G19860/ath:AT4G15440/ath:AT2G33150/ath:AT1G17420/ath:AT1G06290/ath:AT2G06925/ath:AT1G76690/ath:AT2G06050/ath:AT1G76690/ath:AT3G03310/ath:AT1G20510/ath:AT1G13280/ath:AT4G19860/ath:AT4G19860/ath:AT1G77120/ath:AT1G76690	19	10	TraesCS3B02G549000/TraesCS7A02G141800/TraesCS1B02G129300/TraesCS2D02G417800/novel.13787/TraesCS7D02G346400/novel.12444/TraesCS5D02G304100/novel.1921/novel.12445	9	TraesCS6A02G027900/TraesCS2B02G333600/TraesCS7A02G457900/TraesCS7B02G311600/TraesCS7D02G176000/TraesCS4B02G326800/TraesCS6B02G365200/novel.12783/novel.16116
ath00260	Glycine, serine and threonine metabolism	32/1197	63/3974	0.000427711292715089	0.00465013338956997	TraesCS5A02G213600/TraesCS2A02G493700/TraesCS1D02G067500/TraesCS5B02G275600/novel.11871/TraesCS3D02G250600/TraesCS4A02G015900/TraesCS3D02G266100/TraesCS4B02G282700/novel.14723/TraesCS7D02G483800/TraesCS2D02G262400/TraesCS3B02G279700/TraesCS2B02G280600/TraesCS4D02G068100/TraesCS2B02G091300/TraesCS2B02G490900/TraesCS6B02G342400/TraesCS3D02G259800/TraesCS2D02G326900/TraesCS7B02G148000/novel.3982/Tra…	-/-/-/-/-/-/-/-/-/-/-/-/-/-/-/-/-/-/-/-/-/-/-/-/-/-/-/-/-/-/-/-	ath:AT1G54100/ath:AT4G13930/ath:AT1G48030/ath:AT2G24580/ath:AT5G38530/ath:AT2G26080/ath:AT4G39660/ath:AT1G80380/ath:AT1G31690/ath:AT1G12550/ath:AT4G34200/ath:AT1G70580/ath:AT4G33010/ath:AT1G23310/ath:AT4G37930/ath:AT4G12290/ath:AT1G11860/ath:AT1G32470/ath:AT1G72810/ath:AT3G48170/ath:AT2G13360/ath:AT5G38530/ath:AT4G29890/ath:AT2G13360/ath:AT4G11640/ath:AT3G16950/ath:AT1G18640/ath:AT5G38530/ath:AT1…	32	9	TraesCS5A02G213600/TraesCS5B02G275600/novel.11871/TraesCS4A02G015900/novel.3982/TraesCS7D02G416700/TraesCS2B02G048500/novel.2792/novel.10220	23	TraesCS2A02G493700/TraesCS1D02G067500/TraesCS3D02G250600/TraesCS3D02G266100/TraesCS4B02G282700/novel.14723/TraesCS7D02G483800/TraesCS2D02G262400/TraesCS3B02G279700/TraesCS2B02G280600/TraesCS4D02G068100/TraesCS2B02G091300/TraesCS2B02G490900/TraesCS6B02G342400/TraesCS3D02G259800/TraesCS2D02G326900/TraesCS7B02G148000/novel.14676/TraesCS2B02G429300/TraesCS1B02G124900/TraesCS2D02G154100/novel.809/Trae…
ath00860	Porphyrin and chlorophyll metabolism	23/1197	41/3974	0.000447128210535574	0.00465013338956997	TraesCS5B02G320200/TraesCS3A02G151900/TraesCS6A02G403800/TraesCS4A02G420600/TraesCS6D02G286900/TraesCS3B02G256800/TraesCS3A02G191700/TraesCS2B02G157600/TraesCS2A02G560500/TraesCS1B02G186300/TraesCS7D02G467500/TraesCS5B02G175100/TraesCS4D02G300900/TraesCS4B02G311100/TraesCS7A02G480700/TraesCS7A02G415000/TraesCS3A02G488500/TraesCS5A02G045700/TraesCS1D02G165600/novel.15385/TraesCS4A02G136400/TraesCS…	-/-/-/-/-/-/-/-/-/-/-/-/-/-/-/-/-/-/-/-/-/-/-	ath:AT4G22920/ath:AT4G13250/ath:AT5G18660/ath:AT4G25080/ath:AT1G74470/ath:AT5G40850/ath:AT3G56940/ath:AT5G13630/ath:AT1G44000/ath:AT5G54190/ath:AT5G45930/ath:AT5G26030/ath:AT2G26540/ath:AT3G44880/ath:AT4G18480/ath:AT1G69740/ath:AT3G09150/ath:AT4G01690/ath:AT1G58290/ath:AT4G37000/ath:AT2G40490/ath:AT3G14930/ath:AT1G08520	23	6	TraesCS5B02G320200/TraesCS3A02G151900/TraesCS5B02G175100/TraesCS4B02G311100/TraesCS7A02G415000/novel.15385	17	TraesCS6A02G403800/TraesCS4A02G420600/TraesCS6D02G286900/TraesCS3B02G256800/TraesCS3A02G191700/TraesCS2B02G157600/TraesCS2A02G560500/TraesCS1B02G186300/TraesCS7D02G467500/TraesCS4D02G300900/TraesCS7A02G480700/TraesCS3A02G488500/TraesCS5A02G045700/TraesCS1D02G165600/TraesCS4A02G136400/TraesCS3D02G228800/TraesCS5D02G478900
ath00360	Phenylalanine metabolism	15/1197	25/3974	0.0018018322489247	0.0170355048989244	novel.687/novel.10411/TraesCS6B02G169700/TraesCS3B02G331100/TraesCS3B02G357200/novel.7233/TraesCS6A02G360700/TraesCS4B02G282700/TraesCS4A02G122800/TraesCS2B02G091300/TraesCS6D02G255300/TraesCS1A02G270300/TraesCS2D02G218700/TraesCS2B02G224300/novel.4306	-/-/-/-/-/-/-/-/-/-/-/-/-/-/-	ath:AT1G08980/ath:AT1G08980/ath:AT1G06570/ath:AT5G11520/ath:AT3G15290/ath:AT5G11520/ath:AT4G31990/ath:AT1G31690/ath:AT4G16210/ath:AT4G12290/ath:AT5G10330/ath:AT2G22250/ath:AT2G37040/ath:AT3G53260/ath:AT2G37040	15	9	novel.687/novel.10411/TraesCS6B02G169700/TraesCS3B02G331100/TraesCS3B02G357200/novel.7233/TraesCS4A02G122800/TraesCS1A02G270300/novel.4306	6	TraesCS6A02G360700/TraesCS4B02G282700/TraesCS2B02G091300/TraesCS6D02G255300/TraesCS2D02G218700/TraesCS2B02G224300
ath04146	Peroxisome	30/1197	65/3974	0.00435533000263341	0.0377461933561562	TraesCS7A02G141800/TraesCSU02G105300/TraesCS1B02G129300/TraesCS5D02G129800/TraesCS2A02G250800/TraesCS3A02G281800/TraesCS5B02G275600/TraesCS5D02G154300/novel.13787/TraesCS4D02G040900/TraesCS7D02G346400/TraesCS3B02G486100/TraesCS2D02G467700/TraesCS4B02G133700/TraesCS3D02G430400/TraesCS7B02G148000/TraesCS5D02G432900/TraesCS7D02G240500/TraesCS4A02G434000/novel.12605/novel.14676/TraesCS5D02G432800/Tra…	-/-/-/-/-/-/-/-/-/-/-/-/-/-/-/-/-/-/-/-/-/-/-/-/-/-/-/-/-/-	ath:AT5G65110/ath:AT4G35090/ath:AT3G51840/ath:AT1G77590/ath:AT3G14420/ath:AT2G42770/ath:AT2G24580/ath:AT2G26800/ath:AT2G33150/ath:AT2G01490/ath:AT1G06290/ath:AT5G17380/ath:AT4G18360/ath:AT5G27600/ath:AT5G43280/ath:AT2G13360/ath:AT3G14415/ath:AT5G56290/ath:AT5G51100/ath:AT2G04350/ath:AT2G13360/ath:AT3G07560/ath:AT1G52870/ath:AT5G20070/ath:AT4G33905/ath:AT1G08830/ath:AT5G23310/ath:AT3G14130/ath:AT2…	30	15	TraesCS7A02G141800/TraesCSU02G105300/TraesCS1B02G129300/TraesCS5B02G275600/novel.13787/TraesCS4D02G040900/TraesCS7D02G346400/TraesCS3B02G486100/TraesCS2D02G467700/TraesCS4B02G133700/TraesCS3D02G430400/TraesCS7D02G240500/novel.12605/TraesCS5B02G283300/TraesCS2D02G123300	15	TraesCS5D02G129800/TraesCS2A02G250800/TraesCS3A02G281800/TraesCS5D02G154300/TraesCS7B02G148000/TraesCS5D02G432900/TraesCS4A02G434000/novel.14676/TraesCS5D02G432800/TraesCS4A02G394500/TraesCS5B02G108000/TraesCS7D02G086400/TraesCS5A02G266500/novel.3648/TraesCS5A02G140800
ath00910	Nitrogen metabolism	16/1197	30/3974	0.00646487593497526	0.0517190074798021	TraesCS2A02G389900/TraesCS5B02G243100/TraesCS2D02G292600/TraesCS4B02G240900/TraesCS6A02G333900/TraesCS3B02G259300/TraesCS4B02G047400/novel.3602/TraesCS3A02G266300/novel.5564/novel.9755/novel.8126/novel.14006/TraesCS3D02G300700/TraesCS7D02G443400/TraesCS2D02G500600	-/-/-/-/-/-/-/-/-/-/-/-/-/-/-/-	ath:AT5G07440/ath:AT4G33580/ath:AT3G52720/ath:AT5G16570/ath:AT2G15620/ath:AT5G14740/ath:AT1G66200/ath:AT3G03910/ath:AT5G53460/ath:AT3G03910/ath:AT3G03910/ath:AT3G03910/ath:AT1G66200/ath:AT4G37560/ath:AT3G01500/ath:AT5G35630	16	8	TraesCS2A02G389900/TraesCS5B02G243100/TraesCS4B02G047400/novel.3602/novel.5564/novel.9755/novel.8126/novel.14006	8	TraesCS2D02G292600/TraesCS4B02G240900/TraesCS6A02G333900/TraesCS3B02G259300/TraesCS3A02G266300/TraesCS3D02G300700/TraesCS7D02G443400/TraesCS2D02G500600
ath00564	Glycerophospholipid metabolism	37/1197	86/3974	0.00703956898489188	0.0522939410306254	novel.5133/TraesCS2D02G284700/TraesCS1D02G375600/TraesCS2D02G417800/TraesCS1D02G286300/TraesCS5B02G211400/TraesCS6B02G097500/TraesCS1A02G381500/TraesCS1D02G168900/TraesCS7A02G457900/novel.269/TraesCS3B02G485800/TraesCS1D02G228600/TraesCS1A02G187400/TraesCS5B02G336100/TraesCS4B02G377600/TraesCS7B02G306100/TraesCS5D02G120500/TraesCS1D02G114700/TraesCS5D02G304100/novel.7833/novel.12783/TraesCS3B02G3…	-/-/-/-/-/-/-/-/-/-/-/-/-/-/-/-/-/-/-/-/-/-/-/-/-/-/-/-/-/-/-/-/-/-/-/-/-	ath:AT3G02040/ath:AT5G41080/ath:AT3G18000/ath:AT4G19860/ath:AT3G09560/ath:AT2G26830/ath:AT1G13560/ath:AT1G15110/ath:AT4G30580/ath:AT2G06925/ath:AT2G41540/ath:AT3G05510/ath:AT1G80950/ath:AT2G42010/ath:AT4G35790/ath:AT3G15730/ath:AT2G45670/ath:AT5G63770/ath:AT5G08030/ath:AT3G03310/ath:AT4G15130/ath:AT4G19860/ath:AT2G20900/ath:AT4G30340/ath:AT3G55030/ath:AT1G78690/ath:AT1G62430/ath:AT4G35790/ath:AT5…	37	16	novel.5133/TraesCS2D02G284700/TraesCS2D02G417800/TraesCS1D02G286300/TraesCS1A02G381500/novel.269/TraesCS3B02G485800/TraesCS1D02G228600/TraesCS1A02G187400/TraesCS5D02G120500/TraesCS5D02G304100/novel.7833/TraesCS2A02G487000/novel.5765/novel.1921/TraesCS7B02G160800	21	TraesCS1D02G375600/TraesCS5B02G211400/TraesCS6B02G097500/TraesCS1D02G168900/TraesCS7A02G457900/TraesCS5B02G336100/TraesCS4B02G377600/TraesCS7B02G306100/TraesCS1D02G114700/novel.12783/TraesCS3B02G351100/TraesCS6B02G381300/TraesCS4A02G104700/novel.13845/TraesCS4B02G163700/TraesCS1D02G282300/TraesCS3B02G249600/TraesCSU02G054700/TraesCS3A02G115900/TraesCS3D02G117800/novel.7042
ath00250	Alanine, aspartate and glutamate metabolism	27/1197	59/3974	0.00767109311602127	0.0531862456044142	TraesCS2A02G389900/TraesCS2D02G512100/TraesCS2A02G421400/TraesCS3B02G331100/TraesCS1A02G357900/novel.7233/TraesCS4B02G240900/TraesCS6A02G360700/TraesCS4B02G047400/TraesCS4A02G015900/novel.3602/TraesCS2D02G262400/TraesCS2B02G280600/TraesCS1B02G257300/TraesCS3A02G266300/novel.5564/novel.3965/TraesCS4B02G037400/TraesCS7B02G148000/TraesCS3A02G206600/novel.14676/novel.9755/novel.8126/novel.14006/Traes…	-/-/-/-/-/-/-/-/-/-/-/-/-/-/-/-/-/-/-/-/-/-/-/-/-/-/-	ath:AT5G07440/ath:AT3G16150/ath:AT3G22200/ath:AT5G11520/ath:AT5G62530/ath:AT5G11520/ath:AT5G16570/ath:AT4G31990/ath:AT1G66200/ath:AT4G39660/ath:AT3G03910/ath:AT1G70580/ath:AT1G23310/ath:AT4G24830/ath:AT5G53460/ath:AT3G03910/ath:AT3G16150/ath:AT3G57610/ath:AT2G13360/ath:AT1G29900/ath:AT2G13360/ath:AT3G03910/ath:AT3G03910/ath:AT1G66200/ath:AT3G24090/ath:AT5G35630/ath:AT4G18440	27	14	TraesCS2A02G389900/TraesCS2A02G421400/TraesCS3B02G331100/TraesCS1A02G357900/novel.7233/TraesCS4B02G047400/TraesCS4A02G015900/novel.3602/TraesCS1B02G257300/novel.5564/TraesCS3A02G206600/novel.9755/novel.8126/novel.14006	13	TraesCS2D02G512100/TraesCS4B02G240900/TraesCS6A02G360700/TraesCS2D02G262400/TraesCS2B02G280600/TraesCS3A02G266300/novel.3965/TraesCS4B02G037400/TraesCS7B02G148000/novel.14676/TraesCS4D02G126400/TraesCS2D02G500600/TraesCS4A02G124000
ath00561	Glycerolipid metabolism	24/1197	53/3974	0.0135196237358649	0.0878775542831219	TraesCS5A02G213600/novel.16814/TraesCS2A02G515700/TraesCS1D02G286300/novel.2013/TraesCS4A02G172000/TraesCS1B02G304500/TraesCS5B02G220600/TraesCS1D02G168900/TraesCS3D02G266100/TraesCS4D02G094500/TraesCS1D02G241800/novel.17093/TraesCS2B02G314000/TraesCS5A02G207500/TraesCS5D02G120500/TraesCS3B02G351100/TraesCS6B02G381300/TraesCS4D02G051900/TraesCS4B02G163700/TraesCS1D02G282300/TraesCS2A02G105900/nov…	-/-/-/-/-/-/-/-/-/-/-/-/-/-/-/-/-/-/-/-/-/-/-/-	ath:AT1G54100/ath:AT3G06510/ath:AT1G80460/ath:AT3G09560/ath:AT3G56040/ath:AT3G06510/ath:AT3G56040/ath:AT4G31780/ath:AT4G30580/ath:AT1G80380/ath:AT1G44170/ath:AT4G33030/ath:AT3G06510/ath:AT3G11670/ath:AT5G13640/ath:AT5G63770/ath:AT2G20900/ath:AT4G30340/ath:AT1G73480/ath:AT5G42870/ath:AT3G11430/ath:AT3G56310/ath:AT1G23800/ath:AT3G56310	24	8	TraesCS5A02G213600/TraesCS2A02G515700/TraesCS1D02G286300/TraesCS4D02G094500/TraesCS5D02G120500/TraesCS2A02G105900/novel.12430/novel.12166	16	novel.16814/novel.2013/TraesCS4A02G172000/TraesCS1B02G304500/TraesCS5B02G220600/TraesCS1D02G168900/TraesCS3D02G266100/TraesCS1D02G241800/novel.17093/TraesCS2B02G314000/TraesCS5A02G207500/TraesCS3B02G351100/TraesCS6B02G381300/TraesCS4D02G051900/TraesCS4B02G163700/TraesCS1D02G282300
ath00908	Zeatin biosynthesis	11/1197	20/3974	0.0174407235825256	0.106696191328392	TraesCS2A02G378300/TraesCS3B02G144400/TraesCS1B02G248700/TraesCS4D02G366200/novel.13767/TraesCS3A02G125700/TraesCS5B02G203900/TraesCS7D02G405900/TraesCS3B02G296500/TraesCS7A02G178600/TraesCS6A02G343100	-/-/-/-/-/-/-/-/-/-/-	ath:AT3G63440/ath:AT2G36780/ath:AT2G41510/ath:AT2G36750/ath:AT1G22360/ath:AT2G36760/ath:AT5G38450/ath:AT1G22370/ath:AT1G68460/ath:AT1G22340/ath:AT1G22400	11	6	TraesCS2A02G378300/TraesCS3B02G144400/TraesCS3A02G125700/TraesCS7D02G405900/TraesCS3B02G296500/TraesCS7A02G178600	5	TraesCS1B02G248700/TraesCS4D02G366200/novel.13767/TraesCS5B02G203900/TraesCS6A02G343100
ath00710	Carbon fixation in photosynthetic organisms	31/1197	74/3974	0.0198964506774671	0.114957270580921	TraesCS1A02G273900/TraesCS3B02G331100/TraesCS7B02G237900/TraesCS7D02G377400/TraesCS3D02G150500/TraesCS2A02G344600/TraesCS5A02G108000/TraesCS6D02G247400/TraesCS5A02G495100/TraesCS7D02G066500/novel.7233/TraesCS2A02G067300/TraesCS4A02G135300/TraesCS4A02G093100/novel.11530/TraesCS4B02G220200/TraesCS4A02G019100/TraesCS1D02G164800/TraesCS2D02G262400/TraesCS5A02G417000/TraesCS2B02G280600/TraesCS1A02G140…	-/-/-/-/-/-/-/-/-/-/-/-/-/FBP/-/-/-/-/-/-/-/-/-/-/-/-/-/-/-/-/-	ath:AT1G43670/ath:AT5G11520/ath:AT2G42600/ath:AT4G26530/ath:AT3G14940/ath:AT1G12900/ath:AT4G38970/ath:AT1G32060/ath:AT1G42970/ath:AT3G60750/ath:AT5G11520/ath:AT1G67090/ath:AT2G13560/ath:AT3G54050/ath:AT2G42600/ath:AT4G37870/ath:AT5G61410/ath:AT4G00570/ath:AT1G70580/ath:AT5G44520/ath:AT1G23310/ath:AT3G12780/ath:AT5G43330/ath:AT1G79550/ath:AT2G21170/ath:AT3G55800/ath:AT5G58330/ath:AT1G79550/ath:AT5…	31	8	TraesCS1A02G273900/TraesCS3B02G331100/novel.7233/TraesCS4A02G135300/novel.11530/TraesCS1A02G140900/novel.949/novel.6944	23	TraesCS7B02G237900/TraesCS7D02G377400/TraesCS3D02G150500/TraesCS2A02G344600/TraesCS5A02G108000/TraesCS6D02G247400/TraesCS5A02G495100/TraesCS7D02G066500/TraesCS2A02G067300/TraesCS4A02G093100/TraesCS4B02G220200/TraesCS4A02G019100/TraesCS1D02G164800/TraesCS2D02G262400/TraesCS5A02G417000/TraesCS2B02G280600/TraesCS1B02G172400/TraesCS5B02G324800/TraesCS3A02G367000/novel.2920/TraesCS7A02G484200/novel.43…
ath00071	Fatty acid degradation	17/1197	37/3974	0.0299858631201781	0.157468903956373	TraesCS7A02G141800/TraesCS5A02G213600/TraesCS1B02G129300/TraesCS5D02G129800/novel.13787/TraesCS7D02G346400/TraesCS4D02G094500/TraesCS2B02G127700/TraesCS4A02G122800/TraesCS4B02G133700/TraesCS3A02G003800/novel.12605/TraesCS3B02G154300/novel.12430/TraesCS6B02G263200/TraesCS1D02G352100/novel.16116	-/-/-/-/-/-/-/-/-/-/-/-/-/-/-/-/-	ath:AT5G65110/ath:AT1G54100/ath:AT3G51840/ath:AT1G77590/ath:AT2G33150/ath:AT1G06290/ath:AT1G44170/ath:AT3G06810/ath:AT4G16210/ath:AT5G27600/ath:AT5G47720/ath:AT2G04350/ath:AT4G14430/ath:AT1G23800/ath:AT5G24760/ath:AT4G14440/ath:AT1G77120	17	14	TraesCS7A02G141800/TraesCS5A02G213600/TraesCS1B02G129300/novel.13787/TraesCS7D02G346400/TraesCS4D02G094500/TraesCS2B02G127700/TraesCS4A02G122800/TraesCS4B02G133700/TraesCS3A02G003800/novel.12605/novel.12430/TraesCS6B02G263200/TraesCS1D02G352100	3	TraesCS5D02G129800/TraesCS3B02G154300/novel.16116
ath00030	Pentose phosphate pathway	27/1197	65/3974	0.0320773663229314	0.157468903956373	TraesCS1A02G273900/TraesCS7D02G377400/TraesCS1D02G361400/TraesCS5A02G108000/TraesCS7D02G066500/novel.8603/TraesCS3D02G242400/novel.3247/TraesCS4A02G093100/novel.15057/TraesCS2A02G190700/novel.6734/TraesCS3A02G439800/TraesCS2A02G067800/TraesCS4A02G019100/TraesCS5A02G417000/novel.8331/TraesCS4A02G267000/TraesCSU02G064800/novel.3897/novel.15988/TraesCS4B02G178700/novel.17067/TraesCS7A02G484200/novel…	-/-/-/-/-/-/-/-/FBP/-/-/-/-/-/-/-/-/-/-/-/-/-/-/-/-/-/-	ath:AT1G43670/ath:AT4G26530/ath:AT1G64190/ath:AT4G38970/ath:AT3G60750/ath:AT5G47810/ath:AT1G17160/ath:AT5G47810/ath:AT3G54050/ath:AT5G42740/ath:AT2G24270/ath:AT4G32840/ath:AT5G13420/ath:AT5G13110/ath:AT5G61410/ath:AT5G44520/ath:AT5G47810/ath:AT1G70730/ath:AT2G16790/ath:AT5G47810/ath:AT2G16790/ath:AT1G09420/ath:AT5G40760/ath:AT5G64380/ath:AT1G12000/ath:AT5G47810/ath:AT3G04790	27	10	TraesCS1A02G273900/TraesCS3D02G242400/novel.15057/TraesCS3A02G439800/TraesCSU02G064800/novel.3897/novel.15988/TraesCS4B02G178700/novel.17067/novel.3113	17	TraesCS7D02G377400/TraesCS1D02G361400/TraesCS5A02G108000/TraesCS7D02G066500/novel.8603/novel.3247/TraesCS4A02G093100/TraesCS2A02G190700/novel.6734/TraesCS2A02G067800/TraesCS4A02G019100/TraesCS5A02G417000/novel.8331/TraesCS4A02G267000/TraesCS7A02G484200/novel.10932/TraesCS6B02G084400
ath00220	Arginine biosynthesis	18/1197	40/3974	0.0325132963975026	0.157468903956373	TraesCS2A02G389900/TraesCS2A02G035700/TraesCS3B02G331100/novel.7233/TraesCS4B02G240900/TraesCS6A02G360700/TraesCS4B02G047400/TraesCS4B02G080800/novel.3602/TraesCS1D02G074600/TraesCS2D02G262400/TraesCS2B02G280600/TraesCS1B02G257300/novel.5564/novel.9755/novel.8126/novel.14006/TraesCS2D02G500600	-/-/-/-/-/-/-/-/-/-/-/-/-/-/-/-/-/-	ath:AT5G07440/ath:AT4G08900/ath:AT5G11520/ath:AT5G11520/ath:AT5G16570/ath:AT4G31990/ath:AT1G66200/ath:AT2G19940/ath:AT3G03910/ath:AT1G80600/ath:AT1G70580/ath:AT1G23310/ath:AT4G24830/ath:AT3G03910/ath:AT3G03910/ath:AT3G03910/ath:AT1G66200/ath:AT5G35630	18	13	TraesCS2A02G389900/TraesCS2A02G035700/TraesCS3B02G331100/novel.7233/TraesCS4B02G047400/TraesCS4B02G080800/novel.3602/TraesCS1D02G074600/TraesCS1B02G257300/novel.5564/novel.9755/novel.8126/novel.14006	5	TraesCS4B02G240900/TraesCS6A02G360700/TraesCS2D02G262400/TraesCS2B02G280600/TraesCS2D02G500600
ath00460	Cyanoamino acid metabolism	15/1197	32/3974	0.0333107296830788	0.157468903956373	novel.16720/TraesCS7B02G350300/TraesCS2D02G512100/TraesCS5B02G394200/TraesCS2A02G493700/TraesCS2A02G342800/novel.6971/TraesCS3A02G398000/TraesCS4D02G248000/novel.11450/TraesCS4D02G068100/novel.5199/novel.3965/TraesCS3D02G300700/TraesCSU02G242100	-/-/-/-/-/-/-/-/-/-/-/-/-/-/-	ath:AT5G54570/ath:AT5G54570/ath:AT3G16150/ath:AT5G04885/ath:AT4G13930/ath:AT4G39640/ath:AT1G02850/ath:AT5G36890/ath:AT1G26560/ath:AT3G61440/ath:AT4G37930/ath:AT1G02850/ath:AT3G16150/ath:AT4G37560/ath:AT1G61810	15	5	novel.16720/TraesCS7B02G350300/TraesCS5B02G394200/TraesCS2A02G342800/TraesCS4D02G248000	10	TraesCS2D02G512100/TraesCS2A02G493700/novel.6971/TraesCS3A02G398000/novel.11450/TraesCS4D02G068100/novel.5199/novel.3965/TraesCS3D02G300700/TraesCSU02G242100
ath00600	Sphingolipid metabolism	13/1197	27/3974	0.0365896950412955	0.165449055838901	novel.6905/novel.5122/novel.10169/TraesCS3A02G085400/TraesCS4D02G034400/TraesCS3B02G255000/TraesCS2B02G231900/TraesCS1D02G363700/TraesCS2A02G158400/TraesCS2A02G105900/novel.4432/novel.12166/TraesCS3A02G316700	-/-/-/-/-/-/-/-/-/-/-/-/-	ath:AT1G33700/ath:AT1G33700/ath:AT5G49900/ath:AT1G27980/ath:AT4G22330/ath:AT2G38010/ath:AT4G21540/ath:AT1G72990/ath:AT1G69640/ath:AT3G56310/ath:AT4G10060/ath:AT3G56310/ath:AT4G21534	13	9	novel.6905/novel.5122/TraesCS3A02G085400/TraesCS3B02G255000/TraesCS2B02G231900/TraesCS2A02G158400/TraesCS2A02G105900/novel.12166/TraesCS3A02G316700	4	novel.10169/TraesCS4D02G034400/TraesCS1D02G363700/novel.4432
ath00941	Flavonoid biosynthesis	7/1197	12/3974	0.039194429658967	0.16984252852219	TraesCS2D02G185400/TraesCS5B02G145800/TraesCS5A02G475600/TraesCS7B02G136000/novel.8714/TraesCS5A02G214800/TraesCS3A02G136100	-/-/-/-/-/-/-	ath:AT5G42800/ath:AT5G05270/ath:AT3G55120/ath:AT4G34050/ath:AT5G07990/ath:AT5G07990/ath:AT2G30490	7	3	TraesCS2D02G185400/TraesCS7B02G136000/TraesCS3A02G136100	4	TraesCS5B02G145800/TraesCS5A02G475600/novel.8714/TraesCS5A02G214800
ath00640	Propanoate metabolism	16/1197	36/3974	0.0479049741712679	0.199284692552474	TraesCS7A02G141800/TraesCS2A02G074700/TraesCS2B02G501200/TraesCS7B02G363700/TraesCS1B02G129300/TraesCS1D02G067500/TraesCS5B02G121400/TraesCS7D02G346400/TraesCS4A02G122800/novel.16354/TraesCS6D02G376900/TraesCS3A02G003800/novel.16999/TraesCS6D02G041600/TraesCS1B02G124900/TraesCS1D02G213600	-/-/-/-/-/-/-/-/-/-/-/-/-/-/-/-	ath:AT5G65110/ath:AT3G06850/ath:AT2G14170/ath:AT4G20930/ath:AT3G51840/ath:AT1G48030/ath:AT5G09300/ath:AT1G06290/ath:AT4G16210/ath:AT1G36160/ath:AT5G36880/ath:AT5G47720/ath:AT1G36160/ath:AT1G55510/ath:AT3G16950/ath:AT4G31810	16	13	TraesCS7A02G141800/TraesCS2A02G074700/TraesCS2B02G501200/TraesCS7B02G363700/TraesCS1B02G129300/TraesCS5B02G121400/TraesCS7D02G346400/TraesCS4A02G122800/novel.16354/TraesCS6D02G376900/TraesCS3A02G003800/novel.16999/TraesCS6D02G041600	3	TraesCS1D02G067500/TraesCS1B02G124900/TraesCS1D02G213600
ath04712	Circadian rhythm - plant	14/1197	31/3974	0.0543565783720436	0.217426313488175	TraesCS4D02G112800/TraesCSU02G007300/TraesCS7A02G299400/TraesCS6D02G187200/TraesCS7D02G295400/TraesCS6D02G211700/novel.711/TraesCS6D02G305800/TraesCS6D02G167800/novel.1456/TraesCS6B02G054100/novel.15774/TraesCS4B02G052000/TraesCS6B02G262600	-/-/-/-/-/-/-/-/-/-/-/-/-/-	ath:AT5G24470/ath:AT2G44680/ath:AT2G46830/ath:AT4G08920/ath:AT1G01060/ath:AT1G04400/ath:AT2G46340/ath:AT2G32950/ath:AT5G11260/ath:AT2G46340/ath:AT5G23730/ath:AT5G11260/ath:AT1G09570/ath:AT5G23280	14	5	TraesCS4D02G112800/TraesCSU02G007300/TraesCS6D02G211700/TraesCS4B02G052000/TraesCS6B02G262600	9	TraesCS7A02G299400/TraesCS6D02G187200/TraesCS7D02G295400/novel.711/TraesCS6D02G305800/TraesCS6D02G167800/novel.1456/TraesCS6B02G054100/novel.15774
ath00350	Tyrosine metabolism	12/1197	26/3974	0.0613902235162377	0.236466046136619	TraesCS6B02G169700/TraesCS3B02G331100/novel.7233/TraesCS6A02G360700/TraesCS4B02G282700/TraesCS2B02G091300/TraesCS6D02G255300/TraesCS1A02G270300/TraesCS5D02G062900/TraesCS6B02G263200/TraesCS7A02G003600/novel.16116	-/-/-/-/-/-/-/-/-/-/-/-	ath:AT1G06570/ath:AT5G11520/ath:AT5G11520/ath:AT4G31990/ath:AT1G31690/ath:AT4G12290/ath:AT5G10330/ath:AT2G22250/ath:AT2G02390/ath:AT5G24760/ath:AT5G54080/ath:AT1G77120	12	7	TraesCS6B02G169700/TraesCS3B02G331100/novel.7233/TraesCS1A02G270300/TraesCS5D02G062900/TraesCS6B02G263200/TraesCS7A02G003600	5	TraesCS6A02G360700/TraesCS4B02G282700/TraesCS2B02G091300/TraesCS6D02G255300/novel.16116
ath00380	Tryptophan metabolism	17/1197	40/3974	0.0645091071834257	0.239605255252724	novel.687/novel.10411/TraesCS5A02G213600/TraesCS2A02G322500/TraesCSU02G105300/TraesCS1D02G067500/novel.6703/TraesCS7B02G228500/TraesCS4D02G094500/TraesCS1B02G312700/TraesCS4A02G122800/novel.1884/TraesCS3A02G003800/TraesCS2B02G270600/TraesCS1B02G124900/novel.12430/TraesCSU02G048600	-/-/-/-/-/-/-/-/-/-/-/-/-/-/-/-/-	ath:AT1G08980/ath:AT1G08980/ath:AT1G54100/ath:AT1G11610/ath:AT4G35090/ath:AT1G48030/ath:AT2G30770/ath:AT1G26220/ath:AT1G44170/ath:AT1G32070/ath:AT4G16210/ath:AT4G24670/ath:AT5G47720/ath:AT1G04580/ath:AT3G16950/ath:AT1G23800/ath:AT2G30770	17	12	novel.687/novel.10411/TraesCS5A02G213600/TraesCS2A02G322500/TraesCSU02G105300/novel.6703/TraesCS4D02G094500/TraesCS4A02G122800/TraesCS3A02G003800/TraesCS2B02G270600/novel.12430/TraesCSU02G048600	5	TraesCS1D02G067500/TraesCS7B02G228500/TraesCS1B02G312700/novel.1884/TraesCS1B02G124900
ath00511	Other glycan degradation	10/1197	21/3974	0.0687215237068593	0.244655628966558	novel.6905/novel.5122/novel.10169/novel.3839/TraesCS5A02G483300/TraesCS1D02G363700/TraesCS5D02G496800/TraesCS1A02G045400/novel.4432/TraesCS1B02G235600	-/-/-/-/-/-/-/-/-/-	ath:AT1G33700/ath:AT1G33700/ath:AT5G49900/ath:AT3G26720/ath:AT3G26720/ath:AT1G72990/ath:AT5G13980/ath:AT3G55260/ath:AT4G10060/ath:AT3G11040	10	7	novel.6905/novel.5122/novel.3839/TraesCS5A02G483300/TraesCS5D02G496800/TraesCS1A02G045400/TraesCS1B02G235600	3	novel.10169/TraesCS1D02G363700/novel.4432

## Sheet: pathway
ID	Gene Name	Species	GOTERM_BP_DIRECT	GOTERM_CC_DIRECT	GOTERM_MF_DIRECT	INTERPRO	KEGG_PATHWAY	PIR_SUPERFAMILY	SMART	UP_KW_BIOLOGICAL_PROCESS	UP_KW_CELLULAR_COMPONENT	UP_KW_DOMAIN	UP_KW_LIGAND	UP_KW_MOLECULAR_FUNCTION	UP_KW_PTM	UP_SEQ_FEATURE
TraesCS2B02G371400	(+)-neomenthol dehydrogenase-like(LOC123045903)	Triticum aestivum		GO:0016020~membrane,	GO:0016616~oxidoreductase activity, acting on the CH-OH group of donors, NAD or NADP as acceptor,	IPR002347:SDR_fam,IPR036291:NAD(P)-bd_dom_sf,IPR045313:CBR1-like,	taes00590:Arachidonic acid metabolism,taes00790:Folate biosynthesis,taes01100:Metabolic pathways,						KW-0521~NADP,
TraesCS2A02G353500, TraesCS2D02G350600	(+)-neomenthol dehydrogenase-like(LOC123053766)	Triticum aestivum		GO:0016020~membrane,	GO:0016616~oxidoreductase activity, acting on the CH-OH group of donors, NAD or NADP as acceptor,	IPR002347:SDR_fam,IPR036291:NAD(P)-bd_dom_sf,IPR045313:CBR1-like,	taes00590:Arachidonic acid metabolism,taes00790:Folate biosynthesis,taes01100:Metabolic pathways,						KW-0521~NADP,
TraesCS3A02G495800	(DL)-glycerol-3-phosphatase 2-like(LOC123063494)	Triticum aestivum	GO:0006114~glycerol biosynthetic process,		GO:0043136~glycerol-3-phosphatase activity,	IPR006439:HAD-SF_hydro_IA,IPR023198:PGP-like_dom2,IPR023214:HAD_sf,IPR036412:HAD-like_sf,IPR045228:Gpp1/Gpp2-like,	taes00561:Glycerolipid metabolism,taes01100:Metabolic pathways,
TraesCS2D02G290800	1,4-alpha-glucan-branching enzyme 2, chloroplastic/amyloplastic-like(LOC123053226)	Triticum aestivum	GO:0005978~glycogen biosynthetic process,GO:0005982~starch metabolic process,GO:0005983~starch catabolic process,GO:0019252~starch biosynthetic process,	GO:0005737~cytoplasm,GO:0005829~cytosol,GO:0009501~amyloplast,	GO:0003844~1,4-alpha-glucan branching enzyme activity,GO:0004553~hydrolase activity, hydrolyzing O-glycosyl compounds,GO:0043169~cation binding,GO:0102752~1,4-alpha-glucan branching enzyme activity (using a glucosylated glycogenin as primer for glycogen synthesis),	IPR004193:Glyco_hydro_13_N,IPR006047:Glyco_hydro_13_cat_dom,IPR006048:A-amylase/branching_C,IPR013780:Glyco_hydro_b,IPR013783:Ig-like_fold,IPR014756:Ig_E-set,IPR017853:Glycoside_hydrolase_SF,IPR037439:Branching_enzy,	taes00500:Starch and sucrose metabolism,taes01100:Metabolic pathways,taes01110:Biosynthesis of secondary metabolites,	PIRSF000463:GlgB,	SM00642:Aamy,		KW-0035~Amyloplast,KW-0934~Plastid,			KW-0328~Glycosyltransferase,KW-0808~Transferase,		ACT_SITE:Nucleophile,ACT_SITE:Proton donor,DOMAIN:Glycoside hydrolase family 13 N-terminal,DOMAIN:Glycosyl hydrolase family 13 catalytic,REGION:Disordered,
TraesCS3A02G073000	1,4-dihydroxy-2-naphthoyl-CoA thioesterase 1-like(LOC123060136)	Triticum aestivum	GO:0042372~phylloquinone biosynthetic process,	GO:0005777~peroxisome,	GO:0061522~1,4-dihydroxy-2-naphthoyl-CoA thioesterase activity,	IPR003736:PAAI_dom,IPR006683:Thioestr_dom,IPR029069:HotDog_dom_sf,	taes00130:Ubiquinone and other terpenoid-quinone biosynthesis,taes01100:Metabolic pathways,taes01110:Biosynthesis of secondary metabolites,taes01240:Biosynthesis of cofactors,							KW-0378~Hydrolase,		DOMAIN:Thioesterase,
TraesCS3B02G087000	1,4-dihydroxy-2-naphthoyl-CoA thioesterase 1-like(LOC123068611)	Triticum aestivum	GO:0042372~phylloquinone biosynthetic process,	GO:0005777~peroxisome,	GO:0061522~1,4-dihydroxy-2-naphthoyl-CoA thioesterase activity,	IPR003736:PAAI_dom,IPR006683:Thioestr_dom,IPR029069:HotDog_dom_sf,	taes00130:Ubiquinone and other terpenoid-quinone biosynthesis,taes01100:Metabolic pathways,taes01110:Biosynthesis of secondary metabolites,taes01240:Biosynthesis of cofactors,							KW-0378~Hydrolase,		DOMAIN:Thioesterase,
TraesCS1D02G083700	1,4-dihydroxy-2-naphthoyl-CoA thioesterase 1-like(LOC123087805)	Triticum aestivum	GO:0042372~phylloquinone biosynthetic process,	GO:0005777~peroxisome,	GO:0061522~1,4-dihydroxy-2-naphthoyl-CoA thioesterase activity,	IPR003736:PAAI_dom,IPR006683:Thioestr_dom,IPR029069:HotDog_dom_sf,	taes00130:Ubiquinone and other terpenoid-quinone biosynthesis,taes01100:Metabolic pathways,taes01110:Biosynthesis of secondary metabolites,taes01240:Biosynthesis of cofactors,							KW-0378~Hydrolase,		DOMAIN:Thioesterase,REGION:Disordered,
TraesCS1A02G082200	1,4-dihydroxy-2-naphthoyl-CoA thioesterase 1-like(LOC123096523)	Triticum aestivum	GO:0042372~phylloquinone biosynthetic process,	GO:0005777~peroxisome,	GO:0061522~1,4-dihydroxy-2-naphthoyl-CoA thioesterase activity,	IPR003736:PAAI_dom,IPR006683:Thioestr_dom,IPR029069:HotDog_dom_sf,	taes00130:Ubiquinone and other terpenoid-quinone biosynthesis,taes01100:Metabolic pathways,taes01110:Biosynthesis of secondary metabolites,taes01240:Biosynthesis of cofactors,							KW-0378~Hydrolase,		DOMAIN:Thioesterase,REGION:Disordered,
TraesCS4D02G028800	1,4-dihydroxy-2-naphthoyl-CoA thioesterase 1-like(LOC123099407)	Triticum aestivum	GO:0009234~menaquinone biosynthetic process,GO:0042372~phylloquinone biosynthetic process,	GO:0005777~peroxisome,	GO:0061522~1,4-dihydroxy-2-naphthoyl-CoA thioesterase activity,	IPR003736:PAAI_dom,IPR006683:Thioestr_dom,IPR029069:HotDog_dom_sf,	taes00130:Ubiquinone and other terpenoid-quinone biosynthesis,taes01100:Metabolic pathways,taes01110:Biosynthesis of secondary metabolites,taes01240:Biosynthesis of cofactors,							KW-0378~Hydrolase,		COMPBIAS:Basic and acidic residues,DOMAIN:Thioesterase,REGION:Disordered,
TraesCS1A02G251000, TraesCS1B02G261600	1-(5-phosphoribosyl)-5-[(5-phosphoribosylamino)methylideneamino] imidazole-4-carboxamide isomerase, chloroplastic-like(LOC123055029)	Triticum aestivum	GO:0000105~L-histidine biosynthetic process,GO:0000162~tryptophan biosynthetic process,	GO:0005737~cytoplasm,GO:0009507~chloroplast,	GO:0003949~1-(5-phosphoribosyl)-5-[(5-phosphoribosylamino)methylideneamino]imidazole-4-carboxamide isomerase activity,	IPR006062:His_biosynth,IPR011060:RibuloseP-bd_barrel,IPR011858:His6-like_euk,IPR013785:Aldolase_TIM,IPR044524:Isoase_HisA-like,	taes00340:Histidine metabolism,taes01100:Metabolic pathways,taes01110:Biosynthesis of secondary metabolites,taes01230:Biosynthesis of amino acids,			KW-0028~Amino-acid biosynthesis,KW-0368~Histidine biosynthesis,	KW-0150~Chloroplast,KW-0934~Plastid,			KW-0413~Isomerase,		REGION:Disordered,
TraesCS2B02G039900	1-aminocyclopropane-1-carboxylate oxidase homolog 1-like(LOC123043181)	Triticum aestivum			GO:0046872~metal ion binding,GO:0051213~dioxygenase activity,	IPR005123:Oxoglu/Fe-dep_dioxygenase,IPR026992:DIOX_N,IPR027443:IPNS-like_sf,IPR044861:IPNS-like_FE2OG_OXY,							KW-0408~Iron,			DOMAIN:Fe2OG dioxygenase,REGION:Disordered,
TraesCS2A02G026700	1-aminocyclopropane-1-carboxylate oxidase homolog 1-like(LOC123187000)	Triticum aestivum			GO:0046872~metal ion binding,GO:0051213~dioxygenase activity,	IPR005123:Oxoglu/Fe-dep_dioxygenase,IPR026992:DIOX_N,IPR027443:IPNS-like_sf,IPR044861:IPNS-like_FE2OG_OXY,							KW-0408~Iron,			DOMAIN:Fe2OG dioxygenase,REGION:Disordered,
TraesCS7B02G110400, TraesCS7A02G203200	1-aminocyclopropane-1-carboxylate oxidase homolog 4-like(LOC123150485)	Triticum aestivum			GO:0046872~metal ion binding,GO:0051213~dioxygenase activity,	IPR005123:Oxoglu/Fe-dep_dioxygenase,IPR026992:DIOX_N,IPR027443:IPNS-like_sf,IPR044861:IPNS-like_FE2OG_OXY,							KW-0408~Iron,			COMPBIAS:Basic and acidic residues,DOMAIN:Fe2OG dioxygenase,REGION:Disordered,
TraesCS7D02G206500	1-aminocyclopropane-1-carboxylate oxidase homolog 4-like(LOC123164579)	Triticum aestivum			GO:0046872~metal ion binding,GO:0051213~dioxygenase activity,	IPR005123:Oxoglu/Fe-dep_dioxygenase,IPR026992:DIOX_N,IPR027443:IPNS-like_sf,IPR044861:IPNS-like_FE2OG_OXY,							KW-0408~Iron,			COMPBIAS:Basic and acidic residues,DOMAIN:Fe2OG dioxygenase,REGION:Disordered,
TraesCS1A02G089600	1-aminocyclopropane-1-carboxylate oxidase-like(LOC123191186)	Triticum aestivum			GO:0016491~oxidoreductase activity,GO:0046872~metal ion binding,	IPR005123:Oxoglu/Fe-dep_dioxygenase,IPR026992:DIOX_N,IPR027443:IPNS-like_sf,IPR044861:IPNS-like_FE2OG_OXY,	taes00270:Cysteine and methionine metabolism,taes01100:Metabolic pathways,taes01110:Biosynthesis of secondary metabolites,						KW-0408~Iron,			DOMAIN:Fe2OG dioxygenase,
TraesCS7A02G205300	1-phosphatidylinositol-3-phosphate 5-kinase (A0A3B6RGH2_WHEAT)	Triticum aestivum	GO:0016310~phosphorylation,GO:0046854~phosphatidylinositol phosphate biosynthetic process,	GO:0010008~endosome membrane,	GO:0000285~1-phosphatidylinositol-3-phosphate 5-kinase activity,GO:0005524~ATP binding,	IPR002423:Cpn60/GroEL/TCP-1,IPR002498:PInositol-4-P-4/5-kinase_core,IPR027409:GroEL-like_apical_dom_sf,IPR027483:PInositol-4-P-4/5-kinase_C_sf,IPR027484:PInositol-4-P-5-kinase_N,IPR044769:PIKfyve_PIPKc,			SM00330:PIPKc,				KW-0067~ATP-binding,KW-0547~Nucleotide-binding,	KW-0808~Transferase,		COMPBIAS:Polar residues,DOMAIN:PIPK,REGION:Disordered,
TraesCS4A02G162700	1-phosphatidylinositol-3-phosphate 5-kinase FAB1B-like(LOC123086099)	Triticum aestivum	GO:0016310~phosphorylation,GO:0046854~phosphatidylinositol phosphate biosynthetic process,	GO:0010008~endosome membrane,	GO:0000285~1-phosphatidylinositol-3-phosphate 5-kinase activity,GO:0005524~ATP binding,GO:0046872~metal ion binding,	IPR000306:Znf_FYVE,IPR002423:Cpn60/GroEL/TCP-1,IPR002498:PInositol-4-P-4/5-kinase_core,IPR011011:Znf_FYVE_PHD,IPR013083:Znf_RING/FYVE/PHD,IPR017455:Znf_FYVE-rel,IPR027409:GroEL-like_apical_dom_sf,IPR027483:PInositol-4-P-4/5-kinase_C_sf,IPR027484:PInositol-4-P-5-kinase_N,IPR044769:PIKfyve_PIPKc,	taes00562:Inositol phosphate metabolism,taes01100:Metabolic pathways,taes04070:Phosphatidylinositol signaling system,taes04145:Phagosome,		SM00064:FYVE,SM00330:PIPKc,				KW-0067~ATP-binding,KW-0479~Metal-binding,KW-0547~Nucleotide-binding,KW-0862~Zinc,			COMPBIAS:Acidic residues,COMPBIAS:Basic and acidic residues,COMPBIAS:Polar residues,DOMAIN:FYVE-type,DOMAIN:PIPK,REGION:Disordered,
TraesCS7B02G184000	1-phosphatidylinositol-3-phosphate 5-kinase FAB1B-like(LOC123162926)	Triticum aestivum	GO:0016310~phosphorylation,GO:0046854~phosphatidylinositol phosphate biosynthetic process,	GO:0010008~endosome membrane,	GO:0000285~1-phosphatidylinositol-3-phosphate 5-kinase activity,GO:0005524~ATP binding,GO:0046872~metal ion binding,	IPR000306:Znf_FYVE,IPR002423:Cpn60/GroEL/TCP-1,IPR002498:PInositol-4-P-4/5-kinase_core,IPR011011:Znf_FYVE_PHD,IPR013083:Znf_RING/FYVE/PHD,IPR017455:Znf_FYVE-rel,IPR027409:GroEL-like_apical_dom_sf,IPR027483:PInositol-4-P-4/5-kinase_C_sf,IPR027484:PInositol-4-P-5-kinase_N,IPR044769:PIKfyve_PIPKc,	taes00562:Inositol phosphate metabolism,taes01100:Metabolic pathways,taes04070:Phosphatidylinositol signaling system,taes04145:Phagosome,		SM00064:FYVE,SM00330:PIPKc,			KW-0175~Coiled coil,	KW-0067~ATP-binding,KW-0479~Metal-binding,KW-0547~Nucleotide-binding,KW-0862~Zinc,			COMPBIAS:Acidic residues,COMPBIAS:Polar residues,DOMAIN:FYVE-type,DOMAIN:PIPK,REGION:Disordered,
TraesCS7D02G289700	1-phosphatidylinositol-3-phosphate 5-kinase FAB1B-like(LOC123167413)	Triticum aestivum	GO:0016310~phosphorylation,GO:0046854~phosphatidylinositol phosphate biosynthetic process,	GO:0010008~endosome membrane,	GO:0000285~1-phosphatidylinositol-3-phosphate 5-kinase activity,GO:0005524~ATP binding,GO:0046872~metal ion binding,	IPR000306:Znf_FYVE,IPR002423:Cpn60/GroEL/TCP-1,IPR002498:PInositol-4-P-4/5-kinase_core,IPR011011:Znf_FYVE_PHD,IPR013083:Znf_RING/FYVE/PHD,IPR017455:Znf_FYVE-rel,IPR027409:GroEL-like_apical_dom_sf,IPR027483:PInositol-4-P-4/5-kinase_C_sf,IPR027484:PInositol-4-P-5-kinase_N,IPR044769:PIKfyve_PIPKc,	taes00562:Inositol phosphate metabolism,taes01100:Metabolic pathways,taes04070:Phosphatidylinositol signaling system,taes04145:Phagosome,		SM00064:FYVE,SM00330:PIPKc,				KW-0067~ATP-binding,KW-0479~Metal-binding,KW-0547~Nucleotide-binding,KW-0862~Zinc,			COMPBIAS:Acidic residues,COMPBIAS:Polar residues,DOMAIN:FYVE-type,DOMAIN:PIPK,REGION:Disordered,
TraesCS7A02G537100	12-oxophytodienoate reductase 1-like(LOC123149684)	Triticum aestivum	GO:0006633~fatty acid biosynthetic process,GO:0031408~oxylipin biosynthetic process,		GO:0010181~FMN binding,GO:0016491~oxidoreductase activity,	IPR001155:OxRdtase_FMN_N,IPR013785:Aldolase_TIM,IPR045247:Oye-like,	taes00592:alpha-Linolenic acid metabolism,taes01100:Metabolic pathways,taes01110:Biosynthesis of secondary metabolites,			KW-0275~Fatty acid biosynthesis,KW-0276~Fatty acid metabolism,KW-0443~Lipid metabolism,KW-0444~Lipid biosynthesis,KW-0925~Oxylipin biosynthesis,			KW-0285~Flavoprotein,KW-0288~FMN,			DOMAIN:NADH:flavin oxidoreductase/NADH oxidase N-terminal,
TraesCS7B02G455300	12-oxophytodienoate reductase 1-like(LOC123161155)	Triticum aestivum	GO:0006633~fatty acid biosynthetic process,GO:0031408~oxylipin biosynthetic process,		GO:0010181~FMN binding,GO:0016491~oxidoreductase activity,	IPR001155:OxRdtase_FMN_N,IPR013785:Aldolase_TIM,IPR045247:Oye-like,	taes00592:alpha-Linolenic acid metabolism,taes01100:Metabolic pathways,taes01110:Biosynthesis of secondary metabolites,			KW-0275~Fatty acid biosynthesis,KW-0276~Fatty acid metabolism,KW-0443~Lipid metabolism,KW-0444~Lipid biosynthesis,KW-0925~Oxylipin biosynthesis,			KW-0285~Flavoprotein,KW-0288~FMN,			DOMAIN:NADH:flavin oxidoreductase/NADH oxidase N-terminal,
TraesCS7D02G524400	12-oxophytodienoate reductase 1-like(LOC123167950)	Triticum aestivum	GO:0006633~fatty acid biosynthetic process,GO:0031408~oxylipin biosynthetic process,		GO:0010181~FMN binding,GO:0016491~oxidoreductase activity,	IPR001155:OxRdtase_FMN_N,IPR013785:Aldolase_TIM,IPR045247:Oye-like,	taes00592:alpha-Linolenic acid metabolism,taes01100:Metabolic pathways,taes01110:Biosynthesis of secondary metabolites,			KW-0275~Fatty acid biosynthesis,KW-0276~Fatty acid metabolism,KW-0443~Lipid metabolism,KW-0444~Lipid biosynthesis,KW-0925~Oxylipin biosynthesis,			KW-0285~Flavoprotein,KW-0288~FMN,			DOMAIN:NADH:flavin oxidoreductase/NADH oxidase N-terminal,REGION:Disordered,
TraesCS2B02G344600	14-3-3-like protein GF14-B(LOC123045680)	Triticum aestivum	GO:0007165~signal transduction,	GO:0005737~cytoplasm,		IPR000308:14-3-3,IPR023409:14-3-3_CS,IPR023410:14-3-3_domain,IPR036815:14-3-3_dom_sf,		PIRSF000868:14-3-3,	SM00101:14_3_3,							COMPBIAS:Basic and acidic residues,DOMAIN:14-3-3,REGION:Disordered,SITE:Interaction with phosphoserine on interacting protein,
TraesCS2D02G325600, TraesCS2A02G337300	14-3-3-like protein GF14-B(LOC543463)	Triticum aestivum	GO:0007165~signal transduction,	GO:0005737~cytoplasm,		IPR000308:14-3-3,IPR023409:14-3-3_CS,IPR023410:14-3-3_domain,IPR036815:14-3-3_dom_sf,		PIRSF000868:14-3-3,	SM00101:14_3_3,							COMPBIAS:Basic and acidic residues,DOMAIN:14-3-3,REGION:Disordered,SITE:Interaction with phosphoserine on interacting protein,
TraesCS4A02G092900	17.9 kDa class I heat shock protein-like(LOC123085395)	Triticum aestivum	GO:0006457~protein folding,GO:0009408~response to heat,GO:0009651~response to salt stress,GO:0042542~response to hydrogen peroxide,GO:0051259~protein complex oligomerization,		GO:0051082~unfolded protein binding,	IPR002068:A-crystallin/Hsp20_dom,IPR008978:HSP20-like_chaperone,IPR031107:Small_HSP,	taes04141:Protein processing in endoplasmic reticulum,			KW-0346~Stress response,						DOMAIN:SHSP,
TraesCS4B02G264400	18S rRNA aminocarboxypropyltransferase-like(LOC123093136)	Triticum aestivum	GO:0000455~enzyme-directed rRNA pseudouridine synthesis,GO:0030490~maturation of SSU-rRNA,	GO:0005737~cytoplasm,	GO:0106388~18S rRNA aminocarboxypropyltransferase activity,GO:1904047~S-adenosyl-L-methionine binding,	IPR007177:Tsr3_C,IPR007209:RNaseL-inhib-like_metal-bd_dom,IPR022968:Tsr3-like,					KW-0963~Cytoplasm,					COMPBIAS:Acidic residues,DOMAIN:16S/18S rRNA aminocarboxypropyltransferase Tsr3 C-terminal,DOMAIN:RNase L inhibitor RLI-like possible metal-binding,REGION:Disordered,
TraesCS4D02G264400	18S rRNA aminocarboxypropyltransferase-like(LOC123098413)	Triticum aestivum	GO:0000455~enzyme-directed rRNA pseudouridine synthesis,GO:0030490~maturation of SSU-rRNA,	GO:0005737~cytoplasm,	GO:0106388~18S rRNA aminocarboxypropyltransferase activity,GO:1904047~S-adenosyl-L-methionine binding,	IPR007177:Tsr3_C,IPR007209:RNaseL-inhib-like_metal-bd_dom,IPR022968:Tsr3-like,					KW-0963~Cytoplasm,					DOMAIN:16S/18S rRNA aminocarboxypropyltransferase Tsr3 C-terminal,DOMAIN:RNase L inhibitor RLI-like possible metal-binding,REGION:Disordered,
TraesCS1D02G317300	19 kDa globulin-like(LOC123182505)	Triticum aestivum		GO:0005576~extracellular region,		IPR016140:Bifunc_inhib/LTP/seed_store,IPR036312:Bifun_inhib/LTP/seed_sf,			SM00499:AAI,		KW-0964~Secreted,	KW-0732~Signal,				COMPBIAS:Polar residues,DOMAIN:Bifunctional inhibitor/plant lipid transfer protein/seed storage helical,REGION:Disordered,
TraesCS2B02G378300	2,3-dimethylmalate lyase-like(LOC123045963)	Triticum aestivum			GO:0003824~catalytic activity,	IPR015813:Pyrv/PenolPyrv_Kinase-like_dom,IPR039556:ICL/PEPM,IPR040442:Pyrv_Kinase-like_dom_sf,										REGION:Disordered,
TraesCS2A02G282900	2,3-dimethylmalate lyase-like(LOC123189049)	Triticum aestivum			GO:0003824~catalytic activity,	IPR015813:Pyrv/PenolPyrv_Kinase-like_dom,IPR039556:ICL/PEPM,IPR040442:Pyrv_Kinase-like_dom_sf,										COMPBIAS:Pro residues,REGION:Disordered,
TraesCS2A02G358900	2,3-dimethylmalate lyase-like(LOC123189696)	Triticum aestivum			GO:0003824~catalytic activity,	IPR015813:Pyrv/PenolPyrv_Kinase-like_dom,IPR039556:ICL/PEPM,IPR040442:Pyrv_Kinase-like_dom_sf,										COMPBIAS:Polar residues,REGION:Disordered,
TraesCS6A02G386700	2-(3-amino-3-carboxypropyl)histidine synthase subunit 1-like(LOC123128959)	Triticum aestivum	GO:0017183~protein histidyl modification to diphthamide,		GO:0046872~metal ion binding,GO:0051539~4 iron, 4 sulfur cluster binding,GO:0090560~2-(3-amino-3-carboxypropyl)histidine synthase activity,	IPR016435:DPH1/DPH2,IPR035435:DPH1/DPH2_euk_archaea,IPR042263:DPH1/DPH2_1,IPR042264:DPH1/DPH2_2,IPR042265:DPH1/DPH2_3,		PIRSF004967:DPH1,					KW-0004~4Fe-4S,KW-0408~Iron,KW-0411~Iron-sulfur,KW-0479~Metal-binding,	KW-0808~Transferase,		COMPBIAS:Basic and acidic residues,REGION:Disordered,
TraesCS4B02G083800	2-(3-amino-3-carboxypropyl)histidine synthase subunit 2-like(LOC123086805)	Triticum aestivum	GO:0017183~protein histidyl modification to diphthamide,		GO:0046872~metal ion binding,GO:0051536~iron-sulfur cluster binding,GO:0090560~2-(3-amino-3-carboxypropyl)histidine synthase activity,	IPR016435:DPH1/DPH2,IPR042263:DPH1/DPH2_1,IPR042265:DPH1/DPH2_3,							KW-0408~Iron,KW-0411~Iron-sulfur,KW-0479~Metal-binding,			COMPBIAS:Polar residues,REGION:Disordered,
TraesCS4B02G305800	2-carboxy-1,4-naphthoquinone phytyltransferase, chloroplastic-like(LOC123093450)	Triticum aestivum	GO:0009234~menaquinone biosynthetic process,GO:0032194~ubiquinone biosynthetic process via 3,4-dihydroxy-5-polyprenylbenzoate,GO:0042372~phylloquinone biosynthetic process,	GO:0005783~endoplasmic reticulum,GO:0005886~plasma membrane,GO:0016020~membrane,	GO:0004659~prenyltransferase activity,	IPR000537:UbiA_prenyltransferase,IPR011937:DHNA_phytyltransferase_MenA,IPR026046:UBIAD1,	taes00130:Ubiquinone and other terpenoid-quinone biosynthesis,taes01100:Metabolic pathways,taes01110:Biosynthesis of secondary metabolites,taes01240:Biosynthesis of cofactors,				KW-0472~Membrane,	KW-0812~Transmembrane,				TRANSMEM:Helical,
TraesCS5B02G419700	2-hydroxy-6-oxononadienedioate/2-hydroxy-6-oxononatrienedioate hydrolase-like(LOC123113521)	Triticum aestivum				IPR000073:AB_hydrolase_1,IPR029058:AB_hydrolase,										DOMAIN:AB hydrolase-1,
TraesCS3A02G439000	2-hydroxy-palmitic acid dioxygenase MPO1-like(LOC123063175)	Triticum aestivum	GO:0046521~sphingoid catabolic process,	GO:0005783~endoplasmic reticulum,GO:0016020~membrane,		IPR009305:Mpo1-like,					KW-0472~Membrane,	KW-0812~Transmembrane,KW-1133~Transmembrane helix,				TRANSMEM:Helical,
TraesCS3B02G473000	2-hydroxy-palmitic acid dioxygenase MPO1-like(LOC123072076)	Triticum aestivum	GO:0046521~sphingoid catabolic process,	GO:0005783~endoplasmic reticulum,GO:0016020~membrane,		IPR009305:Mpo1-like,					KW-0472~Membrane,	KW-0812~Transmembrane,KW-1133~Transmembrane helix,				TRANSMEM:Helical,
TraesCS3D02G431800	2-hydroxy-palmitic acid dioxygenase MPO1-like(LOC123080363)	Triticum aestivum	GO:0046521~sphingoid catabolic process,	GO:0005783~endoplasmic reticulum,GO:0016020~membrane,		IPR009305:Mpo1-like,					KW-0472~Membrane,	KW-0812~Transmembrane,KW-1133~Transmembrane helix,				TRANSMEM:Helical,
TraesCS7A02G406400	2-hydroxy-palmitic acid dioxygenase MPO1-like(LOC123152486)	Triticum aestivum	GO:0046521~sphingoid catabolic process,	GO:0005783~endoplasmic reticulum,GO:0016020~membrane,		IPR009305:Mpo1-like,					KW-0472~Membrane,	KW-0812~Transmembrane,KW-1133~Transmembrane helix,				TRANSMEM:Helical,
TraesCS3D02G442100	2-hydroxyacyl-CoA lyase(LOC123080437)	Triticum aestivum	GO:0001561~fatty acid alpha-oxidation,GO:0033611~oxalate catabolic process,	GO:0005777~peroxisome,	GO:0000287~magnesium ion binding,GO:0003824~catalytic activity,GO:0008949~oxalyl-CoA decarboxylase activity,GO:0030976~thiamine pyrophosphate binding,	IPR000399:TPP-bd_CS,IPR011766:TPP_enzyme_TPP-bd,IPR012000:Thiamin_PyroP_enz_cen_dom,IPR012001:Thiamin_PyroP_enz_TPP-bd_dom,IPR029035:DHS-like_NAD/FAD-binding_dom,IPR029061:THDP-binding,IPR045025:HACL1-like,	taes04146:Peroxisome,						KW-0786~Thiamine pyrophosphate,			DOMAIN:Thiamine pyrophosphate enzyme N-terminal TPP-binding,DOMAIN:Thiamine pyrophosphate enzyme TPP-binding,DOMAIN:Thiamine pyrophosphate enzyme central,
TraesCS5A02G243100	2-hydroxyisoflavanone dehydratase-like(LOC123104010)	Triticum aestivum			GO:0016787~hydrolase activity,	IPR013094:AB_hydrolase_3,IPR029058:AB_hydrolase,										DOMAIN:Alpha/beta hydrolase fold-3,
TraesCS5A02G437300	2-hydroxyisoflavanone dehydratase-like(LOC123105388)	Triticum aestivum			GO:0016787~hydrolase activity,GO:0052689~carboxylic ester hydrolase activity,	IPR013094:AB_hydrolase_3,IPR029058:AB_hydrolase,										DOMAIN:Alpha/beta hydrolase fold-3,
TraesCS5D02G444200	2-hydroxyisoflavanone dehydratase-like(LOC123123179)	Triticum aestivum			GO:0016787~hydrolase activity,GO:0052689~carboxylic ester hydrolase activity,	IPR013094:AB_hydrolase_3,IPR029058:AB_hydrolase,										DOMAIN:Alpha/beta hydrolase fold-3,
TraesCS5A02G131300	2-isopropylmalate synthase A-like(LOC123103026)	Triticum aestivum	GO:0008652~amino acid biosynthetic process,GO:0009098~L-leucine biosynthetic process,GO:0019298~coenzyme B biosynthetic process,	GO:0005829~cytosol,GO:0009507~chloroplast,	GO:0003852~2-isopropylmalate synthase activity,GO:0046872~metal ion binding,	IPR000891:PYR_CT,IPR002034:AIPM/Hcit_synth_CS,IPR005671:LeuA_bact_synth,IPR013709:2-isopropylmalate_synth_dimer,IPR013785:Aldolase_TIM,IPR036230:LeuA_allosteric_dom_sf,	taes00290:Valine, leucine and isoleucine biosynthesis,taes00620:Pyruvate metabolism,taes01100:Metabolic pathways,taes01110:Biosynthesis of secondary metabolites,taes01210:2-Oxocarboxylic acid metabolism,taes01230:Biosynthesis of amino acids,		SM00917:LeuA_dimer,	KW-0028~Amino-acid biosynthesis,KW-0100~Branched-chain amino acid biosynthesis,KW-0432~Leucine biosynthesis,			KW-0479~Metal-binding,	KW-0808~Transferase,		DOMAIN:Pyruvate carboxyltransferase,
TraesCS5B02G133500	2-isopropylmalate synthase A-like(LOC123111229)	Triticum aestivum	GO:0008652~amino acid biosynthetic process,GO:0009098~L-leucine biosynthetic process,GO:0019298~coenzyme B biosynthetic process,	GO:0005829~cytosol,GO:0009507~chloroplast,	GO:0003852~2-isopropylmalate synthase activity,GO:0046872~metal ion binding,	IPR000891:PYR_CT,IPR002034:AIPM/Hcit_synth_CS,IPR005671:LeuA_bact_synth,IPR013709:2-isopropylmalate_synth_dimer,IPR013785:Aldolase_TIM,IPR036230:LeuA_allosteric_dom_sf,	taes00290:Valine, leucine and isoleucine biosynthesis,taes00620:Pyruvate metabolism,taes01100:Metabolic pathways,taes01110:Biosynthesis of secondary metabolites,taes01210:2-Oxocarboxylic acid metabolism,taes01230:Biosynthesis of amino acids,		SM00917:LeuA_dimer,	KW-0028~Amino-acid biosynthesis,KW-0100~Branched-chain amino acid biosynthesis,KW-0432~Leucine biosynthesis,			KW-0479~Metal-binding,	KW-0808~Transferase,		DOMAIN:Pyruvate carboxyltransferase,
TraesCS5D02G139800	2-isopropylmalate synthase A-like(LOC123120301)	Triticum aestivum	GO:0008652~amino acid biosynthetic process,GO:0009098~L-leucine biosynthetic process,GO:0019298~coenzyme B biosynthetic process,	GO:0005829~cytosol,GO:0009507~chloroplast,	GO:0003852~2-isopropylmalate synthase activity,GO:0046872~metal ion binding,	IPR000891:PYR_CT,IPR002034:AIPM/Hcit_synth_CS,IPR005671:LeuA_bact_synth,IPR013709:2-isopropylmalate_synth_dimer,IPR013785:Aldolase_TIM,IPR036230:LeuA_allosteric_dom_sf,	taes00290:Valine, leucine and isoleucine biosynthesis,taes00620:Pyruvate metabolism,taes01100:Metabolic pathways,taes01110:Biosynthesis of secondary metabolites,taes01210:2-Oxocarboxylic acid metabolism,taes01230:Biosynthesis of amino acids,		SM00917:LeuA_dimer,	KW-0028~Amino-acid biosynthesis,KW-0100~Branched-chain amino acid biosynthesis,KW-0432~Leucine biosynthesis,			KW-0479~Metal-binding,	KW-0808~Transferase,		DOMAIN:2-isopropylmalate synthase LeuA allosteric (dimerisation),DOMAIN:Pyruvate carboxyltransferase,
TraesCS2D02G557900	2-methylpropanoate--CoA ligase CCL4-like(LOC123047381)	Triticum aestivum	GO:0009698~phenylpropanoid metabolic process,		GO:0016207~4-coumarate-CoA ligase activity,GO:0106290~trans-cinnamate-CoA ligase activity,	IPR000873:AMP-dep_Synth/Lig_com,IPR020845:AMP-binding_CS,IPR025110:AMP-bd_C,IPR042099:ANL_N_sf,IPR045851:AMP-bd_C_sf,							KW-0460~Magnesium,			DOMAIN:AMP-binding enzyme C-terminal,DOMAIN:AMP-dependent synthetase/ligase,
TraesCS3D02G205500, TraesCS3A02G194300	2-oxoglutarate and iron-dependent oxygenase domain-containing protein CP2-like(LOC123061183)	Triticum aestivum			GO:0005506~iron ion binding,GO:0016705~oxidoreductase activity, acting on paired donors, with incorporation or reduction of molecular oxygen,GO:0031418~L-ascorbic acid binding,GO:0051213~dioxygenase activity,	IPR005123:Oxoglu/Fe-dep_dioxygenase,IPR006620:Pro_4_hyd_alph,			SM00702:P4Hc,				KW-0408~Iron,KW-0479~Metal-binding,	KW-0223~Dioxygenase,KW-0560~Oxidoreductase,		DOMAIN:Fe2OG dioxygenase,REGION:Disordered,
TraesCS2B02G094300	2-oxoglutarate dehydrogenase, mitochondrial-like(LOC123043482)	Triticum aestivum	GO:0006099~tricarboxylic acid cycle,	GO:0005739~mitochondrion,GO:0045252~oxoglutarate dehydrogenase complex,	GO:0004591~oxoglutarate dehydrogenase (succinyl-transferring) activity,GO:0030976~thiamine pyrophosphate binding,	IPR001017:DH_E1,IPR005475:Transketolase-like_Pyr-bd,IPR011603:2oxoglutarate_DH_E1,IPR029061:THDP-binding,IPR031717:KGD_C,IPR032106:2-oxogl_dehyd_N,IPR042179:KGD_C_sf,	taes00020:Citrate cycle (TCA cycle),taes00785:Lipoic acid metabolism,taes01100:Metabolic pathways,taes01110:Biosynthesis of secondary metabolites,taes01200:Carbon metabolism,taes01210:2-Oxocarboxylic acid metabolism,	PIRSF000157:Oxoglu_dh_E1,	SM00861:Transket_pyr,				KW-0786~Thiamine pyrophosphate,	KW-0560~Oxidoreductase,		DOMAIN:Transketolase-like pyrimidine-binding,
TraesCS2B02G301400	2-oxoglutarate dehydrogenase, mitochondrial-like(LOC123045313)	Triticum aestivum	GO:0006099~tricarboxylic acid cycle,	GO:0005739~mitochondrion,GO:0005829~cytosol,GO:0045252~oxoglutarate dehydrogenase complex,	GO:0004591~oxoglutarate dehydrogenase (succinyl-transferring) activity,GO:0030976~thiamine pyrophosphate binding,	IPR001017:DH_E1,IPR005475:Transketolase-like_Pyr-bd,IPR011603:2oxoglutarate_DH_E1,IPR029061:THDP-binding,IPR031717:KGD_C,IPR032106:2-oxogl_dehyd_N,IPR042179:KGD_C_sf,	taes00020:Citrate cycle (TCA cycle),taes00785:Lipoic acid metabolism,taes01100:Metabolic pathways,taes01110:Biosynthesis of secondary metabolites,taes01200:Carbon metabolism,taes01210:2-Oxocarboxylic acid metabolism,	PIRSF000157:Oxoglu_dh_E1,	SM00861:Transket_pyr,				KW-0786~Thiamine pyrophosphate,	KW-0560~Oxidoreductase,		DOMAIN:Transketolase-like pyrimidine-binding,REGION:Disordered,
TraesCS2D02G283300	2-oxoglutarate dehydrogenase, mitochondrial-like(LOC123053148)	Triticum aestivum	GO:0006099~tricarboxylic acid cycle,	GO:0005739~mitochondrion,GO:0005829~cytosol,GO:0045252~oxoglutarate dehydrogenase complex,	GO:0004591~oxoglutarate dehydrogenase (succinyl-transferring) activity,GO:0030976~thiamine pyrophosphate binding,	IPR001017:DH_E1,IPR005475:Transketolase-like_Pyr-bd,IPR011603:2oxoglutarate_DH_E1,IPR029061:THDP-binding,IPR031717:KGD_C,IPR032106:2-oxogl_dehyd_N,IPR042179:KGD_C_sf,	taes00020:Citrate cycle (TCA cycle),taes00785:Lipoic acid metabolism,taes01100:Metabolic pathways,taes01110:Biosynthesis of secondary metabolites,taes01200:Carbon metabolism,taes01210:2-Oxocarboxylic acid metabolism,	PIRSF000157:Oxoglu_dh_E1,	SM00861:Transket_pyr,				KW-0786~Thiamine pyrophosphate,	KW-0560~Oxidoreductase,		DOMAIN:Transketolase-like pyrimidine-binding,REGION:Disordered,
TraesCS2A02G284400	2-oxoglutarate dehydrogenase, mitochondrial-like(LOC123189063)	Triticum aestivum	GO:0006099~tricarboxylic acid cycle,	GO:0005739~mitochondrion,GO:0005829~cytosol,GO:0045252~oxoglutarate dehydrogenase complex,	GO:0004591~oxoglutarate dehydrogenase (succinyl-transferring) activity,GO:0030976~thiamine pyrophosphate binding,	IPR001017:DH_E1,IPR005475:Transketolase-like_Pyr-bd,IPR011603:2oxoglutarate_DH_E1,IPR029061:THDP-binding,IPR031717:KGD_C,IPR032106:2-oxogl_dehyd_N,IPR042179:KGD_C_sf,	taes00020:Citrate cycle (TCA cycle),taes00785:Lipoic acid metabolism,taes01100:Metabolic pathways,taes01110:Biosynthesis of secondary metabolites,taes01200:Carbon metabolism,taes01210:2-Oxocarboxylic acid metabolism,	PIRSF000157:Oxoglu_dh_E1,	SM00861:Transket_pyr,				KW-0786~Thiamine pyrophosphate,	KW-0560~Oxidoreductase,		DOMAIN:Transketolase-like pyrimidine-binding,REGION:Disordered,
TraesCS5D02G565100	2-oxoglutarate-dependent dioxygenase 11-like(LOC123123939)	Triticum aestivum			GO:0016491~oxidoreductase activity,GO:0046872~metal ion binding,	IPR005123:Oxoglu/Fe-dep_dioxygenase,IPR026992:DIOX_N,IPR027443:IPNS-like_sf,IPR044861:IPNS-like_FE2OG_OXY,							KW-0408~Iron,			DOMAIN:Fe2OG dioxygenase,
TraesCS1D02G222800	2-oxoglutarate-dependent dioxygenase 11-like(LOC123181703)	Triticum aestivum			GO:0016491~oxidoreductase activity,GO:0046872~metal ion binding,	IPR005123:Oxoglu/Fe-dep_dioxygenase,IPR026992:DIOX_N,IPR027443:IPNS-like_sf,IPR044861:IPNS-like_FE2OG_OXY,							KW-0408~Iron,			DOMAIN:Fe2OG dioxygenase,
TraesCS7D02G429400	2-oxoglutarate-dependent dioxygenase 33-like(LOC123148857)	Triticum aestivum			GO:0016706~2-oxoglutarate-dependent dioxygenase activity,GO:0046872~metal ion binding,GO:0051213~dioxygenase activity,	IPR005123:Oxoglu/Fe-dep_dioxygenase,IPR026992:DIOX_N,IPR027443:IPNS-like_sf,IPR044861:IPNS-like_FE2OG_OXY,							KW-0408~Iron,			COMPBIAS:Polar residues,DOMAIN:Fe2OG dioxygenase,REGION:Disordered,
TraesCS2B02G359000	2-oxoglutarate-dependent dioxygenase DAO-like(LOC123041549)	Triticum aestivum	GO:0009852~auxin catabolic process,		GO:0016706~2-oxoglutarate-dependent dioxygenase activity,GO:0046872~metal ion binding,GO:0050302~indole-3-acetaldehyde oxidase activity,GO:0051213~dioxygenase activity,	IPR005123:Oxoglu/Fe-dep_dioxygenase,IPR026992:DIOX_N,IPR027443:IPNS-like_sf,IPR044861:IPNS-like_FE2OG_OXY,	taes00380:Tryptophan metabolism,						KW-0408~Iron,			DOMAIN:Fe2OG dioxygenase,
TraesCS5D02G126700	2-oxoisovalerate dehydrogenase subunit alpha 2, mitochondrial(LOC100682406)	Triticum aestivum	GO:0009083~branched-chain amino acid catabolic process,		GO:0016624~oxidoreductase activity, acting on the aldehyde or oxo group of donors, disulfide as acceptor,	IPR001017:DH_E1,IPR029061:THDP-binding,	taes00280:Valine, leucine and isoleucine degradation,taes00640:Propanoate metabolism,taes00785:Lipoic acid metabolism,taes01100:Metabolic pathways,taes01110:Biosynthesis of secondary metabolites,taes01210:2-Oxocarboxylic acid metabolism,							KW-0560~Oxidoreductase,		DOMAIN:Dehydrogenase E1 component,
TraesCS5B02G121400	2-oxoisovalerate dehydrogenase subunit alpha 2, mitochondrial-like(LOC123111084)	Triticum aestivum	GO:0009083~branched-chain amino acid catabolic process,		GO:0016624~oxidoreductase activity, acting on the aldehyde or oxo group of donors, disulfide as acceptor,	IPR001017:DH_E1,IPR029061:THDP-binding,	taes00280:Valine, leucine and isoleucine degradation,taes00640:Propanoate metabolism,taes00785:Lipoic acid metabolism,taes01100:Metabolic pathways,taes01110:Biosynthesis of secondary metabolites,taes01210:2-Oxocarboxylic acid metabolism,							KW-0560~Oxidoreductase,		DOMAIN:Dehydrogenase E1 component,
TraesCS6B02G050600	2-oxoisovalerate dehydrogenase subunit beta 1, mitochondrial-like(LOC123135573)	Triticum aestivum	GO:0007584~response to nutrient,GO:0009083~branched-chain amino acid catabolic process,		GO:0003824~catalytic activity,	IPR005475:Transketolase-like_Pyr-bd,IPR009014:Transketo_C/PFOR_II,IPR029061:THDP-binding,	taes00280:Valine, leucine and isoleucine degradation,taes00640:Propanoate metabolism,taes00785:Lipoic acid metabolism,taes01100:Metabolic pathways,taes01110:Biosynthesis of secondary metabolites,taes01210:2-Oxocarboxylic acid metabolism,		SM00861:Transket_pyr,							DOMAIN:Transketolase-like pyrimidine-binding,
TraesCS6D02G041600	2-oxoisovalerate dehydrogenase subunit beta 1, mitochondrial-like(LOC123143144)	Triticum aestivum	GO:0007584~response to nutrient,GO:0009083~branched-chain amino acid catabolic process,		GO:0003824~catalytic activity,	IPR005475:Transketolase-like_Pyr-bd,IPR009014:Transketo_C/PFOR_II,IPR029061:THDP-binding,IPR033248:Transketolase_C,	taes00280:Valine, leucine and isoleucine degradation,taes00640:Propanoate metabolism,taes00785:Lipoic acid metabolism,taes01100:Metabolic pathways,taes01110:Biosynthesis of secondary metabolites,taes01210:2-Oxocarboxylic acid metabolism,		SM00861:Transket_pyr,							DOMAIN:Transketolase-like pyrimidine-binding,
TraesCS1D02G178200	21 kDa protein-like(LOC123168126)	Triticum aestivum	GO:0043086~negative regulation of catalytic activity,		GO:0004857~enzyme inhibitor activity,	IPR006501:Pectinesterase_inhib_dom,IPR035513:Invertase/methylesterase_inhib,			SM00856:PMEI,			KW-0732~Signal,				DOMAIN:Pectinesterase inhibitor,
TraesCS5D02G436900, TraesCS5B02G430800, TraesCS5A02G428800	25.3 kDa vesicle transport protein(LOC123105345)	Triticum aestivum	GO:0006888~endoplasmic reticulum to Golgi vesicle-mediated transport,GO:0006890~retrograde vesicle-mediated transport, Golgi to endoplasmic reticulum,GO:0015031~protein transport,GO:0048280~vesicle fusion with Golgi apparatus,	GO:0000139~Golgi membrane,GO:0005789~endoplasmic reticulum membrane,GO:0005793~endoplasmic reticulum-Golgi intermediate compartment,GO:0012507~ER to Golgi transport vesicle membrane,GO:0030663~COPI-coated vesicle membrane,GO:0031201~SNARE complex,	GO:0005484~SNAP receptor activity,	IPR010908:Longin_dom,IPR011012:Longin-like_dom_sf,IPR042855:V_SNARE_CC,IPR044565:Sec22,	taes04130:SNARE interactions in vesicular transport,taes04145:Phagosome,		SM01270:Longin,	KW-0653~Protein transport,KW-0813~Transport,	KW-0256~Endoplasmic reticulum,KW-0333~Golgi apparatus,KW-0472~Membrane,KW-0963~Cytoplasm,	KW-0175~Coiled coil,KW-0812~Transmembrane,				DOMAIN:Longin,DOMAIN:V-SNARE coiled-coil homology,TRANSMEM:Helical,
TraesCS3A02G157800	25.3 kDa vesicle transport protein-like(LOC123060822)	Triticum aestivum	GO:0006888~endoplasmic reticulum to Golgi vesicle-mediated transport,GO:0006890~retrograde vesicle-mediated transport, Golgi to endoplasmic reticulum,GO:0048280~vesicle fusion with Golgi apparatus,	GO:0000139~Golgi membrane,GO:0005789~endoplasmic reticulum membrane,GO:0005793~endoplasmic reticulum-Golgi intermediate compartment,GO:0012507~ER to Golgi transport vesicle membrane,GO:0030663~COPI-coated vesicle membrane,GO:0031201~SNARE complex,	GO:0005484~SNAP receptor activity,	IPR010908:Longin_dom,IPR011012:Longin-like_dom_sf,IPR042855:V_SNARE_CC,IPR044565:Sec22,	taes04130:SNARE interactions in vesicular transport,taes04145:Phagosome,		SM01270:Longin,	KW-0813~Transport,	KW-0256~Endoplasmic reticulum,KW-0333~Golgi apparatus,KW-0472~Membrane,KW-0963~Cytoplasm,	KW-0175~Coiled coil,KW-0812~Transmembrane,				DOMAIN:Longin,DOMAIN:V-SNARE coiled-coil homology,TRANSMEM:Helical,
TraesCS2B02G450800	26S proteasome non-ATPase regulatory subunit 1 homolog A-like(LOC123046504)	Triticum aestivum	GO:0042176~regulation of protein catabolic process,GO:0043161~proteasome-mediated ubiquitin-dependent protein catabolic process,	GO:0000502~proteasome complex,GO:0005634~nucleus,GO:0008540~proteasome regulatory particle, base subcomplex,GO:0034515~proteasome storage granule,	GO:0030234~enzyme regulator activity,	IPR002015:Proteasome/cyclosome_rpt,IPR011989:ARM-like,IPR016024:ARM-type_fold,IPR016642:26S_Psome_Rpn2,IPR040623:RPN2_C,IPR048570:PSMD1_RPN2_N,	taes03050:Proteasome,	PIRSF015947:26S_Psome_Rpn2,			KW-0647~Proteasome,	KW-0677~Repeat,				COMPBIAS:Basic and acidic residues,DOMAIN:26S proteasome non-ATPase regulatory subunit 1/RPN2 N-terminal,DOMAIN:26S proteasome regulatory subunit RPN2 C-terminal,REGION:Disordered,
TraesCS2A02G430100	26S proteasome non-ATPase regulatory subunit 1 homolog A-like(LOC123054362)	Triticum aestivum	GO:0042176~regulation of protein catabolic process,GO:0043161~proteasome-mediated ubiquitin-dependent protein catabolic process,	GO:0000502~proteasome complex,GO:0005634~nucleus,GO:0008540~proteasome regulatory particle, base subcomplex,GO:0034515~proteasome storage granule,	GO:0030234~enzyme regulator activity,	IPR002015:Proteasome/cyclosome_rpt,IPR011989:ARM-like,IPR016024:ARM-type_fold,IPR016642:26S_Psome_Rpn2,IPR040623:RPN2_C,IPR048570:PSMD1_RPN2_N,	taes03050:Proteasome,	PIRSF015947:26S_Psome_Rpn2,			KW-0647~Proteasome,	KW-0677~Repeat,				COMPBIAS:Basic and acidic residues,DOMAIN:26S proteasome non-ATPase regulatory subunit 1/RPN2 N-terminal,DOMAIN:26S proteasome regulatory subunit RPN2 C-terminal,REGION:Disordered,
TraesCS1A02G009000	26S proteasome non-ATPase regulatory subunit 10-like(LOC123172032)	Triticum aestivum			GO:0005515~protein binding,	IPR002110:Ankyrin_rpt,IPR011990:TPR-like_helical_dom_sf,IPR019734:TPR_repeat,IPR036770:Ankyrin_rpt-contain_sf,			SM00028:TPR,SM00248:ANK,			KW-0677~Repeat,KW-0802~TPR repeat,				COMPBIAS:Basic and acidic residues,REGION:Disordered,REPEAT:ANK,REPEAT:TPR,
TraesCS2B02G285600, TraesCS4B02G355700	26S proteasome non-ATPase regulatory subunit 11 homolog(LOC123045154)	Triticum aestivum	GO:0006511~ubiquitin-dependent protein catabolic process,	GO:0008541~proteasome regulatory particle, lid subcomplex,	GO:0005198~structural molecule activity,GO:0005515~protein binding,	IPR000717:PCI_dom,IPR011990:TPR-like_helical_dom_sf,IPR036390:WH_DNA-bd_sf,IPR040773:Rpn6_N,IPR040780:Rpn6_C_helix,	taes03050:Proteasome,		SM00088:PINT,SM00753:PAM,		KW-0647~Proteasome,					DOMAIN:PCI,
TraesCS2B02G329100	26S proteasome non-ATPase regulatory subunit 11 homolog(LOC123045563)	Triticum aestivum	GO:0006511~ubiquitin-dependent protein catabolic process,	GO:0008541~proteasome regulatory particle, lid subcomplex,	GO:0005198~structural molecule activity,GO:0005515~protein binding,	IPR000717:PCI_dom,IPR011990:TPR-like_helical_dom_sf,IPR036390:WH_DNA-bd_sf,IPR040773:Rpn6_N,IPR040780:Rpn6_C_helix,	taes03050:Proteasome,		SM00088:PINT,SM00753:PAM,		KW-0647~Proteasome,					DOMAIN:PCI,
TraesCS2D02G265800	26S proteasome non-ATPase regulatory subunit 11 homolog(LOC123052982)	Triticum aestivum	GO:0006511~ubiquitin-dependent protein catabolic process,	GO:0008541~proteasome regulatory particle, lid subcomplex,	GO:0005198~structural molecule activity,	IPR000717:PCI_dom,IPR011990:TPR-like_helical_dom_sf,IPR036390:WH_DNA-bd_sf,IPR040773:Rpn6_N,IPR040780:Rpn6_C_helix,	taes03050:Proteasome,		SM00088:PINT,SM00753:PAM,		KW-0647~Proteasome,					DOMAIN:PCI,
TraesCS2D02G310600	26S proteasome non-ATPase regulatory subunit 11 homolog(LOC123053407)	Triticum aestivum	GO:0006511~ubiquitin-dependent protein catabolic process,	GO:0008541~proteasome regulatory particle, lid subcomplex,	GO:0005198~structural molecule activity,GO:0005515~protein binding,	IPR000717:PCI_dom,IPR011990:TPR-like_helical_dom_sf,IPR036390:WH_DNA-bd_sf,IPR040773:Rpn6_N,IPR040780:Rpn6_C_helix,	taes03050:Proteasome,		SM00088:PINT,SM00753:PAM,		KW-0647~Proteasome,					DOMAIN:PCI,
TraesCS4D02G349100	26S proteasome non-ATPase regulatory subunit 11 homolog(LOC123099054)	Triticum aestivum	GO:0006511~ubiquitin-dependent protein catabolic process,	GO:0008541~proteasome regulatory particle, lid subcomplex,	GO:0005198~structural molecule activity,GO:0005515~protein binding,	IPR000717:PCI_dom,IPR011990:TPR-like_helical_dom_sf,IPR036390:WH_DNA-bd_sf,IPR040773:Rpn6_N,IPR040780:Rpn6_C_helix,	taes03050:Proteasome,		SM00088:PINT,SM00753:PAM,		KW-0647~Proteasome,					DOMAIN:PCI,
TraesCS5A02G524900	26S proteasome non-ATPase regulatory subunit 11 homolog(LOC123106002)	Triticum aestivum	GO:0006511~ubiquitin-dependent protein catabolic process,	GO:0008541~proteasome regulatory particle, lid subcomplex,	GO:0005198~structural molecule activity,GO:0005515~protein binding,	IPR000717:PCI_dom,IPR011990:TPR-like_helical_dom_sf,IPR036390:WH_DNA-bd_sf,IPR040773:Rpn6_N,IPR040780:Rpn6_C_helix,	taes03050:Proteasome,		SM00088:PINT,SM00753:PAM,		KW-0647~Proteasome,					DOMAIN:PCI,
TraesCS2A02G257000	26S proteasome non-ATPase regulatory subunit 11 homolog(LOC123188798)	Triticum aestivum	GO:0006511~ubiquitin-dependent protein catabolic process,	GO:0008541~proteasome regulatory particle, lid subcomplex,	GO:0005198~structural molecule activity,GO:0005515~protein binding,	IPR000717:PCI_dom,IPR011990:TPR-like_helical_dom_sf,IPR036390:WH_DNA-bd_sf,IPR040773:Rpn6_N,IPR040780:Rpn6_C_helix,	taes03050:Proteasome,		SM00088:PINT,SM00753:PAM,		KW-0647~Proteasome,					DOMAIN:PCI,
TraesCS5B02G544500	26S proteasome non-ATPase regulatory subunit 12 homolog A-like(LOC123114355)	Triticum aestivum		GO:0005737~cytoplasm,GO:0008541~proteasome regulatory particle, lid subcomplex,GO:0031595~nuclear proteasome complex,		IPR000717:PCI_dom,IPR036388:WH-like_DNA-bd_sf,IPR036390:WH_DNA-bd_sf,IPR040134:PSMD12/CSN4,IPR040896:RPN5_C,	taes03050:Proteasome,		SM00088:PINT,		KW-0647~Proteasome,					DOMAIN:PCI,
TraesCS5D02G543600	26S proteasome non-ATPase regulatory subunit 12 homolog A-like(LOC123123848)	Triticum aestivum		GO:0005737~cytoplasm,GO:0008541~proteasome regulatory particle, lid subcomplex,GO:0031595~nuclear proteasome complex,		IPR000717:PCI_dom,IPR036388:WH-like_DNA-bd_sf,IPR036390:WH_DNA-bd_sf,IPR040134:PSMD12/CSN4,IPR040896:RPN5_C,	taes03050:Proteasome,		SM00088:PINT,		KW-0647~Proteasome,					DOMAIN:PCI,
TraesCS3D02G187900, TraesCS3A02G183700, TraesCS3B02G213500	26S proteasome non-ATPase regulatory subunit 14 homolog(LOC100859961)	Triticum aestivum	GO:0016579~protein deubiquitination,GO:0043161~proteasome-mediated ubiquitin-dependent protein catabolic process,	GO:0005634~nucleus,GO:0008541~proteasome regulatory particle, lid subcomplex,	GO:0005515~protein binding,GO:0008237~metallopeptidase activity,GO:0070628~proteasome binding,GO:0140492~metal-dependent deubiquitinase activity,	IPR000555:JAMM/MPN+_dom,IPR037518:MPN,	taes03050:Proteasome,		SM00232:JAB_MPN,		KW-0647~Proteasome,					COMPBIAS:Polar residues,DOMAIN:MPN,REGION:Disordered,
TraesCS6A02G116500	26S proteasome non-ATPase regulatory subunit 2 homolog A-like(LOC123132233)	Triticum aestivum	GO:0042176~regulation of protein catabolic process,GO:0043161~proteasome-mediated ubiquitin-dependent protein catabolic process,	GO:0000502~proteasome complex,GO:0005634~nucleus,GO:0008540~proteasome regulatory particle, base subcomplex,GO:0034515~proteasome storage granule,	GO:0030234~enzyme regulator activity,	IPR002015:Proteasome/cyclosome_rpt,IPR011989:ARM-like,IPR016024:ARM-type_fold,IPR016643:26S_Psome_Rpn1,IPR040892:RPN1_N,IPR041433:RPN1_C,	taes03050:Proteasome,	PIRSF015965:26S_Psome_Rpn1,			KW-0647~Proteasome,	KW-0677~Repeat,				COMPBIAS:Basic and acidic residues,DOMAIN:26S proteasome non-ATPase regulatory subunit RPN1 C-terminal,DOMAIN:RPN1 N-terminal,REGION:Disordered,
TraesCS6B02G144500	26S proteasome non-ATPase regulatory subunit 2 homolog A-like(LOC123136272)	Triticum aestivum	GO:0042176~regulation of protein catabolic process,GO:0043161~proteasome-mediated ubiquitin-dependent protein catabolic process,	GO:0000502~proteasome complex,GO:0005634~nucleus,GO:0008540~proteasome regulatory particle, base subcomplex,GO:0034515~proteasome storage granule,	GO:0030234~enzyme regulator activity,	IPR002015:Proteasome/cyclosome_rpt,IPR011989:ARM-like,IPR016024:ARM-type_fold,IPR016643:26S_Psome_Rpn1,IPR040892:RPN1_N,IPR041433:RPN1_C,	taes03050:Proteasome,	PIRSF015965:26S_Psome_Rpn1,			KW-0647~Proteasome,	KW-0677~Repeat,				COMPBIAS:Basic and acidic residues,DOMAIN:26S proteasome non-ATPase regulatory subunit RPN1 C-terminal,DOMAIN:RPN1 N-terminal,REGION:Disordered,
TraesCS6D02G105500	26S proteasome non-ATPase regulatory subunit 2 homolog A-like(LOC123143777)	Triticum aestivum	GO:0042176~regulation of protein catabolic process,GO:0043161~proteasome-mediated ubiquitin-dependent protein catabolic process,	GO:0000502~proteasome complex,GO:0005634~nucleus,GO:0008540~proteasome regulatory particle, base subcomplex,GO:0034515~proteasome storage granule,	GO:0030234~enzyme regulator activity,	IPR002015:Proteasome/cyclosome_rpt,IPR011989:ARM-like,IPR016024:ARM-type_fold,IPR016643:26S_Psome_Rpn1,IPR040892:RPN1_N,IPR041433:RPN1_C,	taes03050:Proteasome,	PIRSF015965:26S_Psome_Rpn1,			KW-0647~Proteasome,	KW-0677~Repeat,				COMPBIAS:Basic and acidic residues,DOMAIN:26S proteasome non-ATPase regulatory subunit RPN1 C-terminal,DOMAIN:RPN1 N-terminal,REGION:Disordered,
TraesCS4A02G071300, TraesCS4B02G227200	26S proteasome non-ATPase regulatory subunit 4 homolog(LOC123085192)	Triticum aestivum	GO:0043161~proteasome-mediated ubiquitin-dependent protein catabolic process,	GO:0005634~nucleus,GO:0005829~cytosol,GO:0008540~proteasome regulatory particle, base subcomplex,	GO:0031593~polyubiquitin modification-dependent protein binding,	IPR002035:VWF_A,IPR003903:UIM_dom,IPR036465:vWFA_dom_sf,IPR049590:PSMD4_RAZUL-like,	taes03050:Proteasome,		SM00327:VWA,SM00726:UIM,		KW-0647~Proteasome,					COMPBIAS:Basic and acidic residues,DOMAIN:VWFA,REGION:Disordered,
TraesCS4D02G227900	26S proteasome non-ATPase regulatory subunit 4 homolog(LOC123098091)	Triticum aestivum	GO:0043161~proteasome-mediated ubiquitin-dependent protein catabolic process,	GO:0005634~nucleus,GO:0005829~cytosol,GO:0008540~proteasome regulatory particle, base subcomplex,	GO:0031593~polyubiquitin modification-dependent protein binding,	IPR002035:VWF_A,IPR003903:UIM_dom,IPR036465:vWFA_dom_sf,IPR049590:PSMD4_RAZUL-like,	taes03050:Proteasome,		SM00327:VWA,SM00726:UIM,		KW-0647~Proteasome,					COMPBIAS:Basic and acidic residues,DOMAIN:VWFA,REGION:Disordered,
TraesCS2D02G341500	26S proteasome non-ATPase regulatory subunit 6-like(LOC123053681)	Triticum aestivum	GO:0043161~proteasome-mediated ubiquitin-dependent protein catabolic process,	GO:0000502~proteasome complex,		IPR000717:PCI_dom,IPR019585:Rpn7/CSN1,IPR036390:WH_DNA-bd_sf,IPR045135:Rpn7_N,IPR049549:RPN7_PSMD6_C,	taes03050:Proteasome,		SM00088:PINT,			KW-0175~Coiled coil,				DOMAIN:PCI,
TraesCS6A02G212300	26S proteasome non-ATPase regulatory subunit 6-like(LOC123127611)	Triticum aestivum	GO:0043161~proteasome-mediated ubiquitin-dependent protein catabolic process,	GO:0005838~proteasome regulatory particle,		IPR000717:PCI_dom,IPR019585:Rpn7/CSN1,IPR036390:WH_DNA-bd_sf,IPR045135:Rpn7_N,IPR049549:RPN7_PSMD6_C,	taes03050:Proteasome,		SM00088:PINT,		KW-0647~Proteasome,	KW-0175~Coiled coil,				DOMAIN:PCI,REGION:Disordered,
TraesCS6D02G195300	26S proteasome non-ATPase regulatory subunit 6-like(LOC123144716)	Triticum aestivum	GO:0043161~proteasome-mediated ubiquitin-dependent protein catabolic process,	GO:0005838~proteasome regulatory particle,		IPR000717:PCI_dom,IPR019585:Rpn7/CSN1,IPR036390:WH_DNA-bd_sf,IPR045135:Rpn7_N,IPR049549:RPN7_PSMD6_C,	taes03050:Proteasome,		SM00088:PINT,		KW-0647~Proteasome,	KW-0175~Coiled coil,				DOMAIN:PCI,
TraesCS2D02G496100, TraesCS2A02G495800, TraesCS2B02G524100	26S proteasome non-ATPase regulatory subunit 7 homolog A(LOC123046980)	Triticum aestivum	GO:0043161~proteasome-mediated ubiquitin-dependent protein catabolic process,	GO:0000502~proteasome complex,GO:0005838~proteasome regulatory particle,	GO:0005515~protein binding,GO:0008237~metallopeptidase activity,	IPR000555:JAMM/MPN+_dom,IPR024969:EIF3F/CSN6-like_C,IPR033858:MPN_RPN7_8,IPR037518:MPN,	taes03050:Proteasome,		SM00232:JAB_MPN,		KW-0647~Proteasome,					DOMAIN:MPN,
TraesCS7A02G065500	26S proteasome non-ATPase regulatory subunit 8 homolog A-like(LOC123149387)	Triticum aestivum	GO:0043161~proteasome-mediated ubiquitin-dependent protein catabolic process,	GO:0005634~nucleus,GO:0005829~cytosol,GO:0005838~proteasome regulatory particle,GO:0008541~proteasome regulatory particle, lid subcomplex,		IPR000717:PCI_dom,IPR006746:26S_Psome_Rpn12,IPR033464:CSN8_PSD8_EIF3K,	taes03050:Proteasome,				KW-0647~Proteasome,					DOMAIN:PCI,
TraesCS5D02G231600, TraesCS5A02G224200	26S proteasome non-ATPase regulatory subunit 9-like(LOC123103861)	Triticum aestivum	GO:0070682~proteasome regulatory particle assembly,	GO:0005634~nucleus,GO:0005737~cytoplasm,	GO:0005515~protein binding,	IPR001478:PDZ,IPR035269:PSMD9,IPR036034:PDZ_sf,IPR040815:Nas2_N,	taes03050:Proteasome,		SM00228:PDZ,					KW-0143~Chaperone,		COMPBIAS:Polar residues,DOMAIN:PDZ,REGION:Disordered,
TraesCS2D02G087900, TraesCS2B02G105700	26S proteasome regulatory subunit 4 homolog(LOC123043559)	Triticum aestivum	GO:0043161~proteasome-mediated ubiquitin-dependent protein catabolic process,	GO:0005634~nucleus,GO:0008540~proteasome regulatory particle, base subcomplex,	GO:0005524~ATP binding,GO:0016887~ATP hydrolysis activity,GO:0036402~proteasome-activating activity,	IPR003593:AAA+_ATPase,IPR003959:ATPase_AAA_core,IPR003960:ATPase_AAA_CS,IPR012340:NA-bd_OB-fold,IPR027417:P-loop_NTPase,IPR032501:Prot_ATP_ID_OB_2nd,IPR041569:AAA_lid_3,	taes03050:Proteasome,		SM00382:AAA,		KW-0539~Nucleus,KW-0647~Proteasome,		KW-0067~ATP-binding,KW-0547~Nucleotide-binding,			COMPBIAS:Basic and acidic residues,DOMAIN:AAA+ ATPase,REGION:Disordered,
TraesCS4A02G115000	26S proteasome regulatory subunit 4 homolog(LOC123085620)	Triticum aestivum	GO:0043161~proteasome-mediated ubiquitin-dependent protein catabolic process,	GO:0005634~nucleus,GO:0008540~proteasome regulatory particle, base subcomplex,	GO:0005524~ATP binding,GO:0016887~ATP hydrolysis activity,GO:0036402~proteasome-activating activity,	IPR003593:AAA+_ATPase,IPR003959:ATPase_AAA_core,IPR003960:ATPase_AAA_CS,IPR012340:NA-bd_OB-fold,IPR027417:P-loop_NTPase,IPR032501:Prot_ATP_ID_OB_2nd,IPR041569:AAA_lid_3,	taes03050:Proteasome,		SM00382:AAA,		KW-0539~Nucleus,KW-0647~Proteasome,		KW-0067~ATP-binding,KW-0547~Nucleotide-binding,			COMPBIAS:Basic and acidic residues,DOMAIN:AAA+ ATPase,REGION:Disordered,
TraesCS2A02G090000	26S proteasome regulatory subunit 4 homolog(LOC123187372)	Triticum aestivum	GO:0043161~proteasome-mediated ubiquitin-dependent protein catabolic process,	GO:0005634~nucleus,GO:0008540~proteasome regulatory particle, base subcomplex,	GO:0005524~ATP binding,GO:0016887~ATP hydrolysis activity,GO:0036402~proteasome-activating activity,	IPR003593:AAA+_ATPase,IPR003959:ATPase_AAA_core,IPR003960:ATPase_AAA_CS,IPR012340:NA-bd_OB-fold,IPR027417:P-loop_NTPase,IPR032501:Prot_ATP_ID_OB_2nd,IPR041569:AAA_lid_3,	taes03050:Proteasome,		SM00382:AAA,		KW-0539~Nucleus,KW-0647~Proteasome,		KW-0067~ATP-binding,KW-0547~Nucleotide-binding,			COMPBIAS:Basic and acidic residues,DOMAIN:AAA+ ATPase,REGION:Disordered,
TraesCS3B02G457100, TraesCS3D02G417000, TraesCS3A02G421900	26S proteasome regulatory subunit 6A homolog(LOC542904)	Triticum aestivum	GO:0043161~proteasome-mediated ubiquitin-dependent protein catabolic process,	GO:0008540~proteasome regulatory particle, base subcomplex,	GO:0005524~ATP binding,GO:0016887~ATP hydrolysis activity,GO:0036402~proteasome-activating activity,	IPR003593:AAA+_ATPase,IPR003959:ATPase_AAA_core,IPR003960:ATPase_AAA_CS,IPR012340:NA-bd_OB-fold,IPR027417:P-loop_NTPase,IPR032501:Prot_ATP_ID_OB_2nd,IPR041569:AAA_lid_3,	taes03050:Proteasome,		SM00382:AAA,		KW-0539~Nucleus,KW-0647~Proteasome,	KW-0175~Coiled coil,	KW-0067~ATP-binding,KW-0547~Nucleotide-binding,			DOMAIN:AAA+ ATPase,REGION:Disordered,
TraesCS2B02G499600	26S proteasome regulatory subunit 6B homolog(LOC123046832)	Triticum aestivum	GO:0043161~proteasome-mediated ubiquitin-dependent protein catabolic process,	GO:0008540~proteasome regulatory particle, base subcomplex,	GO:0005524~ATP binding,GO:0016887~ATP hydrolysis activity,GO:0036402~proteasome-activating activity,	IPR003593:AAA+_ATPase,IPR003959:ATPase_AAA_core,IPR003960:ATPase_AAA_CS,IPR012340:NA-bd_OB-fold,IPR027417:P-loop_NTPase,IPR032501:Prot_ATP_ID_OB_2nd,IPR041569:AAA_lid_3,	taes03050:Proteasome,		SM00382:AAA,		KW-0539~Nucleus,KW-0647~Proteasome,	KW-0175~Coiled coil,	KW-0067~ATP-binding,KW-0547~Nucleotide-binding,			DOMAIN:AAA+ ATPase,REGION:Disordered,
TraesCS2D02G083900	26S proteasome regulatory subunit 6B homolog(LOC123051389)	Triticum aestivum	GO:0043161~proteasome-mediated ubiquitin-dependent protein catabolic process,	GO:0008540~proteasome regulatory particle, base subcomplex,	GO:0005524~ATP binding,GO:0016887~ATP hydrolysis activity,GO:0036402~proteasome-activating activity,	IPR003593:AAA+_ATPase,IPR003959:ATPase_AAA_core,IPR003960:ATPase_AAA_CS,IPR012340:NA-bd_OB-fold,IPR027417:P-loop_NTPase,IPR032501:Prot_ATP_ID_OB_2nd,IPR041569:AAA_lid_3,	taes03050:Proteasome,		SM00382:AAA,		KW-0539~Nucleus,KW-0647~Proteasome,	KW-0175~Coiled coil,	KW-0067~ATP-binding,KW-0547~Nucleotide-binding,			COMPBIAS:Pro residues,DOMAIN:AAA+ ATPase,REGION:Disordered,
TraesCS2D02G476000	26S proteasome regulatory subunit 6B homolog(LOC123054679)	Triticum aestivum	GO:0043161~proteasome-mediated ubiquitin-dependent protein catabolic process,	GO:0008540~proteasome regulatory particle, base subcomplex,	GO:0005524~ATP binding,GO:0016887~ATP hydrolysis activity,GO:0036402~proteasome-activating activity,	IPR003593:AAA+_ATPase,IPR003959:ATPase_AAA_core,IPR003960:ATPase_AAA_CS,IPR012340:NA-bd_OB-fold,IPR027417:P-loop_NTPase,IPR032501:Prot_ATP_ID_OB_2nd,IPR041569:AAA_lid_3,	taes03050:Proteasome,		SM00382:AAA,		KW-0539~Nucleus,KW-0647~Proteasome,	KW-0175~Coiled coil,	KW-0067~ATP-binding,KW-0547~Nucleotide-binding,			DOMAIN:AAA+ ATPase,REGION:Disordered,
TraesCS2A02G475900	26S proteasome regulatory subunit 6B homolog(LOC123190527)	Triticum aestivum	GO:0043161~proteasome-mediated ubiquitin-dependent protein catabolic process,	GO:0008540~proteasome regulatory particle, base subcomplex,	GO:0005524~ATP binding,GO:0016887~ATP hydrolysis activity,GO:0036402~proteasome-activating activity,	IPR003593:AAA+_ATPase,IPR003959:ATPase_AAA_core,IPR003960:ATPase_AAA_CS,IPR012340:NA-bd_OB-fold,IPR027417:P-loop_NTPase,IPR032501:Prot_ATP_ID_OB_2nd,IPR041569:AAA_lid_3,	taes03050:Proteasome,		SM00382:AAA,		KW-0539~Nucleus,KW-0647~Proteasome,	KW-0175~Coiled coil,	KW-0067~ATP-binding,KW-0547~Nucleotide-binding,			DOMAIN:AAA+ ATPase,REGION:Disordered,
TraesCS7D02G157200, TraesCS7A02G156800	26S proteasome regulatory subunit 7A(LOC123149811)	Triticum aestivum	GO:0043161~proteasome-mediated ubiquitin-dependent protein catabolic process,	GO:0005737~cytoplasm,GO:0008540~proteasome regulatory particle, base subcomplex,	GO:0005524~ATP binding,GO:0016887~ATP hydrolysis activity,GO:0036402~proteasome-activating activity,	IPR003593:AAA+_ATPase,IPR003959:ATPase_AAA_core,IPR003960:ATPase_AAA_CS,IPR012340:NA-bd_OB-fold,IPR027417:P-loop_NTPase,IPR041569:AAA_lid_3,IPR048723:PRS7-like_OB,	taes03050:Proteasome,		SM00382:AAA,		KW-0539~Nucleus,KW-0647~Proteasome,		KW-0067~ATP-binding,KW-0547~Nucleotide-binding,			DOMAIN:AAA+ ATPase,
TraesCS6D02G326400, TraesCSU02G080700, TraesCS6B02G376500	26S proteasome regulatory subunit 7A-like(LOC123128672)	Triticum aestivum	GO:0043161~proteasome-mediated ubiquitin-dependent protein catabolic process,	GO:0005737~cytoplasm,GO:0008540~proteasome regulatory particle, base subcomplex,	GO:0005524~ATP binding,GO:0016887~ATP hydrolysis activity,GO:0036402~proteasome-activating activity,	IPR003593:AAA+_ATPase,IPR003959:ATPase_AAA_core,IPR003960:ATPase_AAA_CS,IPR012340:NA-bd_OB-fold,IPR027417:P-loop_NTPase,IPR041569:AAA_lid_3,IPR048723:PRS7-like_OB,	taes03050:Proteasome,		SM00382:AAA,		KW-0539~Nucleus,KW-0647~Proteasome,	KW-0732~Signal,	KW-0067~ATP-binding,KW-0547~Nucleotide-binding,			DOMAIN:AAA+ ATPase,
TraesCS7A02G372600, TraesCS7B02G254400, TraesCS7D02G350300	26S proteasome regulatory subunit 8 homolog A(LOC123148137)	Triticum aestivum	GO:0043161~proteasome-mediated ubiquitin-dependent protein catabolic process,	GO:0008540~proteasome regulatory particle, base subcomplex,	GO:0005524~ATP binding,GO:0016887~ATP hydrolysis activity,GO:0036402~proteasome-activating activity,	IPR003593:AAA+_ATPase,IPR003959:ATPase_AAA_core,IPR003960:ATPase_AAA_CS,IPR012340:NA-bd_OB-fold,IPR027417:P-loop_NTPase,IPR032501:Prot_ATP_ID_OB_2nd,IPR041569:AAA_lid_3,	taes03050:Proteasome,		SM00382:AAA,		KW-0539~Nucleus,KW-0647~Proteasome,	KW-0175~Coiled coil,	KW-0067~ATP-binding,KW-0547~Nucleotide-binding,			DOMAIN:AAA+ ATPase,
TraesCS6D02G166700, TraesCS6A02G177600	26S proteasome regulatory subunit 8 homolog A-like(LOC123127263)	Triticum aestivum	GO:0043161~proteasome-mediated ubiquitin-dependent protein catabolic process,	GO:0008540~proteasome regulatory particle, base subcomplex,	GO:0005524~ATP binding,GO:0016887~ATP hydrolysis activity,GO:0036402~proteasome-activating activity,	IPR003593:AAA+_ATPase,IPR003959:ATPase_AAA_core,IPR003960:ATPase_AAA_CS,IPR012340:NA-bd_OB-fold,IPR027417:P-loop_NTPase,IPR032501:Prot_ATP_ID_OB_2nd,IPR041569:AAA_lid_3,	taes03050:Proteasome,		SM00382:AAA,		KW-0539~Nucleus,KW-0647~Proteasome,	KW-0175~Coiled coil,	KW-0067~ATP-binding,KW-0547~Nucleotide-binding,			DOMAIN:AAA+ ATPase,REGION:Disordered,
TraesCS6A02G162700	26S proteasome regulatory subunit S10B homolog B(LOC123132619)	Triticum aestivum	GO:0036503~ERAD pathway,GO:0043161~proteasome-mediated ubiquitin-dependent protein catabolic process,GO:0045899~positive regulation of RNA polymerase II transcription preinitiation complex assembly,	GO:0008540~proteasome regulatory particle, base subcomplex,GO:0031597~cytosolic proteasome complex,	GO:0005524~ATP binding,GO:0016887~ATP hydrolysis activity,GO:0036402~proteasome-activating activity,	IPR003593:AAA+_ATPase,IPR003959:ATPase_AAA_core,IPR003960:ATPase_AAA_CS,IPR012340:NA-bd_OB-fold,IPR027417:P-loop_NTPase,IPR032501:Prot_ATP_ID_OB_2nd,IPR041569:AAA_lid_3,	taes03050:Proteasome,		SM00382:AAA,		KW-0539~Nucleus,KW-0647~Proteasome,	KW-0175~Coiled coil,	KW-0067~ATP-binding,KW-0547~Nucleotide-binding,			DOMAIN:AAA+ ATPase,
TraesCS7D02G375500	26S proteasome regulatory subunit S10B homolog B-like(LOC123156808)	Triticum aestivum	GO:0036503~ERAD pathway,GO:0043161~proteasome-mediated ubiquitin-dependent protein catabolic process,GO:0045899~positive regulation of RNA polymerase II transcription preinitiation complex assembly,	GO:0008540~proteasome regulatory particle, base subcomplex,GO:0031597~cytosolic proteasome complex,	GO:0005524~ATP binding,GO:0016887~ATP hydrolysis activity,GO:0036402~proteasome-activating activity,	IPR003593:AAA+_ATPase,IPR003959:ATPase_AAA_core,IPR003960:ATPase_AAA_CS,IPR012340:NA-bd_OB-fold,IPR027417:P-loop_NTPase,IPR032501:Prot_ATP_ID_OB_2nd,IPR041569:AAA_lid_3,	taes03050:Proteasome,		SM00382:AAA,		KW-0539~Nucleus,KW-0647~Proteasome,	KW-0175~Coiled coil,	KW-0067~ATP-binding,KW-0547~Nucleotide-binding,			DOMAIN:AAA+ ATPase,
TraesCS1B02G249300	28 kDa ribonucleoprotein, chloroplastic-like(LOC123130390)	Triticum aestivum	GO:0006417~regulation of translation,GO:0007417~central nervous system development,	GO:0005737~cytoplasm,	GO:0003723~RNA binding,GO:0003729~mRNA binding,	IPR000504:RRM_dom,IPR012677:Nucleotide-bd_a/b_plait_sf,IPR035979:RBD_domain_sf,	taes03015:mRNA surveillance pathway,		SM00360:RRM,					KW-0694~RNA-binding,		DOMAIN:RRM,REGION:Disordered,
TraesCS5A02G211700	2Fe-2S ferredoxin-like(LOC123103771)	Triticum aestivum	GO:0022900~electron transport chain,GO:0140647~P450-containing electron transport chain,	GO:0005739~mitochondrion,	GO:0009055~electron transfer activity,GO:0051537~2 iron, 2 sulfur cluster binding,	IPR001041:2Fe-2S_ferredoxin-type,IPR001055:Adrenodoxin,IPR012675:Beta-grasp_dom_sf,IPR018298:Adrenodoxin_Fe-S_BS,IPR036010:2Fe-2S_ferredoxin-like_sf,							KW-0408~Iron,KW-0411~Iron-sulfur,KW-0479~Metal-binding,			DOMAIN:2Fe-2S ferredoxin-type,
TraesCS7A02G160100	2Fe-2S ferredoxin-like(LOC123151611)	Triticum aestivum	GO:0022900~electron transport chain,GO:0140647~P450-containing electron transport chain,	GO:0005739~mitochondrion,	GO:0009055~electron transfer activity,GO:0051537~2 iron, 2 sulfur cluster binding,	IPR001041:2Fe-2S_ferredoxin-type,IPR001055:Adrenodoxin,IPR012675:Beta-grasp_dom_sf,IPR018298:Adrenodoxin_Fe-S_BS,IPR036010:2Fe-2S_ferredoxin-like_sf,							KW-0408~Iron,KW-0411~Iron-sulfur,KW-0479~Metal-binding,			DOMAIN:2Fe-2S ferredoxin-type,
TraesCS7D02G160800	2Fe-2S ferredoxin-like(LOC123168002)	Triticum aestivum	GO:0022900~electron transport chain,GO:0140647~P450-containing electron transport chain,	GO:0005739~mitochondrion,	GO:0009055~electron transfer activity,GO:0051537~2 iron, 2 sulfur cluster binding,	IPR001041:2Fe-2S_ferredoxin-type,IPR001055:Adrenodoxin,IPR012675:Beta-grasp_dom_sf,IPR018298:Adrenodoxin_Fe-S_BS,IPR036010:2Fe-2S_ferredoxin-like_sf,							KW-0408~Iron,KW-0411~Iron-sulfur,KW-0479~Metal-binding,			DOMAIN:2Fe-2S ferredoxin-type,
TraesCS4A02G400200	3'(2'),5'-bisphosphate nucleotidase-like(LOC123088055)	Triticum aestivum	GO:0000103~sulfate assimilation,GO:0043647~inositol phosphate metabolic process,GO:0046854~phosphatidylinositol phosphate biosynthetic process,		GO:0008441~3'(2'),5'-bisphosphate nucleotidase activity,GO:0046872~metal ion binding,	IPR000760:Inositol_monophosphatase-like,IPR006239:Bisphos_HAL2,IPR020550:Inositol_monophosphatase_CS,IPR020583:Inositol_monoP_metal-BS,	taes00562:Inositol phosphate metabolism,taes00920:Sulfur metabolism,taes01100:Metabolic pathways,taes04070:Phosphatidylinositol signaling system,						KW-0460~Magnesium,	KW-0378~Hydrolase,
TraesCS7A02G101500	3'(2'),5'-bisphosphate nucleotidase-like(LOC123152343)	Triticum aestivum	GO:0000103~sulfate assimilation,GO:0043647~inositol phosphate metabolic process,GO:0046854~phosphatidylinositol phosphate biosynthetic process,		GO:0008441~3'(2'),5'-bisphosphate nucleotidase activity,GO:0046872~metal ion binding,	IPR000760:Inositol_monophosphatase-like,IPR006239:Bisphos_HAL2,IPR020550:Inositol_monophosphatase_CS,IPR020583:Inositol_monoP_metal-BS,	taes00562:Inositol phosphate metabolism,taes00920:Sulfur metabolism,taes01100:Metabolic pathways,taes04070:Phosphatidylinositol signaling system,						KW-0460~Magnesium,	KW-0378~Hydrolase,
TraesCS5A02G330700	3-dehydroquinate synthase, chloroplastic-like(LOC123104614)	Triticum aestivum	GO:0008652~amino acid biosynthetic process,GO:0009073~aromatic amino acid family biosynthetic process,	GO:0005737~cytoplasm,	GO:0003856~3-dehydroquinate synthase activity,	IPR016037:DHQ_synth_AroB,IPR030960:DHQS/DOIS,	taes00400:Phenylalanine, tyrosine and tryptophan biosynthesis,taes01100:Metabolic pathways,taes01110:Biosynthesis of secondary metabolites,taes01230:Biosynthesis of amino acids,			KW-0028~Amino-acid biosynthesis,KW-0057~Aromatic amino acid biosynthesis,			KW-0520~NAD,	KW-0456~Lyase,		DOMAIN:3-dehydroquinate synthase,
TraesCS5B02G331100	3-dehydroquinate synthase, chloroplastic-like(LOC123112886)	Triticum aestivum	GO:0008652~amino acid biosynthetic process,GO:0009073~aromatic amino acid family biosynthetic process,	GO:0005737~cytoplasm,	GO:0003856~3-dehydroquinate synthase activity,	IPR016037:DHQ_synth_AroB,IPR030960:DHQS/DOIS,	taes00400:Phenylalanine, tyrosine and tryptophan biosynthesis,taes01100:Metabolic pathways,taes01110:Biosynthesis of secondary metabolites,taes01230:Biosynthesis of amino acids,			KW-0028~Amino-acid biosynthesis,KW-0057~Aromatic amino acid biosynthesis,			KW-0520~NAD,	KW-0456~Lyase,		DOMAIN:3-dehydroquinate synthase,
TraesCS5D02G336400	3-dehydroquinate synthase, chloroplastic-like(LOC123122392)	Triticum aestivum	GO:0008652~amino acid biosynthetic process,GO:0009073~aromatic amino acid family biosynthetic process,	GO:0005737~cytoplasm,	GO:0003856~3-dehydroquinate synthase activity,	IPR016037:DHQ_synth_AroB,IPR030960:DHQS/DOIS,	taes00400:Phenylalanine, tyrosine and tryptophan biosynthesis,taes01100:Metabolic pathways,taes01110:Biosynthesis of secondary metabolites,taes01230:Biosynthesis of amino acids,			KW-0028~Amino-acid biosynthesis,KW-0057~Aromatic amino acid biosynthesis,			KW-0520~NAD,	KW-0456~Lyase,		DOMAIN:3-dehydroquinate synthase,
TraesCS6D02G245000	3-dehydrosphinganine reductase TSC10A-like(LOC123128105)	Triticum aestivum	GO:0006666~3-keto-sphinganine metabolic process,GO:0030148~sphingolipid biosynthetic process,	GO:0005789~endoplasmic reticulum membrane,	GO:0047560~3-dehydrosphinganine reductase activity,	IPR002347:SDR_fam,IPR020904:Sc_DH/Rdtase_CS,IPR036291:NAD(P)-bd_dom_sf,	taes00600:Sphingolipid metabolism,taes01100:Metabolic pathways,			KW-0443~Lipid metabolism,		KW-0732~Signal,
TraesCS6B02G297300	3-dehydrosphinganine reductase TSC10A-like(LOC123137892)	Triticum aestivum	GO:0006666~3-keto-sphinganine metabolic process,GO:0030148~sphingolipid biosynthetic process,	GO:0005789~endoplasmic reticulum membrane,	GO:0047560~3-dehydrosphinganine reductase activity,	IPR002347:SDR_fam,IPR020904:Sc_DH/Rdtase_CS,IPR036291:NAD(P)-bd_dom_sf,	taes00600:Sphingolipid metabolism,taes01100:Metabolic pathways,			KW-0443~Lipid metabolism,		KW-0732~Signal,
TraesCS3B02G357200	3-hydroxybutyryl-CoA dehydrogenase-like(LOC123062298)	Triticum aestivum	GO:0006631~fatty acid metabolic process,GO:0006635~fatty acid beta-oxidation,		GO:0004300~enoyl-CoA hydratase activity,GO:0008691~3-hydroxybutyryl-CoA dehydrogenase activity,GO:0016491~oxidoreductase activity,GO:0016616~oxidoreductase activity, acting on the CH-OH group of donors, NAD or NADP as acceptor,GO:0070403~NAD+ binding,	IPR006108:3HC_DH_C,IPR006176:3-OHacyl-CoA_DH_NAD-bd,IPR006180:3-OHacyl-CoA_DH_CS,IPR008927:6-PGluconate_DH-like_C_sf,IPR013328:6PGD_dom2,IPR022694:3-OHacyl-CoA_DH,IPR036291:NAD(P)-bd_dom_sf,	taes00360:Phenylalanine metabolism,taes00650:Butanoate metabolism,taes01100:Metabolic pathways,taes01200:Carbon metabolism,	PIRSF000105:HCDH,					KW-0520~NAD,	KW-0560~Oxidoreductase,		DOMAIN:3-hydroxyacyl-CoA dehydrogenase C-terminal,DOMAIN:3-hydroxyacyl-CoA dehydrogenase NAD binding,SITE:Important for catalytic activity,
TraesCS3D02G321200	3-hydroxybutyryl-CoA dehydrogenase-like(LOC123079429)	Triticum aestivum	GO:0006631~fatty acid metabolic process,GO:0006635~fatty acid beta-oxidation,		GO:0004300~enoyl-CoA hydratase activity,GO:0008691~3-hydroxybutyryl-CoA dehydrogenase activity,GO:0016491~oxidoreductase activity,GO:0016616~oxidoreductase activity, acting on the CH-OH group of donors, NAD or NADP as acceptor,GO:0070403~NAD+ binding,	IPR006108:3HC_DH_C,IPR006176:3-OHacyl-CoA_DH_NAD-bd,IPR006180:3-OHacyl-CoA_DH_CS,IPR008927:6-PGluconate_DH-like_C_sf,IPR013328:6PGD_dom2,IPR022694:3-OHacyl-CoA_DH,IPR036291:NAD(P)-bd_dom_sf,	taes00360:Phenylalanine metabolism,taes00650:Butanoate metabolism,taes01100:Metabolic pathways,taes01200:Carbon metabolism,	PIRSF000105:HCDH,					KW-0520~NAD,	KW-0560~Oxidoreductase,		DOMAIN:3-hydroxyacyl-CoA dehydrogenase C-terminal,DOMAIN:3-hydroxyacyl-CoA dehydrogenase NAD binding,SITE:Important for catalytic activity,
TraesCS1D02G194800, TraesCS1A02G190800	3-hydroxyisobutyryl-CoA hydrolase 1-like(LOC123049974)	Triticum aestivum	GO:0006574~valine catabolic process,	GO:0005739~mitochondrion,GO:0005829~cytosol,	GO:0003860~3-hydroxyisobutyryl-CoA hydrolase activity,GO:0016787~hydrolase activity,	IPR029045:ClpP/crotonase-like_dom_sf,IPR032259:HIBYL-CoA-H,IPR045004:ECH_dom,	taes00280:Valine, leucine and isoleucine degradation,taes00410:beta-Alanine metabolism,taes00640:Propanoate metabolism,taes01100:Metabolic pathways,taes01200:Carbon metabolism,							KW-0378~Hydrolase,		DOMAIN:Enoyl-CoA hydratase/isomerase,
TraesCS1B02G206000	3-hydroxyisobutyryl-CoA hydrolase 1-like(LOC123125516)	Triticum aestivum	GO:0006574~valine catabolic process,	GO:0005739~mitochondrion,GO:0005829~cytosol,	GO:0003860~3-hydroxyisobutyryl-CoA hydrolase activity,GO:0016787~hydrolase activity,	IPR029045:ClpP/crotonase-like_dom_sf,IPR032259:HIBYL-CoA-H,IPR045004:ECH_dom,	taes00280:Valine, leucine and isoleucine degradation,taes00410:beta-Alanine metabolism,taes00640:Propanoate metabolism,taes01100:Metabolic pathways,taes01200:Carbon metabolism,							KW-0378~Hydrolase,		DOMAIN:Enoyl-CoA hydratase/isomerase,
TraesCS7D02G352500, TraesCS7A02G370500	3-hydroxyisobutyryl-CoA hydrolase-like protein 3, mitochondrial(LOC123148114)	Triticum aestivum	GO:0006574~valine catabolic process,	GO:0005829~cytosol,	GO:0003860~3-hydroxyisobutyryl-CoA hydrolase activity,GO:0016787~hydrolase activity,	IPR029045:ClpP/crotonase-like_dom_sf,IPR032259:HIBYL-CoA-H,IPR045004:ECH_dom,	taes00280:Valine, leucine and isoleucine degradation,taes00410:beta-Alanine metabolism,taes00640:Propanoate metabolism,taes01100:Metabolic pathways,taes01200:Carbon metabolism,							KW-0378~Hydrolase,		DOMAIN:Enoyl-CoA hydratase/isomerase,
TraesCS7B02G257500	3-hydroxyisobutyryl-CoA hydrolase-like protein 3, mitochondrial(LOC123156133)	Triticum aestivum	GO:0006574~valine catabolic process,	GO:0005829~cytosol,	GO:0003860~3-hydroxyisobutyryl-CoA hydrolase activity,GO:0016787~hydrolase activity,	IPR029045:ClpP/crotonase-like_dom_sf,IPR032259:HIBYL-CoA-H,IPR045004:ECH_dom,	taes00280:Valine, leucine and isoleucine degradation,taes00410:beta-Alanine metabolism,taes00640:Propanoate metabolism,taes01100:Metabolic pathways,taes01200:Carbon metabolism,							KW-0378~Hydrolase,		DOMAIN:Enoyl-CoA hydratase/isomerase,
TraesCS6B02G108100	3-isopropylmalate dehydratase large subunit, chloroplastic-like(LOC123131953)	Triticum aestivum	GO:0008652~amino acid biosynthetic process,GO:0009098~L-leucine biosynthetic process,		GO:0003861~3-isopropylmalate dehydratase activity,GO:0046872~metal ion binding,GO:0051539~4 iron, 4 sulfur cluster binding,	IPR001030:Acoase/IPM_deHydtase_lsu_aba,IPR006251:Homoacnase/IPMdehydase_lsu,IPR015931:Acnase/IPM_dHydase_lsu_aba_1/3,IPR033941:IPMI_cat,IPR036008:Aconitase_4Fe-4S_dom,	taes00290:Valine, leucine and isoleucine biosynthesis,taes00660:C5-Branched dibasic acid metabolism,taes00966:Glucosinolate biosynthesis,taes01100:Metabolic pathways,taes01110:Biosynthesis of secondary metabolites,taes01210:2-Oxocarboxylic acid metabolism,taes01230:Biosynthesis of amino acids,						KW-0004~4Fe-4S,KW-0408~Iron,KW-0411~Iron-sulfur,KW-0479~Metal-binding,	KW-0456~Lyase,		COMPBIAS:Polar residues,DOMAIN:Aconitase/3-isopropylmalate dehydratase large subunit alpha/beta/alpha,REGION:Disordered,
TraesCS6A02G177700	3-ketoacyl-CoA synthase 11-like(LOC123127265)	Triticum aestivum	GO:0006633~fatty acid biosynthetic process,	GO:0016020~membrane,	GO:0016747~acyltransferase activity, transferring groups other than amino-acyl groups,	IPR012392:3-ktacl-CoA_syn,IPR013601:FAE1_typ3_polyketide_synth,IPR013747:ACP_syn_III_C,IPR016039:Thiolase-like,	taes00062:Fatty acid elongation,taes01100:Metabolic pathways,taes01110:Biosynthesis of secondary metabolites,taes04626:Plant-pathogen interaction,	PIRSF036417:3-ktacl-CoA_syn,			KW-0472~Membrane,	KW-0732~Signal,KW-0812~Transmembrane,KW-1133~Transmembrane helix,		KW-0012~Acyltransferase,KW-0808~Transferase,		COMPBIAS:Basic residues,DOMAIN:Beta-ketoacyl-[acyl-carrier-protein] synthase III C-terminal,DOMAIN:FAE,REGION:Disordered,TRANSMEM:Helical,
TraesCS1A02G039800	3-ketoacyl-CoA synthase 12-like(LOC123077258)	Triticum aestivum	GO:0006633~fatty acid biosynthetic process,	GO:0016020~membrane,	GO:0016747~acyltransferase activity, transferring groups other than amino-acyl groups,	IPR012392:3-ktacl-CoA_syn,IPR013601:FAE1_typ3_polyketide_synth,IPR013747:ACP_syn_III_C,IPR016039:Thiolase-like,	taes00062:Fatty acid elongation,taes01100:Metabolic pathways,taes01110:Biosynthesis of secondary metabolites,taes04626:Plant-pathogen interaction,	PIRSF036417:3-ktacl-CoA_syn,				KW-0732~Signal,		KW-0012~Acyltransferase,KW-0808~Transferase,		DOMAIN:Beta-ketoacyl-[acyl-carrier-protein] synthase III C-terminal,DOMAIN:FAE,
TraesCS1D02G042100	3-ketoacyl-CoA synthase 12-like(LOC123180032)	Triticum aestivum	GO:0006633~fatty acid biosynthetic process,	GO:0016020~membrane,	GO:0016747~acyltransferase activity, transferring groups other than amino-acyl groups,	IPR012392:3-ktacl-CoA_syn,IPR013601:FAE1_typ3_polyketide_synth,IPR013747:ACP_syn_III_C,IPR016039:Thiolase-like,	taes00062:Fatty acid elongation,taes01100:Metabolic pathways,taes01110:Biosynthesis of secondary metabolites,taes04626:Plant-pathogen interaction,	PIRSF036417:3-ktacl-CoA_syn,				KW-0732~Signal,		KW-0012~Acyltransferase,KW-0808~Transferase,		DOMAIN:Beta-ketoacyl-[acyl-carrier-protein] synthase III C-terminal,DOMAIN:FAE,
TraesCS1D02G414600	3-ketoacyl-CoA synthase 4-like(LOC123183181)	Triticum aestivum	GO:0006633~fatty acid biosynthetic process,	GO:0016020~membrane,	GO:0016747~acyltransferase activity, transferring groups other than amino-acyl groups,	IPR012392:3-ktacl-CoA_syn,IPR013601:FAE1_typ3_polyketide_synth,IPR013747:ACP_syn_III_C,IPR016039:Thiolase-like,	taes00062:Fatty acid elongation,taes01100:Metabolic pathways,taes01110:Biosynthesis of secondary metabolites,taes04626:Plant-pathogen interaction,	PIRSF036417:3-ktacl-CoA_syn,			KW-0472~Membrane,	KW-0812~Transmembrane,KW-1133~Transmembrane helix,		KW-0012~Acyltransferase,KW-0808~Transferase,		DOMAIN:Beta-ketoacyl-[acyl-carrier-protein] synthase III C-terminal,DOMAIN:FAE,REGION:Disordered,TRANSMEM:Helical,
TraesCS1B02G161300	3-ketoacyl-CoA thiolase 2, peroxisomal-like(LOC123119649)	Triticum aestivum	GO:0006635~fatty acid beta-oxidation,GO:0010124~phenylacetate catabolic process,	GO:0005777~peroxisome,	GO:0003988~acetyl-CoA C-acyltransferase activity,	IPR002155:Thiolase,IPR016039:Thiolase-like,IPR020610:Thiolase_AS,IPR020613:Thiolase_CS,IPR020615:Thiolase_acyl_enz_int_AS,IPR020616:Thiolase_N,IPR020617:Thiolase_C,	taes00071:Fatty acid degradation,taes00280:Valine, leucine and isoleucine degradation,taes00592:alpha-Linolenic acid metabolism,taes01040:Biosynthesis of unsaturated fatty acids,taes01100:Metabolic pathways,taes01110:Biosynthesis of secondary metabolites,taes01212:Fatty acid metabolism,taes04146:Peroxisome,				KW-0576~Peroxisome,			KW-0012~Acyltransferase,KW-0808~Transferase,		DOMAIN:Thiolase C-terminal,DOMAIN:Thiolase N-terminal,
TraesCS6A02G392400	3-ketoacyl-CoA thiolase 2, peroxisomal-like(LOC123128998)	Triticum aestivum	GO:0006635~fatty acid beta-oxidation,GO:0010124~phenylacetate catabolic process,	GO:0005777~peroxisome,	GO:0003988~acetyl-CoA C-acyltransferase activity,	IPR002155:Thiolase,IPR016039:Thiolase-like,IPR020610:Thiolase_AS,IPR020613:Thiolase_CS,IPR020615:Thiolase_acyl_enz_int_AS,IPR020616:Thiolase_N,IPR020617:Thiolase_C,	taes00071:Fatty acid degradation,taes00280:Valine, leucine and isoleucine degradation,taes00592:alpha-Linolenic acid metabolism,taes01040:Biosynthesis of unsaturated fatty acids,taes01100:Metabolic pathways,taes01110:Biosynthesis of secondary metabolites,taes01212:Fatty acid metabolism,taes04146:Peroxisome,				KW-0576~Peroxisome,			KW-0012~Acyltransferase,KW-0808~Transferase,		DOMAIN:Thiolase C-terminal,DOMAIN:Thiolase N-terminal,
TraesCS6B02G432600	3-ketoacyl-CoA thiolase 2, peroxisomal-like(LOC123139876)	Triticum aestivum	GO:0006635~fatty acid beta-oxidation,GO:0010124~phenylacetate catabolic process,	GO:0005777~peroxisome,	GO:0003988~acetyl-CoA C-acyltransferase activity,	IPR002155:Thiolase,IPR016039:Thiolase-like,IPR020610:Thiolase_AS,IPR020613:Thiolase_CS,IPR020615:Thiolase_acyl_enz_int_AS,IPR020616:Thiolase_N,IPR020617:Thiolase_C,	taes00071:Fatty acid degradation,taes00280:Valine, leucine and isoleucine degradation,taes00592:alpha-Linolenic acid metabolism,taes01040:Biosynthesis of unsaturated fatty acids,taes01100:Metabolic pathways,taes01110:Biosynthesis of secondary metabolites,taes01212:Fatty acid metabolism,taes04146:Peroxisome,				KW-0576~Peroxisome,			KW-0012~Acyltransferase,KW-0808~Transferase,		DOMAIN:Thiolase C-terminal,DOMAIN:Thiolase N-terminal,
TraesCS1D02G142700	3-ketoacyl-CoA thiolase 2, peroxisomal-like(LOC123180962)	Triticum aestivum	GO:0006635~fatty acid beta-oxidation,GO:0010124~phenylacetate catabolic process,	GO:0005777~peroxisome,	GO:0003988~acetyl-CoA C-acyltransferase activity,	IPR002155:Thiolase,IPR016039:Thiolase-like,IPR020610:Thiolase_AS,IPR020613:Thiolase_CS,IPR020615:Thiolase_acyl_enz_int_AS,IPR020616:Thiolase_N,IPR020617:Thiolase_C,	taes00071:Fatty acid degradation,taes00280:Valine, leucine and isoleucine degradation,taes00592:alpha-Linolenic acid metabolism,taes01040:Biosynthesis of unsaturated fatty acids,taes01100:Metabolic pathways,taes01110:Biosynthesis of secondary metabolites,taes01212:Fatty acid metabolism,taes04146:Peroxisome,				KW-0576~Peroxisome,			KW-0012~Acyltransferase,KW-0808~Transferase,		DOMAIN:Thiolase C-terminal,DOMAIN:Thiolase N-terminal,
TraesCS3B02G575500	3-oxo-Delta(4,5)-steroid 5-beta-reductase-like(LOC123072676)	Triticum aestivum	GO:0006629~lipid metabolic process,		GO:0016627~oxidoreductase activity, acting on the CH-CH group of donors,	IPR001509:Epimerase_deHydtase,IPR036291:NAD(P)-bd_dom_sf,										DOMAIN:NAD-dependent epimerase/dehydratase,
TraesCS2A02G278900, TraesCS2B02G296500	3-oxoacyl-[acyl-carrier-protein] reductase 4-like(LOC123045271)	Triticum aestivum	GO:0006633~fatty acid biosynthetic process,GO:0030497~fatty acid elongation,	GO:0009507~chloroplast,	GO:0004316~3-oxoacyl-[acyl-carrier-protein] reductase (NADPH) activity,GO:0016616~oxidoreductase activity, acting on the CH-OH group of donors, NAD or NADP as acceptor,GO:0051287~NAD binding,	IPR002347:SDR_fam,IPR011284:3oxo_ACP_reduc,IPR020904:Sc_DH/Rdtase_CS,IPR036291:NAD(P)-bd_dom_sf,	taes00061:Fatty acid biosynthesis,taes00780:Biotin metabolism,taes01100:Metabolic pathways,taes01110:Biosynthesis of secondary metabolites,taes01212:Fatty acid metabolism,taes01240:Biosynthesis of cofactors,		SM00822:PKS_KR,				KW-0521~NADP,	KW-0560~Oxidoreductase,		ACT_SITE:Proton acceptor,
TraesCS7A02G246900	3-oxoacyl-[acyl-carrier-protein] reductase FabG-like(LOC123151238)	Triticum aestivum			GO:0016491~oxidoreductase activity,	IPR002347:SDR_fam,IPR020904:Sc_DH/Rdtase_CS,IPR036291:NAD(P)-bd_dom_sf,			SM00822:PKS_KR,
TraesCS7B02G144400	3-oxoacyl-[acyl-carrier-protein] reductase FabG-like(LOC123160083)	Triticum aestivum			GO:0016491~oxidoreductase activity,	IPR002347:SDR_fam,IPR020904:Sc_DH/Rdtase_CS,IPR036291:NAD(P)-bd_dom_sf,			SM00822:PKS_KR,
TraesCS4A02G165600, TraesCS4B02G150600	3-oxoacyl-[acyl-carrier-protein] synthase II, chloroplastic-like(LOC123086159)	Triticum aestivum	GO:0006633~fatty acid biosynthetic process,	GO:0005739~mitochondrion,GO:0009570~chloroplast stroma,	GO:0004315~3-oxoacyl-[acyl-carrier-protein] synthase activity,	IPR000794:Beta-ketoacyl_synthase,IPR014030:Ketoacyl_synth_N,IPR014031:Ketoacyl_synth_C,IPR016039:Thiolase-like,IPR017568:3-oxoacyl-ACP_synth-2,IPR018201:Ketoacyl_synth_AS,IPR020841:PKS_Beta-ketoAc_synthase_dom,	taes00061:Fatty acid biosynthesis,taes00780:Biotin metabolism,taes01100:Metabolic pathways,taes01212:Fatty acid metabolism,taes01240:Biosynthesis of cofactors,		SM00825:PKS_KS,	KW-0275~Fatty acid biosynthesis,KW-0276~Fatty acid metabolism,KW-0443~Lipid metabolism,KW-0444~Lipid biosynthesis,		KW-0732~Signal,		KW-0012~Acyltransferase,KW-0808~Transferase,		DOMAIN:Ketosynthase family 3 (KS3),
TraesCS2D02G521400	3-oxoacyl-[acyl-carrier-protein] synthase III, chloroplastic-like(LOC123054965)	Triticum aestivum	GO:0006633~fatty acid biosynthetic process,	GO:0009507~chloroplast,	GO:0004315~3-oxoacyl-[acyl-carrier-protein] synthase activity,	IPR004655:FabH,IPR013747:ACP_syn_III_C,IPR013751:ACP_syn_III_N,IPR016039:Thiolase-like,	taes00061:Fatty acid biosynthesis,taes01100:Metabolic pathways,taes01212:Fatty acid metabolism,			KW-0275~Fatty acid biosynthesis,KW-0276~Fatty acid metabolism,KW-0443~Lipid metabolism,KW-0444~Lipid biosynthesis,				KW-0808~Transferase,		DOMAIN:Beta-ketoacyl-[acyl-carrier-protein] synthase III C-terminal,DOMAIN:Beta-ketoacyl-[acyl-carrier-protein] synthase III N-terminal,
TraesCS6B02G192100	3-oxoacyl-[acyl-carrier-protein] synthase, mitochondrial-like(LOC123136726)	Triticum aestivum	GO:0006633~fatty acid biosynthetic process,	GO:0005739~mitochondrion,GO:0005829~cytosol,	GO:0004315~3-oxoacyl-[acyl-carrier-protein] synthase activity,	IPR000794:Beta-ketoacyl_synthase,IPR014030:Ketoacyl_synth_N,IPR014031:Ketoacyl_synth_C,IPR016039:Thiolase-like,IPR017568:3-oxoacyl-ACP_synth-2,IPR018201:Ketoacyl_synth_AS,IPR020841:PKS_Beta-ketoAc_synthase_dom,	taes00061:Fatty acid biosynthesis,taes00780:Biotin metabolism,taes01100:Metabolic pathways,taes01212:Fatty acid metabolism,taes01240:Biosynthesis of cofactors,	PIRSF000447:KAS_II,	SM00825:PKS_KS,	KW-0276~Fatty acid metabolism,KW-0443~Lipid metabolism,				KW-0012~Acyltransferase,KW-0808~Transferase,		ACT_SITE:For beta-ketoacyl synthase activity,DOMAIN:Ketosynthase family 3 (KS3),
TraesCS6D02G153300	3-oxoacyl-[acyl-carrier-protein] synthase, mitochondrial-like(LOC123144204)	Triticum aestivum	GO:0006633~fatty acid biosynthetic process,	GO:0005739~mitochondrion,GO:0005829~cytosol,	GO:0004315~3-oxoacyl-[acyl-carrier-protein] synthase activity,	IPR000794:Beta-ketoacyl_synthase,IPR014030:Ketoacyl_synth_N,IPR014031:Ketoacyl_synth_C,IPR016039:Thiolase-like,IPR017568:3-oxoacyl-ACP_synth-2,IPR018201:Ketoacyl_synth_AS,IPR020841:PKS_Beta-ketoAc_synthase_dom,	taes00061:Fatty acid biosynthesis,taes00780:Biotin metabolism,taes01100:Metabolic pathways,taes01212:Fatty acid metabolism,taes01240:Biosynthesis of cofactors,	PIRSF000447:KAS_II,	SM00825:PKS_KS,	KW-0276~Fatty acid metabolism,KW-0443~Lipid metabolism,				KW-0012~Acyltransferase,KW-0808~Transferase,		ACT_SITE:For beta-ketoacyl synthase activity,DOMAIN:Ketosynthase family 3 (KS3),
TraesCS3B02G415800	3-phosphoinositide-dependent protein kinase 2-like(LOC123071582)	Triticum aestivum	GO:0016310~phosphorylation,GO:0018105~peptidyl-serine phosphorylation,GO:0035556~intracellular signal transduction,	GO:0005634~nucleus,GO:0005737~cytoplasm,	GO:0004674~protein serine/threonine kinase activity,GO:0005524~ATP binding,	IPR000719:Prot_kinase_dom,IPR008271:Ser/Thr_kinase_AS,IPR011009:Kinase-like_dom_sf,IPR011993:PH-like_dom_sf,IPR033931:PDK1-typ_PH,IPR039046:PDPK1,			SM00220:S_TKc,				KW-0067~ATP-binding,KW-0547~Nucleotide-binding,	KW-0418~Kinase,KW-0723~Serine/threonine-protein kinase,KW-0808~Transferase,		COMPBIAS:Polar residues,DOMAIN:Protein kinase,REGION:Disordered,
TraesCS7A02G071200	3-phosphoshikimate 1-carboxyvinyltransferase (A0A3B6R885_WHEAT)	Triticum aestivum	GO:0008652~amino acid biosynthetic process,GO:0009073~aromatic amino acid family biosynthetic process,GO:0009423~chorismate biosynthetic process,		GO:0003855~3-dehydroquinate dehydratase activity,GO:0003866~3-phosphoshikimate 1-carboxyvinyltransferase activity,GO:0004764~shikimate 3-dehydrogenase (NADP+) activity,GO:0004765~shikimate kinase activity,	IPR001986:Enolpyruvate_Tfrase_dom,IPR006264:EPSP_synthase,IPR013792:RNA3'P_cycl/enolpyr_Trfase_a/b,IPR023193:EPSP_synthase_CS,IPR036968:Enolpyruvate_Tfrase_sf,								KW-0808~Transferase,		DOMAIN:Enolpyruvate transferase,
TraesCS7D02G066600	3-phosphoshikimate 1-carboxyvinyltransferase 2-like(LOC123165688)	Triticum aestivum	GO:0008652~amino acid biosynthetic process,GO:0009073~aromatic amino acid family biosynthetic process,GO:0009423~chorismate biosynthetic process,		GO:0003855~3-dehydroquinate dehydratase activity,GO:0003866~3-phosphoshikimate 1-carboxyvinyltransferase activity,GO:0004764~shikimate 3-dehydrogenase (NADP+) activity,GO:0004765~shikimate kinase activity,	IPR001986:Enolpyruvate_Tfrase_dom,IPR006264:EPSP_synthase,IPR013792:RNA3'P_cycl/enolpyr_Trfase_a/b,IPR023193:EPSP_synthase_CS,IPR036968:Enolpyruvate_Tfrase_sf,	taes00400:Phenylalanine, tyrosine and tryptophan biosynthesis,taes01100:Metabolic pathways,taes01110:Biosynthesis of secondary metabolites,taes01230:Biosynthesis of amino acids,	PIRSF000505:EPSPS,						KW-0808~Transferase,		DOMAIN:Enolpyruvate transferase,REGION:Disordered,
TraesCS5D02G323200	30S ribosomal protein S31, mitochondrial-like(LOC123122275)	Triticum aestivum	GO:0032544~plastid translation,	GO:0005840~ribosome,GO:0009536~plastid,GO:1990904~ribonucleoprotein complex,		IPR030826:Ribosomal_bTHX/bTHXc/bTHXm,IPR044695:Ribosomal_bTHXc/bTHXc_plant,								KW-0687~Ribonucleoprotein,KW-0689~Ribosomal protein,		REGION:Disordered,
TraesCS2B02G469100	33 kDa ribonucleoprotein, chloroplastic-like(LOC123046630)	Triticum aestivum	GO:1901259~chloroplast rRNA processing,	GO:0005829~cytosol,GO:0009535~chloroplast thylakoid membrane,GO:1990904~ribonucleoprotein complex,	GO:0003729~mRNA binding,	IPR000504:RRM_dom,IPR012677:Nucleotide-bd_a/b_plait_sf,IPR035979:RBD_domain_sf,			SM00360:RRM,					KW-0687~Ribonucleoprotein,		DOMAIN:RRM,REGION:Disordered,
TraesCS2D02G447500	33 kDa ribonucleoprotein, chloroplastic-like(LOC123054503)	Triticum aestivum	GO:1901259~chloroplast rRNA processing,	GO:0005829~cytosol,GO:0009535~chloroplast thylakoid membrane,GO:1990904~ribonucleoprotein complex,	GO:0003729~mRNA binding,	IPR000504:RRM_dom,IPR012677:Nucleotide-bd_a/b_plait_sf,IPR035979:RBD_domain_sf,			SM00360:RRM,					KW-0687~Ribonucleoprotein,		DOMAIN:RRM,REGION:Disordered,
TraesCS6A02G228000	39S ribosomal protein L41-A, mitochondrial-like(LOC123127762)	Triticum aestivum	GO:0006412~translation,	GO:0005762~mitochondrial large ribosomal subunit,	GO:0003735~structural constituent of ribosome,	IPR019189:Ribosomal_mL41,					KW-0496~Mitochondrion,	KW-0809~Transit peptide,		KW-0687~Ribonucleoprotein,KW-0689~Ribosomal protein,
TraesCS7A02G060200	39S ribosomal protein L47, mitochondrial-like(LOC123152236)	Triticum aestivum	GO:0032543~mitochondrial translation,	GO:0005761~mitochondrial ribosome,GO:0005762~mitochondrial large ribosomal subunit,	GO:0003735~structural constituent of ribosome,	IPR001854:Ribosomal_uL29,IPR010729:Ribosomal_uL29_mit,IPR036049:Ribosomal_uL29_sf,IPR038340:MRP-L47_sf,					KW-0496~Mitochondrion,			KW-0687~Ribonucleoprotein,KW-0689~Ribosomal protein,
TraesCS4A02G147500	3beta-hydroxysteroid-dehydrogenase/decarboxylase-like(LOC123085918)	Triticum aestivum	GO:0006694~steroid biosynthetic process,	GO:0005789~endoplasmic reticulum membrane,GO:0016020~membrane,	GO:0003854~3-beta-hydroxy-delta5-steroid dehydrogenase (NAD+) activity,GO:0016616~oxidoreductase activity, acting on the CH-OH group of donors, NAD or NADP as acceptor,	IPR002225:3Beta_OHSteriod_DH/Estase,IPR003388:Reticulon,IPR036291:NAD(P)-bd_dom_sf,	taes00100:Steroid biosynthesis,taes01100:Metabolic pathways,taes01110:Biosynthesis of secondary metabolites,				KW-0256~Endoplasmic reticulum,KW-0472~Membrane,	KW-0812~Transmembrane,KW-1133~Transmembrane helix,				DOMAIN:3-beta hydroxysteroid dehydrogenase/isomerase,DOMAIN:Reticulon,TRANSMEM:Helical,
TraesCS4B02G151900	3beta-hydroxysteroid-dehydrogenase/decarboxylase-like(LOC123091921)	Triticum aestivum	GO:0006694~steroid biosynthetic process,	GO:0005789~endoplasmic reticulum membrane,GO:0016020~membrane,	GO:0003854~3-beta-hydroxy-delta5-steroid dehydrogenase (NAD+) activity,GO:0016616~oxidoreductase activity, acting on the CH-OH group of donors, NAD or NADP as acceptor,	IPR002225:3Beta_OHSteriod_DH/Estase,IPR003388:Reticulon,IPR036291:NAD(P)-bd_dom_sf,	taes00100:Steroid biosynthesis,taes01100:Metabolic pathways,taes01110:Biosynthesis of secondary metabolites,				KW-0256~Endoplasmic reticulum,KW-0472~Membrane,	KW-0812~Transmembrane,KW-1133~Transmembrane helix,				DOMAIN:3-beta hydroxysteroid dehydrogenase/isomerase,DOMAIN:Reticulon,TRANSMEM:Helical,
TraesCS5A02G302300	3beta-hydroxysteroid-dehydrogenase/decarboxylase-like(LOC123104417)	Triticum aestivum	GO:0006694~steroid biosynthetic process,	GO:0005789~endoplasmic reticulum membrane,	GO:0003854~3-beta-hydroxy-delta5-steroid dehydrogenase (NAD+) activity,GO:0016616~oxidoreductase activity, acting on the CH-OH group of donors, NAD or NADP as acceptor,	IPR002225:3Beta_OHSteriod_DH/Estase,IPR003388:Reticulon,IPR036291:NAD(P)-bd_dom_sf,	taes00100:Steroid biosynthesis,taes01100:Metabolic pathways,taes01110:Biosynthesis of secondary metabolites,				KW-0256~Endoplasmic reticulum,KW-0472~Membrane,	KW-0812~Transmembrane,KW-1133~Transmembrane helix,				DOMAIN:3-beta hydroxysteroid dehydrogenase/isomerase,DOMAIN:Reticulon,TRANSMEM:Helical,
TraesCS7A02G496200	4-coumarate--CoA ligase 4-like(LOC123149370)	Triticum aestivum	GO:0009698~phenylpropanoid metabolic process,		GO:0016207~4-coumarate-CoA ligase activity,GO:0016405~CoA-ligase activity,GO:0051108~carnitine-CoA ligase activity,GO:0051109~crotonobetaine-CoA ligase activity,GO:0106290~trans-cinnamate-CoA ligase activity,	IPR000873:AMP-dep_Synth/Lig_com,IPR020845:AMP-binding_CS,IPR025110:AMP-bd_C,IPR042099:ANL_N_sf,IPR045851:AMP-bd_C_sf,	taes00130:Ubiquinone and other terpenoid-quinone biosynthesis,taes00940:Phenylpropanoid biosynthesis,taes01100:Metabolic pathways,taes01110:Biosynthesis of secondary metabolites,						KW-0460~Magnesium,			DOMAIN:AMP-binding enzyme C-terminal,DOMAIN:AMP-dependent synthetase/ligase,
TraesCS7D02G483400	4-coumarate--CoA ligase 4-like(LOC123169286)	Triticum aestivum	GO:0009698~phenylpropanoid metabolic process,		GO:0016207~4-coumarate-CoA ligase activity,GO:0016405~CoA-ligase activity,GO:0051108~carnitine-CoA ligase activity,GO:0051109~crotonobetaine-CoA ligase activity,GO:0106290~trans-cinnamate-CoA ligase activity,	IPR000873:AMP-dep_Synth/Lig_com,IPR020845:AMP-binding_CS,IPR025110:AMP-bd_C,IPR042099:ANL_N_sf,IPR045851:AMP-bd_C_sf,	taes00130:Ubiquinone and other terpenoid-quinone biosynthesis,taes00940:Phenylpropanoid biosynthesis,taes01100:Metabolic pathways,taes01110:Biosynthesis of secondary metabolites,						KW-0460~Magnesium,			DOMAIN:AMP-binding enzyme C-terminal,DOMAIN:AMP-dependent synthetase/ligase,
TraesCS4A02G036200	4-coumarate--CoA ligase-like 1(LOC123084909)	Triticum aestivum	GO:0009698~phenylpropanoid metabolic process,		GO:0016207~4-coumarate-CoA ligase activity,GO:0016405~CoA-ligase activity,GO:0106290~trans-cinnamate-CoA ligase activity,	IPR000873:AMP-dep_Synth/Lig_com,IPR020845:AMP-binding_CS,IPR025110:AMP-bd_C,IPR042099:ANL_N_sf,IPR045851:AMP-bd_C_sf,	taes00130:Ubiquinone and other terpenoid-quinone biosynthesis,taes00940:Phenylpropanoid biosynthesis,taes01100:Metabolic pathways,taes01110:Biosynthesis of secondary metabolites,						KW-0460~Magnesium,			DOMAIN:AMP-binding enzyme C-terminal,DOMAIN:AMP-dependent synthetase/ligase,
TraesCS6D02G130800	4-hydroxyphenylpyruvate dioxygenase(LOC780622)	Triticum aestivum	GO:0006559~L-phenylalanine catabolic process,GO:0006572~tyrosine catabolic process,	GO:0000139~Golgi membrane,GO:0005789~endoplasmic reticulum membrane,	GO:0003868~4-hydroxyphenylpyruvate dioxygenase activity,GO:0046872~metal ion binding,	IPR004360:Glyas_Fos-R_dOase_dom,IPR005956:4OHPhenylPyrv_dOase,IPR029068:Glyas_Bleomycin-R_OHBP_Dase,IPR037523:VOC,IPR041735:4OHPhenylPyrv_dOase_C,IPR041736:4OHPhenylPyrv_dOase_N,	taes00130:Ubiquinone and other terpenoid-quinone biosynthesis,taes00350:Tyrosine metabolism,taes00360:Phenylalanine metabolism,taes01100:Metabolic pathways,taes01240:Biosynthesis of cofactors,	PIRSF009283:HPP_dOase,		KW-0585~Phenylalanine catabolism,KW-0828~Tyrosine catabolism,		KW-0677~Repeat,	KW-0408~Iron,KW-0670~Pyruvate,	KW-0223~Dioxygenase,KW-0560~Oxidoreductase,		DOMAIN:VOC,REGION:Disordered,
TraesCS6A02G141500	4-hydroxyphenylpyruvate dioxygenase-like(LOC123132423)	Triticum aestivum	GO:0006559~L-phenylalanine catabolic process,GO:0006572~tyrosine catabolic process,	GO:0000139~Golgi membrane,GO:0005789~endoplasmic reticulum membrane,	GO:0003868~4-hydroxyphenylpyruvate dioxygenase activity,GO:0046872~metal ion binding,	IPR004360:Glyas_Fos-R_dOase_dom,IPR005956:4OHPhenylPyrv_dOase,IPR029068:Glyas_Bleomycin-R_OHBP_Dase,IPR037523:VOC,IPR041735:4OHPhenylPyrv_dOase_C,IPR041736:4OHPhenylPyrv_dOase_N,	taes00130:Ubiquinone and other terpenoid-quinone biosynthesis,taes00350:Tyrosine metabolism,taes00360:Phenylalanine metabolism,taes01100:Metabolic pathways,taes01240:Biosynthesis of cofactors,	PIRSF009283:HPP_dOase,		KW-0585~Phenylalanine catabolism,KW-0828~Tyrosine catabolism,		KW-0677~Repeat,	KW-0408~Iron,KW-0670~Pyruvate,	KW-0223~Dioxygenase,KW-0560~Oxidoreductase,		DOMAIN:VOC,REGION:Disordered,
TraesCS6B02G169700	4-hydroxyphenylpyruvate dioxygenase-like(LOC123136502)	Triticum aestivum	GO:0006559~L-phenylalanine catabolic process,GO:0006572~tyrosine catabolic process,	GO:0000139~Golgi membrane,GO:0005789~endoplasmic reticulum membrane,	GO:0003868~4-hydroxyphenylpyruvate dioxygenase activity,GO:0046872~metal ion binding,	IPR004360:Glyas_Fos-R_dOase_dom,IPR005956:4OHPhenylPyrv_dOase,IPR029068:Glyas_Bleomycin-R_OHBP_Dase,IPR037523:VOC,IPR041735:4OHPhenylPyrv_dOase_C,IPR041736:4OHPhenylPyrv_dOase_N,	taes00130:Ubiquinone and other terpenoid-quinone biosynthesis,taes00350:Tyrosine metabolism,taes00360:Phenylalanine metabolism,taes01100:Metabolic pathways,taes01240:Biosynthesis of cofactors,	PIRSF009283:HPP_dOase,		KW-0585~Phenylalanine catabolism,KW-0828~Tyrosine catabolism,		KW-0677~Repeat,	KW-0408~Iron,KW-0670~Pyruvate,	KW-0223~Dioxygenase,KW-0560~Oxidoreductase,		DOMAIN:VOC,REGION:Disordered,
TraesCS3A02G160300, TraesCS3B02G190900	40S ribosomal protein S15a-5-like(LOC123060844)	Triticum aestivum	GO:0006412~translation,	GO:0005840~ribosome,GO:0022627~cytosolic small ribosomal subunit,	GO:0003735~structural constituent of ribosome,	IPR000630:Ribosomal_uS8,IPR035987:Ribosomal_uS8_sf,IPR047863:Ribosomal_uS8_CS,	taes03010:Ribosome,
TraesCS4B02G129400	40S ribosomal protein S16-like(LOC123086417)	Triticum aestivum	GO:0000462~maturation of SSU-rRNA from tricistronic rRNA transcript (SSU-rRNA, 5.8S rRNA, LSU-rRNA),GO:0006412~translation,	GO:0005840~ribosome,GO:0022627~cytosolic small ribosomal subunit,	GO:0003723~RNA binding,GO:0003735~structural constituent of ribosome,	IPR000754:Ribosomal_uS9,IPR014721:Ribsml_uS5_D2-typ_fold_subgr,IPR020568:Ribosomal_Su5_D2-typ_SF,IPR020574:Ribosomal_uS9_CS,	taes03010:Ribosome,
TraesCS1B02G120600	40S ribosomal protein S4(LOC123112799)	Triticum aestivum	GO:0006412~translation,	GO:0005840~ribosome,GO:0022627~cytosolic small ribosomal subunit,	GO:0003723~RNA binding,GO:0003735~structural constituent of ribosome,GO:0019843~rRNA binding,	IPR000876:Ribosomal_eS4,IPR002942:S4_RNA-bd,IPR005824:KOW,IPR013843:Ribosomal_eS4_N,IPR013845:Ribosomal_eS4_central_region,IPR014722:Rib_uL2_dom2,IPR018199:Ribosomal_eS4_N_CS,IPR032277:Ribosomal_eS4_C,IPR036986:S4_RNA-bd_sf,IPR038237:Ribosomal_eS4_central_sf,IPR041982:Ribosomal_eS4_KOW,	taes03010:Ribosome,	PIRSF002116:Ribosomal_S4,	SM00363:S4,SM00739:KOW,					KW-0694~RNA-binding,		DOMAIN:KOW,DOMAIN:RNA-binding S4,
TraesCS3A02G241300	4a-hydroxytetrahydrobiopterin dehydratase(CFC21_035688)	Triticum aestivum	GO:0006729~tetrahydrobiopterin biosynthetic process,	GO:0005739~mitochondrion,	GO:0008124~4-alpha-hydroxytetrahydrobiopterin dehydratase activity,	IPR001533:Pterin_deHydtase,IPR036428:PCD_sf,								KW-0456~Lyase,
TraesCS3A02G408100	5' exonuclease Apollo-like(LOC123062953)	Triticum aestivum	GO:0006303~double-strand break repair via nonhomologous end joining,GO:0031848~protection from non-homologous end joining at telomere,GO:0036297~interstrand cross-link repair,	GO:0005634~nucleus,	GO:0003684~damaged DNA binding,GO:0035312~5'-3' DNA exonuclease activity,	IPR011084:DRMBL,IPR036866:RibonucZ/Hydroxyglut_hydro,				KW-0227~DNA damage,KW-0234~DNA repair,	KW-0539~Nucleus,					DOMAIN:DNA repair metallo-beta-lactamase,
TraesCS3B02G441700	5' exonuclease Apollo-like(LOC123071825)	Triticum aestivum	GO:0006303~double-strand break repair via nonhomologous end joining,GO:0031848~protection from non-homologous end joining at telomere,GO:0036297~interstrand cross-link repair,	GO:0005634~nucleus,	GO:0003684~damaged DNA binding,GO:0035312~5'-3' DNA exonuclease activity,	IPR011084:DRMBL,IPR036866:RibonucZ/Hydroxyglut_hydro,				KW-0227~DNA damage,KW-0234~DNA repair,	KW-0539~Nucleus,					DOMAIN:DNA repair metallo-beta-lactamase,REGION:Disordered,
TraesCS3D02G403200	5' exonuclease Apollo-like(LOC123080147)	Triticum aestivum	GO:0006303~double-strand break repair via nonhomologous end joining,GO:0031848~protection from non-homologous end joining at telomere,GO:0036297~interstrand cross-link repair,	GO:0005634~nucleus,	GO:0003684~damaged DNA binding,GO:0035312~5'-3' DNA exonuclease activity,	IPR011084:DRMBL,IPR036866:RibonucZ/Hydroxyglut_hydro,				KW-0227~DNA damage,KW-0234~DNA repair,	KW-0539~Nucleus,					DOMAIN:DNA repair metallo-beta-lactamase,REGION:Disordered,
TraesCS5A02G434400	5'-3' exoribonuclease (A0A3B6KP77_WHEAT)	Triticum aestivum	GO:0006397~mRNA processing,	GO:0005634~nucleus,	GO:0003676~nucleic acid binding,GO:0004534~5'-3' RNA exonuclease activity,GO:0008270~zinc ion binding,	IPR001878:Znf_CCHC,IPR004859:Xrn1_N,IPR017151:Xrn2/3/4,IPR027073:5_3_exoribonuclease,IPR041412:Xrn1_helical,		PIRSF037239:Exonuclease_Xrn2,	SM00343:ZnF_C2HC,			KW-0863~Zinc-finger,	KW-0479~Metal-binding,KW-0862~Zinc,	KW-0269~Exonuclease,KW-0378~Hydrolase,KW-0540~Nuclease,		DOMAIN:CCHC-type,
TraesCS3A02G383100	5'-3' exoribonuclease 3-like(LOC123062754)	Triticum aestivum	GO:0000956~nuclear-transcribed mRNA catabolic process,GO:0006364~rRNA processing,GO:0006397~mRNA processing,	GO:0005634~nucleus,	GO:0003676~nucleic acid binding,GO:0003723~RNA binding,GO:0004534~5'-3' RNA exonuclease activity,GO:0008270~zinc ion binding,	IPR001878:Znf_CCHC,IPR004859:Xrn1_N,IPR017151:Xrn2/3/4,IPR027073:5_3_exoribonuclease,IPR036875:Znf_CCHC_sf,IPR041412:Xrn1_helical,	taes03008:Ribosome biogenesis in eukaryotes,taes03018:RNA degradation,	PIRSF037239:Exonuclease_Xrn2,		KW-0698~rRNA processing,	KW-0539~Nucleus,	KW-0863~Zinc-finger,	KW-0479~Metal-binding,KW-0862~Zinc,	KW-0269~Exonuclease,KW-0378~Hydrolase,KW-0540~Nuclease,		COMPBIAS:Basic and acidic residues,COMPBIAS:Polar residues,DOMAIN:CCHC-type,REGION:Disordered,
TraesCS3B02G415500	5'-3' exoribonuclease 3-like(LOC123071578)	Triticum aestivum	GO:0000956~nuclear-transcribed mRNA catabolic process,GO:0006364~rRNA processing,GO:0006397~mRNA processing,	GO:0005634~nucleus,	GO:0003723~RNA binding,GO:0004534~5'-3' RNA exonuclease activity,GO:0008270~zinc ion binding,	IPR001878:Znf_CCHC,IPR004859:Xrn1_N,IPR017151:Xrn2/3/4,IPR027073:5_3_exoribonuclease,IPR036875:Znf_CCHC_sf,IPR041412:Xrn1_helical,	taes03008:Ribosome biogenesis in eukaryotes,taes03018:RNA degradation,	PIRSF037239:Exonuclease_Xrn2,		KW-0698~rRNA processing,	KW-0539~Nucleus,	KW-0863~Zinc-finger,	KW-0479~Metal-binding,KW-0862~Zinc,	KW-0269~Exonuclease,KW-0378~Hydrolase,KW-0540~Nuclease,		COMPBIAS:Basic and acidic residues,COMPBIAS:Polar residues,DOMAIN:CCHC-type,REGION:Disordered,
TraesCS3D02G376100	5'-3' exoribonuclease 3-like(LOC123079919)	Triticum aestivum	GO:0000956~nuclear-transcribed mRNA catabolic process,GO:0006364~rRNA processing,GO:0006397~mRNA processing,	GO:0005634~nucleus,	GO:0003676~nucleic acid binding,GO:0003723~RNA binding,GO:0004534~5'-3' RNA exonuclease activity,GO:0008270~zinc ion binding,	IPR001878:Znf_CCHC,IPR004859:Xrn1_N,IPR017151:Xrn2/3/4,IPR027073:5_3_exoribonuclease,IPR036875:Znf_CCHC_sf,IPR041412:Xrn1_helical,	taes03008:Ribosome biogenesis in eukaryotes,taes03018:RNA degradation,	PIRSF037239:Exonuclease_Xrn2,		KW-0698~rRNA processing,	KW-0539~Nucleus,	KW-0175~Coiled coil,KW-0863~Zinc-finger,	KW-0479~Metal-binding,KW-0862~Zinc,	KW-0269~Exonuclease,KW-0378~Hydrolase,KW-0540~Nuclease,		COMPBIAS:Basic and acidic residues,COMPBIAS:Polar residues,DOMAIN:CCHC-type,REGION:Disordered,
TraesCS5B02G437400	5'-3' exoribonuclease(CFC21_073938)	Triticum aestivum	GO:0000956~nuclear-transcribed mRNA catabolic process,GO:0006397~mRNA processing,	GO:0005634~nucleus,	GO:0003723~RNA binding,GO:0004534~5'-3' RNA exonuclease activity,GO:0008270~zinc ion binding,	IPR001878:Znf_CCHC,IPR004859:Xrn1_N,IPR017151:Xrn2/3/4,IPR027073:5_3_exoribonuclease,IPR041412:Xrn1_helical,		PIRSF037239:Exonuclease_Xrn2,	SM00343:ZnF_C2HC,			KW-0863~Zinc-finger,	KW-0479~Metal-binding,KW-0862~Zinc,	KW-0269~Exonuclease,KW-0378~Hydrolase,KW-0540~Nuclease,		COMPBIAS:Basic and acidic residues,COMPBIAS:Polar residues,DOMAIN:CCHC-type,REGION:Disordered,
TraesCS5D02G442200	5'-3' exoribonuclease(CFC21_079985)	Triticum aestivum	GO:0000956~nuclear-transcribed mRNA catabolic process,GO:0006397~mRNA processing,	GO:0005634~nucleus,	GO:0003723~RNA binding,GO:0004534~5'-3' RNA exonuclease activity,GO:0008270~zinc ion binding,	IPR001878:Znf_CCHC,IPR004859:Xrn1_N,IPR017151:Xrn2/3/4,IPR027073:5_3_exoribonuclease,IPR041412:Xrn1_helical,		PIRSF037239:Exonuclease_Xrn2,	SM00343:ZnF_C2HC,			KW-0863~Zinc-finger,	KW-0479~Metal-binding,KW-0862~Zinc,	KW-0269~Exonuclease,KW-0378~Hydrolase,KW-0540~Nuclease,		COMPBIAS:Basic and acidic residues,COMPBIAS:Polar residues,DOMAIN:CCHC-type,REGION:Disordered,
TraesCS6A02G318500	5'-adenylylsulfate reductase-like 3(LOC123128468)	Triticum aestivum		GO:0016020~membrane,		IPR013766:Thioredoxin_domain,IPR036249:Thioredoxin-like_sf,IPR044606:APRL4/6,					KW-0472~Membrane,	KW-0732~Signal,KW-0812~Transmembrane,KW-1133~Transmembrane helix,				DOMAIN:Thioredoxin,
TraesCS6D02G297700	5'-adenylylsulfate reductase-like 3(LOC123145591)	Triticum aestivum		GO:0016020~membrane,		IPR013766:Thioredoxin_domain,IPR036249:Thioredoxin-like_sf,IPR044606:APRL4/6,					KW-0472~Membrane,	KW-0732~Signal,KW-0812~Transmembrane,KW-1133~Transmembrane helix,				DOMAIN:Thioredoxin,
TraesCS5B02G465200	5'-adenylylsulfate reductase-like 5(LOC123113834)	Triticum aestivum		GO:0016020~membrane,		IPR013766:Thioredoxin_domain,IPR036249:Thioredoxin-like_sf,IPR044794:APRL5/7,					KW-0472~Membrane,	KW-0732~Signal,KW-0812~Transmembrane,KW-1133~Transmembrane helix,				DOMAIN:Thioredoxin,TRANSMEM:Helical,
TraesCS5B02G099200	5'-adenylylsulfate reductase-like 6(LOC123102620)	Triticum aestivum		GO:0016020~membrane,		IPR013766:Thioredoxin_domain,IPR036249:Thioredoxin-like_sf,IPR044794:APRL5/7,					KW-0472~Membrane,	KW-0732~Signal,KW-0812~Transmembrane,KW-1133~Transmembrane helix,				DOMAIN:Thioredoxin,TRANSMEM:Helical,
TraesCS5D02G105400	5'-adenylylsulfate reductase-like 6(LOC123119803)	Triticum aestivum				IPR013766:Thioredoxin_domain,IPR036249:Thioredoxin-like_sf,IPR044794:APRL5/7,						KW-0732~Signal,				DOMAIN:Thioredoxin,
TraesCS3A02G251100	5'-nucleotidase SurE-like(LOC123061748)	Triticum aestivum			GO:0008252~nucleotidase activity,GO:0046872~metal ion binding,	IPR002828:SurE-like_Pase/nucleotidase,IPR030048:SurE,IPR036523:SurE-like_sf,	taes00230:Purine metabolism,taes00240:Pyrimidine metabolism,taes00760:Nicotinate and nicotinamide metabolism,taes01100:Metabolic pathways,taes01110:Biosynthesis of secondary metabolites,taes01232:Nucleotide metabolism,						KW-0479~Metal-binding,	KW-0378~Hydrolase,		DOMAIN:Survival protein SurE-like phosphatase/nucleotidase,REGION:Disordered,
TraesCS3B02G280600	5'-nucleotidase SurE-like(LOC123070383)	Triticum aestivum			GO:0008252~nucleotidase activity,GO:0046872~metal ion binding,	IPR002828:SurE-like_Pase/nucleotidase,IPR030048:SurE,IPR036523:SurE-like_sf,	taes00230:Purine metabolism,taes00240:Pyrimidine metabolism,taes00760:Nicotinate and nicotinamide metabolism,taes01100:Metabolic pathways,taes01110:Biosynthesis of secondary metabolites,taes01232:Nucleotide metabolism,						KW-0479~Metal-binding,	KW-0378~Hydrolase,		COMPBIAS:Polar residues,DOMAIN:Survival protein SurE-like phosphatase/nucleotidase,REGION:Disordered,
TraesCS3D02G251500	5'-nucleotidase SurE-like(LOC123078843)	Triticum aestivum			GO:0008252~nucleotidase activity,GO:0046872~metal ion binding,	IPR002828:SurE-like_Pase/nucleotidase,IPR030048:SurE,IPR036523:SurE-like_sf,	taes00230:Purine metabolism,taes00240:Pyrimidine metabolism,taes00760:Nicotinate and nicotinamide metabolism,taes01100:Metabolic pathways,taes01110:Biosynthesis of secondary metabolites,taes01232:Nucleotide metabolism,						KW-0479~Metal-binding,	KW-0378~Hydrolase,		DOMAIN:Survival protein SurE-like phosphatase/nucleotidase,REGION:Disordered,
TraesCS1A02G111900	5-amino-6-(5-phospho-D-ribitylamino)uracil phosphatase, chloroplastic-like(LOC123039879)	Triticum aestivum				IPR023198:PGP-like_dom2,IPR023214:HAD_sf,IPR036412:HAD-like_sf,IPR041492:HAD_2,										REGION:Disordered,
TraesCS1D02G113400	5-amino-6-(5-phospho-D-ribitylamino)uracil phosphatase, chloroplastic-like(LOC123180635)	Triticum aestivum				IPR023198:PGP-like_dom2,IPR023214:HAD_sf,IPR036412:HAD-like_sf,IPR041492:HAD_2,										COMPBIAS:Polar residues,REGION:Disordered,
TraesCS5B02G092900	5-methylthioadenosine/S-adenosylhomocysteine deaminase-like(LOC123110750)	Triticum aestivum			GO:0016810~hydrolase activity, acting on carbon-nitrogen (but not peptide) bonds,	IPR006680:Amidohydro-rel,IPR011059:Metal-dep_hydrolase_composite,IPR032466:Metal_Hydrolase,										DOMAIN:Amidohydrolase-related,
TraesCS6A02G308800	5-oxoprolinase-like(LOC123128391)	Triticum aestivum	GO:0006749~glutathione metabolic process,	GO:0005829~cytosol,	GO:0017168~5-oxoprolinase (ATP-hydrolyzing) activity,	IPR002821:Hydantoinase_A,IPR003692:Hydantoinase_B,IPR008040:Hydant_A_N,IPR045079:Oxoprolinase_fam,IPR049517:ACX-like_C,	taes00480:Glutathione metabolism,taes01100:Metabolic pathways,									DOMAIN:Acetophenone carboxylase-like C-terminal,DOMAIN:Hydantoinase A/oxoprolinase,DOMAIN:Hydantoinase B/oxoprolinase,DOMAIN:Hydantoinase/oxoprolinase N-terminal,
TraesCS6B02G337600	5-oxoprolinase-like(LOC123138250)	Triticum aestivum	GO:0006749~glutathione metabolic process,	GO:0005829~cytosol,	GO:0017168~5-oxoprolinase (ATP-hydrolyzing) activity,	IPR002821:Hydantoinase_A,IPR003692:Hydantoinase_B,IPR008040:Hydant_A_N,IPR045079:Oxoprolinase_fam,IPR049517:ACX-like_C,	taes00480:Glutathione metabolism,taes01100:Metabolic pathways,									DOMAIN:Acetophenone carboxylase-like C-terminal,DOMAIN:Hydantoinase A/oxoprolinase,DOMAIN:Hydantoinase B/oxoprolinase,DOMAIN:Hydantoinase/oxoprolinase N-terminal,
TraesCS6D02G288100	5-oxoprolinase-like(LOC123145510)	Triticum aestivum	GO:0006749~glutathione metabolic process,	GO:0005829~cytosol,	GO:0017168~5-oxoprolinase (ATP-hydrolyzing) activity,	IPR002821:Hydantoinase_A,IPR003692:Hydantoinase_B,IPR008040:Hydant_A_N,IPR045079:Oxoprolinase_fam,IPR049517:ACX-like_C,	taes00480:Glutathione metabolism,taes01100:Metabolic pathways,									DOMAIN:Acetophenone carboxylase-like C-terminal,DOMAIN:Hydantoinase A/oxoprolinase,DOMAIN:Hydantoinase B/oxoprolinase,DOMAIN:Hydantoinase/oxoprolinase N-terminal,
TraesCS5B02G032200	50S ribosomal protein HLP, mitochondrial-like(LOC123110257)	Triticum aestivum	GO:0006412~translation,	GO:0005762~mitochondrial large ribosomal subunit,GO:0005840~ribosome,GO:0022625~cytosolic large ribosomal subunit,	GO:0003735~structural constituent of ribosome,GO:0070180~large ribosomal subunit rRNA binding,	IPR000218:Ribosomal_uL14,IPR005745:Ribosomal_uL14_bac-type,IPR019972:Ribosomal_uL14_CS,IPR036853:Ribosomal_uL14_sf,	taes03010:Ribosome,		SM01374:Ribosomal_L14,
TraesCS3A02G357200	50S ribosomal protein L17-like(LOC123062532)	Triticum aestivum	GO:0006412~translation,	GO:0005762~mitochondrial large ribosomal subunit,GO:0005840~ribosome,GO:0015934~large ribosomal subunit,GO:0022625~cytosolic large ribosomal subunit,	GO:0003735~structural constituent of ribosome,	IPR000456:Ribosomal_bL17,IPR036373:Ribosomal_bL17_sf,	taes03010:Ribosome,									COMPBIAS:Polar residues,REGION:Disordered,
TraesCS3B02G205200, TraesCS3A02G175500	50S ribosomal protein L18-like(LOC123060981)	Triticum aestivum	GO:0006412~translation,	GO:0005840~ribosome,GO:1990904~ribonucleoprotein complex,	GO:0003735~structural constituent of ribosome,GO:0008097~5S rRNA binding,	IPR005484:Ribosomal_uL18,								KW-0687~Ribonucleoprotein,KW-0689~Ribosomal protein,
TraesCS3D02G181000	50S ribosomal protein L18-like(LOC123078055)	Triticum aestivum	GO:0006412~translation,	GO:0005840~ribosome,GO:1990904~ribonucleoprotein complex,	GO:0003735~structural constituent of ribosome,GO:0008097~5S rRNA binding,	IPR005484:Ribosomal_uL18,								KW-0687~Ribonucleoprotein,KW-0689~Ribosomal protein,
TraesCS7A02G370900	50S ribosomal protein L19, chloroplastic-like(LOC123148118)	Triticum aestivum	GO:0006412~translation,	GO:0005762~mitochondrial large ribosomal subunit,GO:0005840~ribosome,GO:0022625~cytosolic large ribosomal subunit,	GO:0003735~structural constituent of ribosome,	IPR001857:Ribosomal_bL19,IPR008991:Translation_prot_SH3-like_sf,IPR038657:Ribosomal_bL19_sf,								KW-0687~Ribonucleoprotein,KW-0689~Ribosomal protein,
TraesCS4A02G186300	50S ribosomal protein L24-like(LOC123086375)	Triticum aestivum	GO:0006412~translation,	GO:0005739~mitochondrion,GO:0005840~ribosome,GO:1990904~ribonucleoprotein complex,	GO:0003723~RNA binding,GO:0003735~structural constituent of ribosome,	IPR003256:Ribosomal_uL24,IPR005824:KOW,IPR005825:Ribosomal_uL24_CS,IPR008991:Translation_prot_SH3-like_sf,IPR014722:Rib_uL2_dom2,IPR041988:Ribosomal_uL24_KOW,	taes03010:Ribosome,		SM00739:KOW,					KW-0687~Ribonucleoprotein,KW-0689~Ribosomal protein,		DOMAIN:KOW,REGION:Disordered,
TraesCS2A02G214900	50S ribosomal protein L28 (A0A3B6AWV4_WHEAT)	Triticum aestivum		GO:0005762~mitochondrial large ribosomal subunit,GO:0022625~cytosolic large ribosomal subunit,	GO:0003735~structural constituent of ribosome,	IPR026569:Ribosomal_bL28,IPR034704:Ribosomal_bL28/bL31-like_sf,IPR037147:Ribosomal_bL28_sf,								KW-0687~Ribonucleoprotein,KW-0689~Ribosomal protein,		COMPBIAS:Polar residues,REGION:Disordered,
TraesCS1D02G336000, TraesCS3A02G303700	50S ribosomal protein L33-like(LOC123058596)	Triticum aestivum	GO:0006412~translation,	GO:0005840~ribosome,GO:0015934~large ribosomal subunit,GO:0022625~cytosolic large ribosomal subunit,	GO:0003735~structural constituent of ribosome,	IPR001705:Ribosomal_bL33,IPR011332:Ribosomal_zn-bd,IPR018264:Ribosomal_bL33_CS,IPR038584:Ribosomal_bL33_sf,	taes03010:Ribosome,							KW-0687~Ribonucleoprotein,KW-0689~Ribosomal protein,
TraesCS2D02G167800	50S ribosomal protein L7/L12-like(LOC123052016)	Triticum aestivum	GO:0006412~translation,	GO:0005840~ribosome,GO:1990904~ribonucleoprotein complex,	GO:0003729~mRNA binding,GO:0003735~structural constituent of ribosome,	IPR000206:Ribosomal_bL12,IPR013823:Ribosomal_bL12_C,IPR014719:Ribosomal_bL12_C/ClpS-like,	taes03010:Ribosome,							KW-0687~Ribonucleoprotein,KW-0689~Ribosomal protein,		DOMAIN:Large ribosomal subunit protein bL12 C-terminal,
TraesCS4D02G063700	50S ribosomal protein L7/L12-like(LOC123096021)	Triticum aestivum	GO:0006412~translation,	GO:0005762~mitochondrial large ribosomal subunit,GO:0005840~ribosome,GO:0022625~cytosolic large ribosomal subunit,	GO:0003729~mRNA binding,GO:0003735~structural constituent of ribosome,	IPR000206:Ribosomal_bL12,IPR008932:Ribosomal_bL12_oligo,IPR013823:Ribosomal_bL12_C,IPR014719:Ribosomal_bL12_C/ClpS-like,IPR036235:Ribosomal_bL12_oligo_N_sf,	taes03010:Ribosome,							KW-0687~Ribonucleoprotein,KW-0689~Ribosomal protein,		DOMAIN:Large ribosomal subunit protein bL12 C-terminal,DOMAIN:Large ribosomal subunit protein bL12 oligomerization,
TraesCS6A02G161800	50S ribosomal protein L7/L12-like(LOC123132613)	Triticum aestivum	GO:0006412~translation,	GO:0005840~ribosome,GO:1990904~ribonucleoprotein complex,	GO:0003729~mRNA binding,GO:0003735~structural constituent of ribosome,	IPR000206:Ribosomal_bL12,IPR013823:Ribosomal_bL12_C,IPR014719:Ribosomal_bL12_C/ClpS-like,	taes03010:Ribosome,							KW-0687~Ribonucleoprotein,KW-0689~Ribosomal protein,		DOMAIN:Large ribosomal subunit protein bL12 C-terminal,
TraesCS3A02G151600	54S ribosomal protein L51, mitochondrial-like(LOC123060770)	Triticum aestivum	GO:0032543~mitochondrial translation,	GO:0005762~mitochondrial large ribosomal subunit,	GO:0003735~structural constituent of ribosome,	IPR007741:Ribosomal_mL43/mS25/NADH_DH,IPR036249:Thioredoxin-like_sf,IPR039927:Ribosomal_mL43,			SM00916:L51_S25_CI-B8,		KW-0496~Mitochondrion,			KW-0687~Ribonucleoprotein,KW-0689~Ribosomal protein,		DOMAIN:Ribosomal protein/NADH dehydrogenase,
TraesCS2A02G352600	6,7-dimethyl-8-ribityllumazine synthase, chloroplastic-like(LOC123189649)	Triticum aestivum	GO:0009231~riboflavin biosynthetic process,	GO:0005622~intracellular anatomical structure,GO:0005758~mitochondrial intermembrane space,GO:0005829~cytosol,GO:0009349~riboflavin synthase complex,	GO:0000906~6,7-dimethyl-8-ribityllumazine synthase activity,	IPR002180:LS/RS,IPR034964:LS,IPR036467:LS/RS_sf,	taes00740:Riboflavin metabolism,taes01100:Metabolic pathways,taes01110:Biosynthesis of secondary metabolites,taes01240:Biosynthesis of cofactors,							KW-0808~Transferase,
TraesCS1D02G361400	6-phosphogluconate dehydrogenase, decarboxylating (A0A3B5ZZG7_WHEAT)	Triticum aestivum	GO:0009051~pentose-phosphate shunt, oxidative branch,GO:0046177~D-gluconate catabolic process,	GO:0005829~cytosol,	GO:0004616~phosphogluconate dehydrogenase (decarboxylating) activity,GO:0008114~phosphogluconate 2-dehydrogenase activity,GO:0050661~NADP binding,	IPR006113:6PGDH_Gnd/GntZ,IPR006114:6PGDH_C,IPR006115:6PGDH_NADP-bd,IPR006183:Pgluconate_DH,IPR008927:6-PGluconate_DH-like_C_sf,IPR013328:6PGD_dom2,IPR036291:NAD(P)-bd_dom_sf,		PIRSF000109:6PGD,	SM01350:6PGD,				KW-0521~NADP,			ACT_SITE:Proton acceptor,ACT_SITE:Proton donor,BINDING:in other chain,DOMAIN:6-phosphogluconate dehydrogenase C-terminal,
TraesCS7A02G092300	6-phosphogluconate dehydrogenase, decarboxylating 1(LOC123088402)	Triticum aestivum	GO:0006098~pentose-phosphate shunt,GO:0009051~pentose-phosphate shunt, oxidative branch,GO:0046177~D-gluconate catabolic process,	GO:0005829~cytosol,	GO:0004616~phosphogluconate dehydrogenase (decarboxylating) activity,GO:0050661~NADP binding,	IPR006113:6PGDH_Gnd/GntZ,IPR006114:6PGDH_C,IPR006115:6PGDH_NADP-bd,IPR006183:Pgluconate_DH,IPR008927:6-PGluconate_DH-like_C_sf,IPR013328:6PGD_dom2,IPR036291:NAD(P)-bd_dom_sf,	taes00030:Pentose phosphate pathway,taes00480:Glutathione metabolism,taes01100:Metabolic pathways,taes01110:Biosynthesis of secondary metabolites,taes01200:Carbon metabolism,	PIRSF000109:6PGD,	SM01350:6PGD,				KW-0521~NADP,			ACT_SITE:Proton acceptor,ACT_SITE:Proton donor,BINDING:in other chain,DOMAIN:6-phosphogluconate dehydrogenase C-terminal,
TraesCS3B02G565200, TraesCS3D02G491400	6-phosphogluconate dehydrogenase, decarboxylating 1-like(LOC123072619)	Triticum aestivum	GO:0006098~pentose-phosphate shunt,GO:0009051~pentose-phosphate shunt, oxidative branch,GO:0046177~D-gluconate catabolic process,	GO:0005829~cytosol,	GO:0004616~phosphogluconate dehydrogenase (decarboxylating) activity,GO:0050661~NADP binding,	IPR006113:6PGDH_Gnd/GntZ,IPR006114:6PGDH_C,IPR006115:6PGDH_NADP-bd,IPR006183:Pgluconate_DH,IPR008927:6-PGluconate_DH-like_C_sf,IPR013328:6PGD_dom2,IPR036291:NAD(P)-bd_dom_sf,	taes00030:Pentose phosphate pathway,taes00480:Glutathione metabolism,taes01100:Metabolic pathways,taes01110:Biosynthesis of secondary metabolites,taes01200:Carbon metabolism,	PIRSF000109:6PGD,	SM01350:6PGD,				KW-0521~NADP,			ACT_SITE:Proton acceptor,ACT_SITE:Proton donor,BINDING:in other chain,DOMAIN:6-phosphogluconate dehydrogenase C-terminal,
TraesCS7D02G030000	6-phosphogluconate dehydrogenase, decarboxylating 1-like(LOC123170226)	Triticum aestivum	GO:0006098~pentose-phosphate shunt,GO:0009051~pentose-phosphate shunt, oxidative branch,GO:0046177~D-gluconate catabolic process,	GO:0005829~cytosol,	GO:0004616~phosphogluconate dehydrogenase (decarboxylating) activity,GO:0050661~NADP binding,	IPR006113:6PGDH_Gnd/GntZ,IPR006114:6PGDH_C,IPR006115:6PGDH_NADP-bd,IPR006183:Pgluconate_DH,IPR008927:6-PGluconate_DH-like_C_sf,IPR013328:6PGD_dom2,IPR036291:NAD(P)-bd_dom_sf,	taes00030:Pentose phosphate pathway,taes00480:Glutathione metabolism,taes01100:Metabolic pathways,taes01110:Biosynthesis of secondary metabolites,taes01200:Carbon metabolism,	PIRSF000109:6PGD,	SM01350:6PGD,				KW-0521~NADP,			ACT_SITE:Proton acceptor,ACT_SITE:Proton donor,BINDING:in other chain,DOMAIN:6-phosphogluconate dehydrogenase C-terminal,
TraesCS1A02G357200, TraesCS1B02G373600	6-phosphogluconate dehydrogenase, decarboxylating 2, chloroplastic(LOC123064785)	Triticum aestivum	GO:0006098~pentose-phosphate shunt,GO:0009051~pentose-phosphate shunt, oxidative branch,GO:0046177~D-gluconate catabolic process,	GO:0005829~cytosol,	GO:0004616~phosphogluconate dehydrogenase (decarboxylating) activity,GO:0008114~phosphogluconate 2-dehydrogenase activity,GO:0050661~NADP binding,	IPR006113:6PGDH_Gnd/GntZ,IPR006114:6PGDH_C,IPR006115:6PGDH_NADP-bd,IPR006183:Pgluconate_DH,IPR008927:6-PGluconate_DH-like_C_sf,IPR013328:6PGD_dom2,IPR036291:NAD(P)-bd_dom_sf,	taes00030:Pentose phosphate pathway,taes00480:Glutathione metabolism,taes01100:Metabolic pathways,taes01110:Biosynthesis of secondary metabolites,taes01200:Carbon metabolism,	PIRSF000109:6PGD,	SM01350:6PGD,				KW-0521~NADP,			ACT_SITE:Proton acceptor,ACT_SITE:Proton donor,BINDING:in other chain,DOMAIN:6-phosphogluconate dehydrogenase C-terminal,
TraesCS4A02G455900	6-phosphogluconate dehydrogenase, decarboxylating(CFC21_055414)	Triticum aestivum	GO:0009051~pentose-phosphate shunt, oxidative branch,GO:0046177~D-gluconate catabolic process,	GO:0005829~cytosol,	GO:0004616~phosphogluconate dehydrogenase (decarboxylating) activity,GO:0050661~NADP binding,	IPR006113:6PGDH_Gnd/GntZ,IPR006114:6PGDH_C,IPR006115:6PGDH_NADP-bd,IPR006183:Pgluconate_DH,IPR008927:6-PGluconate_DH-like_C_sf,IPR013328:6PGD_dom2,IPR036291:NAD(P)-bd_dom_sf,		PIRSF000109:6PGD,	SM01350:6PGD,				KW-0521~NADP,			ACT_SITE:Proton acceptor,ACT_SITE:Proton donor,BINDING:in other chain,DOMAIN:6-phosphogluconate dehydrogenase C-terminal,
TraesCS7B02G209900	60S acidic ribosomal protein P0-like(LOC123147454)	Triticum aestivum	GO:0000027~ribosomal large subunit assembly,GO:0002181~cytoplasmic translation,GO:0042254~ribosome biogenesis,	GO:0022625~cytosolic large ribosomal subunit,	GO:0003735~structural constituent of ribosome,GO:0070180~large ribosomal subunit rRNA binding,	IPR001790:Ribosomal_uL10,IPR030670:uL10_eukaryotes,IPR040637:Ribosomal_uL10-like_insert,IPR043141:Ribosomal_uL10-like_sf,IPR043164:Ribosomal_uL10-like_insert_sf,	taes03010:Ribosome,	PIRSF039087:L10E,							KW-0597~Phosphoprotein,	COMPBIAS:Acidic residues,DOMAIN:Large ribosomal subunit protein uL10-like insertion,REGION:Disordered,
TraesCS7B02G218400	60S acidic ribosomal protein P0-like(LOC123156798)	Triticum aestivum	GO:0000027~ribosomal large subunit assembly,GO:0002181~cytoplasmic translation,	GO:0022625~cytosolic large ribosomal subunit,	GO:0003735~structural constituent of ribosome,GO:0070180~large ribosomal subunit rRNA binding,	IPR005174:DUF295,										DOMAIN:DUF295,
TraesCS1D02G195700	60S ribosomal export protein NMD3-like(LOC123181456)	Triticum aestivum	GO:0000055~ribosomal large subunit export from nucleus,GO:0015031~protein transport,	GO:0005634~nucleus,GO:0005737~cytoplasm,	GO:0043023~ribosomal large subunit binding,	IPR007064:Nmd3_N,IPR039768:Nmd3,IPR048898:NMD3_OB,IPR048899:NMD_SH3,	taes03008:Ribosome biogenesis in eukaryotes,taes03013:Nucleocytoplasmic transport,			KW-0813~Transport,	KW-0539~Nucleus,KW-0963~Cytoplasm,					DOMAIN:60S ribosomal export protein NMD3 OB-fold,DOMAIN:60S ribosomal export protein NMD3 SH3,DOMAIN:Nmd3 N-terminal,REGION:Disordered,
TraesCS1A02G112500, TraesCS1B02G132700, TraesCS1D02G114100	60S ribosomal protein L10-2(LOC542899)	Triticum aestivum	GO:0000027~ribosomal large subunit assembly,GO:0006412~translation,	GO:0005840~ribosome,GO:0022625~cytosolic large ribosomal subunit,	GO:0003735~structural constituent of ribosome,	IPR001197:Ribosomal_uL16_euk_arch,IPR016180:Ribosomal_uL16_dom,IPR018255:Ribosomal_uL16_CS_euk_arc,IPR036920:Ribosomal_uL16_sf,IPR047873:Ribosomal_uL16,	taes03010:Ribosome,	PIRSF005590:Ribosomal_L10,						KW-0687~Ribonucleoprotein,KW-0689~Ribosomal protein,
TraesCS2B02G281300	60S ribosomal protein L13a-4-like(LOC123045117)	Triticum aestivum	GO:0006412~translation,GO:0017148~negative regulation of translation,	GO:0005840~ribosome,GO:0022625~cytosolic large ribosomal subunit,	GO:0003729~mRNA binding,GO:0003735~structural constituent of ribosome,	IPR005755:Ribosomal_uL13_euk/arc,IPR005822:Ribosomal_uL13,IPR023563:Ribosomal_uL13_CS,IPR036899:Ribosomal_uL13_sf,	taes03010:Ribosome,
TraesCS3D02G243800, TraesCS3B02G271800, TraesCS3A02G247600	60S ribosomal protein L18a(LOC123061720)	Triticum aestivum	GO:0006412~translation,	GO:0005840~ribosome,GO:0022625~cytosolic large ribosomal subunit,	GO:0003735~structural constituent of ribosome,	IPR021138:Ribosomal_eL20_eukaryotes,IPR023573:Ribosomal_eL20_dom,IPR028877:Ribosomal_eL20,	taes03010:Ribosome,	PIRSF002190:Ribosomal_L18a,								DOMAIN:Large ribosomal subunit protein eL20,
TraesCS1A02G399600	60S ribosomal protein L18a-like protein(LOC123052030)	Triticum aestivum		GO:0016020~membrane,		IPR044804:Ribosomal_eL20z-like,					KW-0472~Membrane,	KW-0812~Transmembrane,KW-1133~Transmembrane helix,				REGION:Disordered,TRANSMEM:Helical,
TraesCS3A02G113800	60S ribosomal protein L18a-like protein(LOC123060419)	Triticum aestivum		GO:0016020~membrane,							KW-0472~Membrane,	KW-0812~Transmembrane,KW-1133~Transmembrane helix,				TRANSMEM:Helical,
TraesCS3D02G171700, TraesCS3A02G170100	60S ribosomal protein L18a-like protein(LOC123060927)	Triticum aestivum		GO:0016020~membrane,		IPR044804:Ribosomal_eL20z-like,					KW-0472~Membrane,	KW-0812~Transmembrane,KW-1133~Transmembrane helix,				COMPBIAS:Pro residues,REGION:Disordered,TRANSMEM:Helical,
TraesCS1B02G427700	60S ribosomal protein L18a-like protein(LOC123146038)	Triticum aestivum		GO:0016020~membrane,		IPR044804:Ribosomal_eL20z-like,					KW-0472~Membrane,	KW-0812~Transmembrane,KW-1133~Transmembrane helix,				COMPBIAS:Pro residues,REGION:Disordered,TRANSMEM:Helical,
TraesCS1D02G407300	60S ribosomal protein L18a-like protein(LOC123183121)	Triticum aestivum		GO:0016020~membrane,		IPR044804:Ribosomal_eL20z-like,					KW-0472~Membrane,	KW-0812~Transmembrane,KW-1133~Transmembrane helix,				COMPBIAS:Pro residues,REGION:Disordered,TRANSMEM:Helical,
TraesCS1D02G010400	60S ribosomal protein L2, mitochondrial(LOC780602)	Triticum aestivum	GO:0002181~cytoplasmic translation,GO:0032543~mitochondrial translation,	GO:0005762~mitochondrial large ribosomal subunit,GO:0005840~ribosome,GO:0015934~large ribosomal subunit,GO:0022625~cytosolic large ribosomal subunit,	GO:0003723~RNA binding,GO:0003735~structural constituent of ribosome,GO:0016740~transferase activity,	IPR002171:Ribosomal_uL2,IPR005880:Ribosomal_uL2_bac/org-type,IPR008991:Translation_prot_SH3-like_sf,IPR012340:NA-bd_OB-fold,IPR014722:Rib_uL2_dom2,IPR014726:Ribosomal_uL2_dom3,IPR022666:Ribosomal_uL2_RNA-bd_dom,IPR022669:Ribosomal_uL2_C,IPR022671:Ribosomal_uL2_CS,		PIRSF002158:Ribosomal_L2,	SM01382:Ribosomal_L2_C,SM01383:Ribosomal_L2,					KW-0687~Ribonucleoprotein,		DOMAIN:Large ribosomal subunit protein uL2 C-terminal,REGION:Disordered,
TraesCS7A02G503700	60S ribosomal protein L2, mitochondrial(LOC780603)	Triticum aestivum	GO:0002181~cytoplasmic translation,GO:0032543~mitochondrial translation,	GO:0005762~mitochondrial large ribosomal subunit,GO:0005840~ribosome,GO:0015934~large ribosomal subunit,GO:0022625~cytosolic large ribosomal subunit,	GO:0003723~RNA binding,GO:0003735~structural constituent of ribosome,GO:0016740~transferase activity,	IPR002171:Ribosomal_uL2,IPR005880:Ribosomal_uL2_bac/org-type,IPR008991:Translation_prot_SH3-like_sf,IPR012340:NA-bd_OB-fold,IPR014722:Rib_uL2_dom2,IPR014726:Ribosomal_uL2_dom3,IPR022666:Ribosomal_uL2_RNA-bd_dom,IPR022669:Ribosomal_uL2_C,IPR022671:Ribosomal_uL2_CS,		PIRSF002158:Ribosomal_L2,	SM01382:Ribosomal_L2_C,SM01383:Ribosomal_L2,					KW-0687~Ribonucleoprotein,KW-0689~Ribosomal protein,		DOMAIN:Large ribosomal subunit protein uL2 C-terminal,REGION:Disordered,
TraesCS2D02G587700	60S ribosomal protein L28-1-like(LOC123055331)	Triticum aestivum	GO:0006412~translation,	GO:0005840~ribosome,GO:0022625~cytosolic large ribosomal subunit,	GO:0003735~structural constituent of ribosome,	IPR002672:Ribosomal_eL28,IPR029004:Ribosomal_eL28/Mak16,	taes03010:Ribosome,									DOMAIN:Ribosomal eL28/Mak16,
TraesCS5D02G239800	60S ribosomal protein L34(LOC123103894)	Triticum aestivum	GO:0006412~translation,GO:0042254~ribosome biogenesis,	GO:0005840~ribosome,GO:0022625~cytosolic large ribosomal subunit,	GO:0003735~structural constituent of ribosome,	IPR008195:Ribosomal_eL34,IPR018065:Ribosomal_eL34_CS,	taes03010:Ribosome,							KW-0687~Ribonucleoprotein,KW-0689~Ribosomal protein,
TraesCS1B02G413700	60S ribosomal protein L37a-1(LOC123067486)	Triticum aestivum	GO:0006412~translation,	GO:0005840~ribosome,	GO:0003735~structural constituent of ribosome,	IPR002674:Ribosomal_eL43,IPR011331:Ribosomal_eL37/eL43,IPR011332:Ribosomal_zn-bd,	taes03010:Ribosome,							KW-0687~Ribonucleoprotein,KW-0689~Ribosomal protein,
TraesCS1D02G394700	60S ribosomal protein L37a-1(LOC123183015)	Triticum aestivum	GO:0006412~translation,	GO:0005840~ribosome,	GO:0003735~structural constituent of ribosome,	IPR002674:Ribosomal_eL43,IPR011331:Ribosomal_eL37/eL43,IPR011332:Ribosomal_zn-bd,	taes03010:Ribosome,							KW-0687~Ribonucleoprotein,KW-0689~Ribosomal protein,
TraesCS5B02G442100	60S ribosomal protein L4-1-like(LOC123113676)	Triticum aestivum	GO:0006412~translation,	GO:0005840~ribosome,GO:0022625~cytosolic large ribosomal subunit,	GO:0003723~RNA binding,GO:0003735~structural constituent of ribosome,	IPR002136:Ribosomal_uL4,IPR013000:Ribosomal_uL4_euk/arc_CS,IPR023574:Ribosomal_uL4_dom_sf,IPR025755:Ribos_uL4_C_dom,IPR045240:Ribosomal_uL4_euk/arch,	taes03010:Ribosome,							KW-0687~Ribonucleoprotein,KW-0689~Ribosomal protein,		DOMAIN:Large ribosomal subunit protein uL4 C-terminal,
TraesCS7A02G027900	60S ribosomal protein L5, mitochondrial-like(LOC123150764)	Triticum aestivum	GO:0006412~translation,	GO:0005840~ribosome,GO:0022625~cytosolic large ribosomal subunit,	GO:0003723~RNA binding,GO:0003735~structural constituent of ribosome,	IPR002132:Ribosomal_uL5,IPR022803:Ribosomal_uL5_dom_sf,								KW-0687~Ribonucleoprotein,KW-0689~Ribosomal protein,
TraesCS7D02G025000	60S ribosomal protein L5, mitochondrial-like(LOC123164118)	Triticum aestivum	GO:0006412~translation,	GO:0005840~ribosome,GO:0022625~cytosolic large ribosomal subunit,	GO:0003723~RNA binding,GO:0003735~structural constituent of ribosome,	IPR002132:Ribosomal_uL5,IPR022803:Ribosomal_uL5_dom_sf,								KW-0687~Ribonucleoprotein,KW-0689~Ribosomal protein,
TraesCS2A02G296000	60S ribosomal protein L5-1(LOC100873128)	Triticum aestivum	GO:0000027~ribosomal large subunit assembly,GO:0006412~translation,	GO:0005840~ribosome,GO:0022625~cytosolic large ribosomal subunit,	GO:0003735~structural constituent of ribosome,GO:0008097~5S rRNA binding,	IPR005485:Rbsml_uL18_euk/arc,IPR025607:Ribosomal_uL18_C_euk,	taes03010:Ribosome,				KW-0963~Cytoplasm,			KW-0687~Ribonucleoprotein,KW-0689~Ribosomal protein,		COMPBIAS:Basic and acidic residues,DOMAIN:Large ribosomal subunit protein uL18 C-terminal eukaryotes,REGION:Disordered,
TraesCS4A02G258300	60S ribosomal protein L6, mitochondrial-like(LOC123087032)	Triticum aestivum	GO:0006412~translation,	GO:0005840~ribosome,GO:1990904~ribonucleoprotein complex,	GO:0003735~structural constituent of ribosome,GO:0019843~rRNA binding,	IPR000702:Ribosomal_uL6-like,IPR002358:Ribosomal_uL6_CS,IPR019906:Ribosomal_uL6_bac-type,IPR020040:Ribosomal_uL6_a/b-dom,IPR036789:Ribosomal_uL6-like_a/b-dom_sf,	taes03010:Ribosome,									DOMAIN:Large ribosomal subunit protein uL6 alpha-beta,
TraesCS7A02G266000	60S ribosomal protein L7-2-like(LOC123152152)	Triticum aestivum	GO:0000463~maturation of LSU-rRNA from tricistronic rRNA transcript (SSU-rRNA, 5.8S rRNA, LSU-rRNA),	GO:0022625~cytosolic large ribosomal subunit,	GO:0003723~RNA binding,GO:0003735~structural constituent of ribosome,	IPR005998:Ribosomal_uL30_euk,IPR012988:Ribosomal_uL30_N_euk,IPR016082:Ribosomal_uL30_ferredoxin-like,IPR035808:Ribosomal_uL30_euk_arc,IPR036919:Ribo_uL30_ferredoxin-like_sf,IPR039699:Ribosomal_uL30,	taes03010:Ribosome,									DOMAIN:Large ribosomal subunit protein uL30 N-terminal eukaryotes,DOMAIN:Large ribosomal subunit protein uL30-like ferredoxin-like fold,REGION:Disordered,
TraesCS7D02G268700	60S ribosomal protein L7-2-like(LOC123170310)	Triticum aestivum	GO:0000463~maturation of LSU-rRNA from tricistronic rRNA transcript (SSU-rRNA, 5.8S rRNA, LSU-rRNA),	GO:0022625~cytosolic large ribosomal subunit,	GO:0003723~RNA binding,GO:0003735~structural constituent of ribosome,	IPR005998:Ribosomal_uL30_euk,IPR012988:Ribosomal_uL30_N_euk,IPR016082:Ribosomal_uL30_ferredoxin-like,IPR035808:Ribosomal_uL30_euk_arc,IPR036919:Ribo_uL30_ferredoxin-like_sf,IPR039699:Ribosomal_uL30,	taes03010:Ribosome,									DOMAIN:Large ribosomal subunit protein uL30 N-terminal eukaryotes,DOMAIN:Large ribosomal subunit protein uL30-like ferredoxin-like fold,REGION:Disordered,
TraesCS3D02G484700	7-dehydrocholesterol reductase-like(LOC123080701)	Triticum aestivum	GO:0006695~cholesterol biosynthetic process,GO:0016126~sterol biosynthetic process,GO:0016132~brassinosteroid biosynthetic process,	GO:0005789~endoplasmic reticulum membrane,	GO:0016628~oxidoreductase activity, acting on the CH-CH group of donors, NAD or NADP as acceptor,GO:0047598~7-dehydrocholesterol reductase activity,	IPR001171:ERG24_DHCR-like,IPR018083:Sterol_reductase_CS,	taes00100:Steroid biosynthesis,taes01100:Metabolic pathways,taes01110:Biosynthesis of secondary metabolites,			KW-0443~Lipid metabolism,KW-0444~Lipid biosynthesis,KW-0752~Steroid biosynthesis,KW-0753~Steroid metabolism,KW-0756~Sterol biosynthesis,KW-1207~Sterol metabolism,	KW-0256~Endoplasmic reticulum,KW-0472~Membrane,	KW-0812~Transmembrane,	KW-0521~NADP,	KW-0560~Oxidoreductase,		REGION:Disordered,TRANSMEM:Helical,
TraesCS5D02G324600	7-deoxyloganetin glucosyltransferase-like(LOC123104526)	Triticum aestivum		GO:0005737~cytoplasm,	GO:0008194~UDP-glycosyltransferase activity,GO:0080043~quercetin 3-O-glucosyltransferase activity,GO:0080044~quercetin 7-O-glucosyltransferase activity,	IPR002213:UDP_glucos_trans,IPR035595:UDP_glycos_trans_CS,								KW-0328~Glycosyltransferase,KW-0808~Transferase,
TraesCS6A02G018000	7-deoxyloganetin glucosyltransferase-like(LOC123140728)	Triticum aestivum		GO:0005737~cytoplasm,	GO:0008194~UDP-glycosyltransferase activity,GO:0080043~quercetin 3-O-glucosyltransferase activity,GO:0080044~quercetin 7-O-glucosyltransferase activity,	IPR002213:UDP_glucos_trans,IPR035595:UDP_glycos_trans_CS,								KW-0328~Glycosyltransferase,KW-0808~Transferase,		REGION:Disordered,
TraesCS6D02G310500	7-deoxyloganetin glucosyltransferase-like(LOC123145689)	Triticum aestivum		GO:0005737~cytoplasm,	GO:0008194~UDP-glycosyltransferase activity,GO:0080043~quercetin 3-O-glucosyltransferase activity,GO:0080044~quercetin 7-O-glucosyltransferase activity,	IPR002213:UDP_glucos_trans,IPR035595:UDP_glycos_trans_CS,								KW-0328~Glycosyltransferase,KW-0808~Transferase,
TraesCS1A02G071400	7-deoxyloganetin glucosyltransferase-like(LOC123189636)	Triticum aestivum		GO:0005737~cytoplasm,	GO:0008194~UDP-glycosyltransferase activity,GO:0016740~transferase activity,GO:0080043~quercetin 3-O-glucosyltransferase activity,GO:0080044~quercetin 7-O-glucosyltransferase activity,	IPR002213:UDP_glucos_trans,IPR035595:UDP_glycos_trans_CS,								KW-0328~Glycosyltransferase,KW-0808~Transferase,		COMPBIAS:Basic residues,REGION:Disordered,
TraesCS2A02G050600	70 kDa peptidyl-prolyl isomerase-like(LOC123187148)	Triticum aestivum	GO:0000413~protein peptidyl-prolyl isomerization,GO:0061077~chaperone-mediated protein folding,	GO:0005737~cytoplasm,GO:0016020~membrane,	GO:0003755~peptidyl-prolyl cis-trans isomerase activity,GO:0005515~protein binding,	IPR001179:PPIase_FKBP_dom,IPR001440:TPR_1,IPR011990:TPR-like_helical_dom_sf,IPR019734:TPR_repeat,IPR046357:PPIase_dom_sf,			SM00028:TPR,		KW-0472~Membrane,	KW-0677~Repeat,KW-0812~Transmembrane,KW-1133~Transmembrane helix,		KW-0413~Isomerase,KW-0697~Rotamase,		DOMAIN:PPIase FKBP-type,REGION:Disordered,REPEAT:TPR,TRANSMEM:Helical,
TraesCS2B02G214800, TraesCS2D02G195500	A-kinase anchor protein 17A-like(LOC123044389)	Triticum aestivum			GO:0003723~RNA binding,	IPR000504:RRM_dom,								KW-0694~RNA-binding,		DOMAIN:RRM,REGION:Disordered,
TraesCS3D02G134100	A-kinase anchor protein 9-like(LOC123060563)	Triticum aestivum										KW-0175~Coiled coil,				REGION:Disordered,
TraesCS1A02G119100	A0A3B5XWL3_WHEAT	Triticum aestivum			GO:0016410~N-acyltransferase activity,	IPR023213:CAT-like_dom_sf,
TraesCS1A02G145900	A0A3B5XXQ8_WHEAT	Triticum aestivum														REGION:Disordered,
TraesCS1A02G155900	A0A3B5XYB8_WHEAT	Triticum aestivum														REGION:Disordered,
TraesCS1A02G140700	A0A3B5XYP9_WHEAT	Triticum aestivum	GO:0006886~intracellular protein transport,	GO:0005768~endosome,GO:0005794~Golgi apparatus,GO:0012505~endomembrane system,GO:0030139~endocytic vesicle,	GO:0003924~GTPase activity,GO:0005525~GTP binding,	IPR001806:Small_GTPase,IPR005225:Small_GTP-bd_dom,IPR027417:P-loop_NTPase,			SM00173:RAS,SM00174:RHO,SM00175:RAB,
TraesCS1A02G194500	A0A3B5XZW6_WHEAT	Triticum aestivum				IPR039612:VQ_5/9/14,										COMPBIAS:Pro residues,REGION:Disordered,
TraesCS1A02G194600	A0A3B5Y0I7_WHEAT	Triticum aestivum														REGION:Disordered,
TraesCS1A02G254200	A0A3B5Y1G8_WHEAT	Triticum aestivum	GO:0006914~autophagy,GO:0042594~response to starvation,	GO:0005737~cytoplasm,		IPR001680:WD40_rpt,IPR015943:WD40/YVTN_repeat-like_dom_sf,IPR022175:BCAS3_dom,IPR036322:WD40_repeat_dom_sf,IPR045142:BCAS3-like,IPR048382:BCAS3_WD40,			SM00320:WD40,							COMPBIAS:Basic and acidic residues,COMPBIAS:Polar residues,DOMAIN:BCAS3,DOMAIN:BCAS3 WD40,REGION:Disordered,
TraesCS1A02G282800	A0A3B5Y2U8_WHEAT	Triticum aestivum														COMPBIAS:Basic and acidic residues,REGION:Disordered,
TraesCS1A02G289900	A0A3B5Y351_WHEAT	Triticum aestivum														COMPBIAS:Polar residues,REGION:Disordered,
TraesCS1A02G290100	A0A3B5Y3T5_WHEAT	Triticum aestivum														COMPBIAS:Basic and acidic residues,COMPBIAS:Polar residues,REGION:Disordered,
TraesCS1A02G311300	A0A3B5Y3U6_WHEAT	Triticum aestivum														COMPBIAS:Basic and acidic residues,COMPBIAS:Pro residues,REGION:Disordered,
TraesCS1A02G325400	A0A3B5Y4B7_WHEAT	Triticum aestivum	GO:0051603~proteolysis involved in protein catabolic process,	GO:0005615~extracellular space,GO:0005764~lysosome,	GO:0004197~cysteine-type endopeptidase activity,	IPR000118:Granulin,IPR000169:Pept_cys_AS,IPR000668:Peptidase_C1A_C,IPR013128:Peptidase_C1A,IPR013201:Prot_inhib_I29,IPR025660:Pept_his_AS,IPR025661:Pept_asp_AS,IPR037277:Granulin_sf,IPR038765:Papain-like_cys_pep_sf,IPR039417:Peptidase_C1A_papain-like,			SM00277:GRAN,SM00645:Pept_C1,SM00848:Inhibitor_I29,			KW-0732~Signal,		KW-0378~Hydrolase,KW-0645~Protease,KW-0788~Thiol protease,	KW-1015~Disulfide bond,	DOMAIN:Cathepsin propeptide inhibitor,DOMAIN:Granulins,DOMAIN:Peptidase C1A papain C-terminal,
TraesCS1A02G396500	A0A3B5Y6K6_WHEAT	Triticum aestivum														REGION:Disordered,
TraesCS1A02G397300	A0A3B5Y6L7_WHEAT	Triticum aestivum	GO:0000398~mRNA splicing, via spliceosome,	GO:0005681~spliceosomal complex,GO:0089701~U2AF complex,	GO:0030628~pre-mRNA 3'-splice site binding,GO:0046872~metal ion binding,	IPR000504:RRM_dom,IPR000571:Znf_CCCH,IPR003954:RRM_dom_euk,IPR009145:U2AF_small,IPR012677:Nucleotide-bd_a/b_plait_sf,IPR035979:RBD_domain_sf,			SM00356:ZnF_C3H1,SM00361:RRM_1,			KW-0677~Repeat,	KW-0862~Zinc,	KW-0694~RNA-binding,		COMPBIAS:Basic and acidic residues,DOMAIN:C3H1-type,DOMAIN:RRM,REGION:Disordered,ZN_FING:C3H1-type,
TraesCS1B02G273400	A0A3B5YZ30_WHEAT	Triticum aestivum		GO:0016020~membrane,							KW-0472~Membrane,	KW-0732~Signal,KW-0812~Transmembrane,KW-1133~Transmembrane helix,				TRANSMEM:Helical,
TraesCS1D02G262500	A0A3B5ZW34_WHEAT	Triticum aestivum			GO:0003676~nucleic acid binding,GO:0008270~zinc ion binding,	IPR001878:Znf_CCHC,IPR002059:CSP_DNA-bd,IPR011129:CSD,IPR012340:NA-bd_OB-fold,IPR019844:CSD_1,IPR036875:Znf_CCHC_sf,			SM00343:ZnF_C2HC,SM00357:CSP,			KW-0863~Zinc-finger,	KW-0479~Metal-binding,KW-0862~Zinc,	KW-0694~RNA-binding,		DOMAIN:CCHC-type,DOMAIN:CSD,REGION:Disordered,
TraesCS2A02G228900	A0A3B6AW03_WHEAT	Triticum aestivum														COMPBIAS:Polar residues,REGION:Disordered,
TraesCS2A02G232800	A0A3B6AWS8_WHEAT	Triticum aestivum		GO:0016020~membrane,		IPR005178:Ostalpha/TMEM184C,			SM01417:Solute_trans_a,		KW-0472~Membrane,	KW-0812~Transmembrane,				TRANSMEM:Helical,
TraesCS2A02G518700	A0A3B6B783_WHEAT	Triticum aestivum	GO:0000045~autophagosome assembly,	GO:0000407~phagophore assembly site,GO:1990316~Atg1/ULK1 kinase complex,	GO:0019901~protein kinase binding,	IPR012445:ATG101,										REGION:Disordered,
TraesCS2B02G525700	A0A3B6CEC9_WHEAT	Triticum aestivum		GO:0016020~membrane,							KW-0472~Membrane,	KW-0812~Transmembrane,KW-1133~Transmembrane helix,				REGION:Disordered,TRANSMEM:Helical,
TraesCS2D02G492700	A0A3B6DKT0_WHEAT	Triticum aestivum		GO:0016020~membrane,	GO:0003677~DNA binding,GO:0031267~small GTPase binding,	IPR000408:Reg_chr_condens,IPR009091:RCC1/BLIP-II,IPR017956:AT_hook_DNA-bd_motif,IPR028641:RCC2,										COMPBIAS:Acidic residues,COMPBIAS:Basic and acidic residues,REGION:Disordered,REPEAT:RCC1,
TraesCS3B02G109600	A0A3B6FL62_WHEAT	Triticum aestivum														REGION:Disordered,
TraesCS3B02G255300	A0A3B6FQU7_WHEAT	Triticum aestivum	GO:0050832~defense response to fungus,	GO:0005634~nucleus,GO:0005737~cytoplasm,	GO:0051087~protein-folding chaperone binding,	IPR007052:CS_dom,IPR007699:SGS_dom,IPR008978:HSP20-like_chaperone,IPR011990:TPR-like_helical_dom_sf,IPR044563:Sgt1-like,										DOMAIN:CS,DOMAIN:SGS,REGION:Disordered,
TraesCS3B02G369300	A0A3B6FSD8_WHEAT	Triticum aestivum	GO:0010496~intercellular transport,GO:0016180~snRNA processing,	GO:0005768~endosome,GO:0032039~integrator complex,							KW-0539~Nucleus,
TraesCS4A02G003700	A0A3B6HMH5_WHEAT	Triticum aestivum										KW-0175~Coiled coil,				REGION:Disordered,
TraesCS4A02G088800	A0A3B6HPN3_WHEAT	Triticum aestivum														COMPBIAS:Basic and acidic residues,REGION:Disordered,
TraesCS4B02G046300	A0A3B6IMT6_WHEAT	Triticum aestivum	GO:0006886~intracellular protein transport,GO:0006888~endoplasmic reticulum to Golgi vesicle-mediated transport,GO:0006890~retrograde vesicle-mediated transport, Golgi to endoplasmic reticulum,GO:0006891~intra-Golgi vesicle-mediated transport,	GO:0000139~Golgi membrane,GO:0030126~COPI vesicle coat,	GO:0005198~structural molecule activity,	IPR001680:WD40_rpt,IPR006692:Coatomer_WD-assoc_reg,IPR010714:Coatomer_asu_C,IPR011048:Haem_d1_sf,IPR015943:WD40/YVTN_repeat-like_dom_sf,IPR016391:Coatomer_asu,IPR019775:WD40_repeat_CS,IPR020472:G-protein_beta_WD-40_rep,IPR036322:WD40_repeat_dom_sf,IPR047312:Coatomer_alpha_WD-assoc_reg,		PIRSF003354:Coatomer_alpha_subunit,	SM00320:WD40,	KW-0653~Protein transport,KW-0813~Transport,KW-0931~ER-Golgi transport,	KW-0333~Golgi apparatus,KW-0472~Membrane,KW-0968~Cytoplasmic vesicle,	KW-0677~Repeat,				COMPBIAS:Acidic residues,COMPBIAS:Polar residues,COMPBIAS:Pro residues,DOMAIN:Coatomer WD associated region,DOMAIN:Coatomer alpha subunit C-terminal,REGION:Disordered,REPEAT:WD,
TraesCS4B02G082100	A0A3B6IQ25_WHEAT	Triticum aestivum				IPR012881:DUF1685,										COMPBIAS:Polar residues,COMPBIAS:Pro residues,REGION:Disordered,
TraesCS4D02G150900	A0A3B6JJ82_WHEAT	Triticum aestivum			GO:0004386~helicase activity,	IPR027417:P-loop_NTPase,IPR041677:DNA2/NAM7_AAA_11,IPR041679:DNA2/NAM7-like_C,IPR045055:DNA2/NAM7-like,IPR047187:SF1_C_Upf1,						KW-0175~Coiled coil,				COMPBIAS:Basic and acidic residues,COMPBIAS:Polar residues,DOMAIN:DNA2/NAM7 helicase helicase,DOMAIN:DNA2/NAM7 helicase-like C-terminal,REGION:Disordered,
TraesCS4D02G305100	A0A3B6JN61_WHEAT	Triticum aestivum	GO:0015031~protein transport,GO:0016192~vesicle-mediated transport,		GO:0003924~GTPase activity,GO:0005525~GTP binding,	IPR001806:Small_GTPase,IPR005225:Small_GTP-bd_dom,IPR027417:P-loop_NTPase,			SM00173:RAS,SM00174:RHO,SM00175:RAB,SM00176:RAN,	KW-0653~Protein transport,KW-0813~Transport,						REGION:Disordered,
TraesCS4D02G282500	A0A3B6JP67_WHEAT	Triticum aestivum				IPR021503:DUF3110,										COMPBIAS:Pro residues,REGION:Disordered,
TraesCS5A02G098000	A0A3B6KED2_WHEAT	Triticum aestivum														COMPBIAS:Polar residues,REGION:Disordered,
TraesCS6B02G093900	A0A3B6PF71_WHEAT	Triticum aestivum			GO:0003676~nucleic acid binding,GO:0008270~zinc ion binding,	IPR001878:Znf_CCHC,IPR002059:CSP_DNA-bd,IPR011129:CSD,IPR012340:NA-bd_OB-fold,IPR019844:CSD_1,IPR036875:Znf_CCHC_sf,			SM00343:ZnF_C2HC,SM00357:CSP,			KW-0863~Zinc-finger,	KW-0479~Metal-binding,KW-0862~Zinc,	KW-0694~RNA-binding,		DOMAIN:CCHC-type,DOMAIN:CSD,REGION:Disordered,
TraesCS6D02G067500	A0A3B6QC70_WHEAT	Triticum aestivum			GO:0003676~nucleic acid binding,GO:0008270~zinc ion binding,	IPR001878:Znf_CCHC,IPR002059:CSP_DNA-bd,IPR011129:CSD,IPR012340:NA-bd_OB-fold,IPR019844:CSD_1,IPR036875:Znf_CCHC_sf,			SM00343:ZnF_C2HC,SM00357:CSP,			KW-0863~Zinc-finger,	KW-0479~Metal-binding,KW-0862~Zinc,	KW-0694~RNA-binding,		DOMAIN:CCHC-type,DOMAIN:CSD,REGION:Disordered,
TraesCS6D02G327900	A0A3B6QJ78_WHEAT	Triticum aestivum			GO:0003677~DNA binding,	IPR001005:SANT/Myb,IPR009057:Homeobox-like_sf,IPR017930:Myb_dom,			SM00717:SANT,					KW-0238~DNA-binding,		COMPBIAS:Polar residues,DOMAIN:HTH myb-type,DOMAIN:Myb-like,REGION:Disordered,
TraesCS6D02G393000	A0A3B6QPK5_WHEAT	Triticum aestivum										KW-0732~Signal,				REGION:Disordered,
TraesCS7A02G384200	A0A3B6RIY6_WHEAT	Triticum aestivum	GO:0043001~Golgi to plasma membrane protein transport,	GO:0005802~trans-Golgi network,GO:0030425~dendrite,		IPR005373:PHAF1,IPR039156:PHAF1/BROMI,										REGION:Disordered,
TraesCS7B02G161400	A0A3B6SDN6_WHEAT	Triticum aestivum														COMPBIAS:Polar residues,REGION:Disordered,
TraesCS7B02G359900	A0A3B6SM36_WHEAT	Triticum aestivum		GO:0009507~chloroplast,
TraesCS7D02G124300	A0A3B6TA58_WHEAT	Triticum aestivum														COMPBIAS:Polar residues,REGION:Disordered,
TraesCS7D02G430900	A0A3B6TJU0_WHEAT	Triticum aestivum														COMPBIAS:Basic residues,COMPBIAS:Polar residues,REGION:Disordered,
TraesCSU02G007200	A0A3B6U9L9_WHEAT	Triticum aestivum		GO:0016020~membrane,		IPR003409:MORN,			SM00698:MORN,							COMPBIAS:Polar residues,REGION:Disordered,
TraesCS3A02G069200	AAA+ ATPase domain-containing protein (A0A3B6ECF9_WHEAT)	Triticum aestivum	GO:0098542~defense response to other organism,		GO:0043531~ADP binding,	IPR002182:NB-ARC,IPR027417:P-loop_NTPase,IPR036388:WH-like_DNA-bd_sf,IPR038005:RX-like_CC,IPR041118:Rx_N,IPR042197:Apaf_helical,IPR044974:Disease_R_plants,						KW-0175~Coiled coil,KW-0433~Leucine-rich repeat,				DOMAIN:Disease resistance N-terminal,DOMAIN:NB-ARC,
TraesCS4A02G169300	AAA+ ATPase domain-containing protein (A0A3B6HSN0_WHEAT)	Triticum aestivum		GO:0005741~mitochondrial outer membrane,	GO:0005524~ATP binding,GO:0016887~ATP hydrolysis activity,	IPR003593:AAA+_ATPase,IPR003959:ATPase_AAA_core,IPR003960:ATPase_AAA_CS,IPR008984:SMAD_FHA_dom_sf,IPR027417:P-loop_NTPase,IPR041569:AAA_lid_3,			SM00382:AAA,		KW-0472~Membrane,KW-0496~Mitochondrion,KW-1000~Mitochondrion outer membrane,					COMPBIAS:Basic and acidic residues,COMPBIAS:Pro residues,DOMAIN:AAA+ ATPase,REGION:Disordered,
TraesCS5D02G522700	AAA+ ATPase domain-containing protein(CFC21_080833)	Triticum aestivum	GO:0006508~proteolysis,	GO:0009534~chloroplast thylakoid,GO:0016020~membrane,	GO:0004176~ATP-dependent peptidase activity,GO:0004222~metalloendopeptidase activity,GO:0005524~ATP binding,GO:0016887~ATP hydrolysis activity,	IPR000642:Peptidase_M41,IPR003593:AAA+_ATPase,IPR003959:ATPase_AAA_core,IPR005936:FtsH,IPR027417:P-loop_NTPase,IPR037219:Peptidase_M41-like,IPR041569:AAA_lid_3,			SM00382:AAA,			KW-0809~Transit peptide,		KW-0378~Hydrolase,KW-0482~Metalloprotease,KW-0645~Protease,		COMPBIAS:Polar residues,DOMAIN:AAA+ ATPase,REGION:Disordered,
TraesCS7D02G412600	AAA+ ATPase domain-containing protein(CFC21_110594)	Triticum aestivum	GO:0098542~defense response to other organism,		GO:0043531~ADP binding,	IPR002182:NB-ARC,IPR027417:P-loop_NTPase,IPR036388:WH-like_DNA-bd_sf,IPR038005:RX-like_CC,IPR041118:Rx_N,IPR042197:Apaf_helical,IPR044974:Disease_R_plants,						KW-0175~Coiled coil,KW-0433~Leucine-rich repeat,				DOMAIN:Disease resistance N-terminal,DOMAIN:NB-ARC,REGION:Disordered,
TraesCS7D02G526600	AAA+ ATPase domain-containing protein(CFC21_111776)	Triticum aestivum	GO:0098542~defense response to other organism,		GO:0043531~ADP binding,	IPR002182:NB-ARC,IPR027417:P-loop_NTPase,IPR036388:WH-like_DNA-bd_sf,IPR038005:RX-like_CC,IPR041118:Rx_N,IPR042197:Apaf_helical,IPR044974:Disease_R_plants,						KW-0175~Coiled coil,KW-0433~Leucine-rich repeat,				DOMAIN:Disease resistance N-terminal,DOMAIN:NB-ARC,
TraesCS5A02G074200	AAA-ATPase ASD, mitochondrial-like(LOC123102443)	Triticum aestivum	GO:0006950~response to stress,		GO:0005524~ATP binding,GO:0016887~ATP hydrolysis activity,	IPR003593:AAA+_ATPase,IPR003959:ATPase_AAA_core,IPR003960:ATPase_AAA_CS,IPR025753:AAA_N_dom,IPR027417:P-loop_NTPase,			SM00382:AAA,				KW-0067~ATP-binding,KW-0547~Nucleotide-binding,			COMPBIAS:Basic and acidic residues,DOMAIN:AAA+ ATPase,REGION:Disordered,
TraesCS5B02G003700	AAA-ATPase ASD, mitochondrial-like(LOC123110054)	Triticum aestivum	GO:0006950~response to stress,GO:0051301~cell division,	GO:0016020~membrane,	GO:0005524~ATP binding,GO:0016887~ATP hydrolysis activity,	IPR003593:AAA+_ATPase,IPR003959:ATPase_AAA_core,IPR003960:ATPase_AAA_CS,IPR025753:AAA_N_dom,IPR027417:P-loop_NTPase,			SM00382:AAA,	KW-0131~Cell cycle,KW-0132~Cell division,	KW-0472~Membrane,	KW-0812~Transmembrane,KW-1133~Transmembrane helix,	KW-0067~ATP-binding,KW-0547~Nucleotide-binding,			COMPBIAS:Basic and acidic residues,DOMAIN:AAA+ ATPase,REGION:Disordered,TRANSMEM:Helical,
TraesCS5A02G449400	AAA-ATPase At3g28510-like(LOC123105488)	Triticum aestivum	GO:0006950~response to stress,	GO:0016020~membrane,	GO:0005524~ATP binding,GO:0016887~ATP hydrolysis activity,	IPR003593:AAA+_ATPase,IPR003959:ATPase_AAA_core,IPR003960:ATPase_AAA_CS,IPR025753:AAA_N_dom,IPR027417:P-loop_NTPase,			SM00382:AAA,		KW-0472~Membrane,	KW-0812~Transmembrane,KW-1133~Transmembrane helix,	KW-0067~ATP-binding,KW-0547~Nucleotide-binding,			DOMAIN:AAA+ ATPase,REGION:Disordered,TRANSMEM:Helical,
TraesCS5D02G455900	AAA-ATPase At3g28510-like(LOC123123271)	Triticum aestivum	GO:0006950~response to stress,	GO:0016020~membrane,	GO:0005524~ATP binding,GO:0016887~ATP hydrolysis activity,	IPR003593:AAA+_ATPase,IPR003959:ATPase_AAA_core,IPR003960:ATPase_AAA_CS,IPR025753:AAA_N_dom,IPR027417:P-loop_NTPase,			SM00382:AAA,		KW-0472~Membrane,	KW-0812~Transmembrane,KW-1133~Transmembrane helix,	KW-0067~ATP-binding,KW-0547~Nucleotide-binding,			DOMAIN:AAA+ ATPase,REGION:Disordered,TRANSMEM:Helical,
TraesCS5A02G217300	AAA-ATPase At4g25835-like(LOC123103795)	Triticum aestivum	GO:0006950~response to stress,		GO:0005524~ATP binding,GO:0016887~ATP hydrolysis activity,	IPR003593:AAA+_ATPase,IPR003959:ATPase_AAA_core,IPR025753:AAA_N_dom,IPR027417:P-loop_NTPase,			SM00382:AAA,							COMPBIAS:Basic and acidic residues,DOMAIN:AAA+ ATPase,REGION:Disordered,
TraesCS1D02G168300	AB hydrolase superfamily protein YfhM-like(LOC123047398)	Triticum aestivum			GO:0004301~epoxide hydrolase activity,GO:0016787~hydrolase activity,	IPR000073:AB_hydrolase_1,IPR000639:Epox_hydrolase-like,IPR029058:AB_hydrolase,										DOMAIN:AB hydrolase-1,
TraesCS5A02G417500	AB hydrolase-1 domain-containing protein (A0A3B6KNP4_WHEAT)	Triticum aestivum				IPR000073:AB_hydrolase_1,IPR029058:AB_hydrolase,										DOMAIN:AB hydrolase-1,
TraesCS5B02G507200	AB hydrolase-1 domain-containing protein (A0A3B6LX93_WHEAT)	Triticum aestivum			GO:0004301~epoxide hydrolase activity,GO:0016787~hydrolase activity,	IPR000073:AB_hydrolase_1,IPR000639:Epox_hydrolase-like,IPR029058:AB_hydrolase,										DOMAIN:AB hydrolase-1,
TraesCS5D02G065000	AB hydrolase-1 domain-containing protein(CFC21_076030)	Triticum aestivum			GO:0004301~epoxide hydrolase activity,GO:0016787~hydrolase activity,	IPR000073:AB_hydrolase_1,IPR000639:Epox_hydrolase-like,IPR029058:AB_hydrolase,										DOMAIN:AB hydrolase-1,
TraesCS1B02G356100	ABC transporter A family member 2-like(LOC123140750)	Triticum aestivum	GO:0006869~lipid transport,GO:0055085~transmembrane transport,	GO:0016020~membrane,GO:0043231~intracellular membrane-bounded organelle,	GO:0005319~lipid transporter activity,GO:0005524~ATP binding,GO:0016887~ATP hydrolysis activity,GO:0042626~ATPase-coupled transmembrane transporter activity,GO:0140359~ABC-type transporter activity,	IPR003439:ABC_transporter-like_ATP-bd,IPR003593:AAA+_ATPase,IPR013525:ABC2_TM,IPR017871:ABC_transporter-like_CS,IPR026082:ABCA,IPR027417:P-loop_NTPase,			SM00382:AAA,		KW-0472~Membrane,	KW-0812~Transmembrane,	KW-0067~ATP-binding,KW-0547~Nucleotide-binding,			DOMAIN:ABC transporter,REGION:Disordered,TRANSMEM:Helical,
TraesCS6A02G183200, TraesCS6B02G211300	ABC transporter A family member 7-like(LOC123127300)	Triticum aestivum	GO:0006869~lipid transport,GO:0055085~transmembrane transport,	GO:0016020~membrane,GO:0043231~intracellular membrane-bounded organelle,	GO:0005319~lipid transporter activity,GO:0005524~ATP binding,GO:0016887~ATP hydrolysis activity,GO:0042626~ATPase-coupled transmembrane transporter activity,GO:0140359~ABC-type transporter activity,	IPR003439:ABC_transporter-like_ATP-bd,IPR003593:AAA+_ATPase,IPR013525:ABC2_TM,IPR017871:ABC_transporter-like_CS,IPR026082:ABCA,IPR027417:P-loop_NTPase,			SM00382:AAA,		KW-0472~Membrane,	KW-0812~Transmembrane,	KW-0067~ATP-binding,KW-0547~Nucleotide-binding,			DOMAIN:ABC transporter,DOMAIN:ABC-2 type transporter transmembrane,TRANSMEM:Helical,
TraesCS6D02G170100	ABC transporter A family member 8-like(LOC123144370)	Triticum aestivum	GO:0006869~lipid transport,GO:0055085~transmembrane transport,	GO:0016020~membrane,GO:0043231~intracellular membrane-bounded organelle,	GO:0005319~lipid transporter activity,GO:0005524~ATP binding,GO:0016887~ATP hydrolysis activity,GO:0042626~ATPase-coupled transmembrane transporter activity,GO:0140359~ABC-type transporter activity,	IPR003439:ABC_transporter-like_ATP-bd,IPR003593:AAA+_ATPase,IPR013525:ABC2_TM,IPR017871:ABC_transporter-like_CS,IPR026082:ABCA,IPR027417:P-loop_NTPase,			SM00382:AAA,		KW-0472~Membrane,	KW-0812~Transmembrane,	KW-0067~ATP-binding,KW-0547~Nucleotide-binding,			DOMAIN:ABC transporter,TRANSMEM:Helical,
TraesCS1D02G082900	ABC transporter B family member 21-like(LOC123110864)	Triticum aestivum	GO:0055085~transmembrane transport,	GO:0016020~membrane,	GO:0005524~ATP binding,GO:0015421~ABC-type oligopeptide transporter activity,GO:0016887~ATP hydrolysis activity,GO:0042626~ATPase-coupled transmembrane transporter activity,GO:0140359~ABC-type transporter activity,	IPR003439:ABC_transporter-like_ATP-bd,IPR003593:AAA+_ATPase,IPR011527:ABC1_TM_dom,IPR017871:ABC_transporter-like_CS,IPR027417:P-loop_NTPase,IPR036640:ABC1_TM_sf,IPR039421:Type_1_exporter,	taes02010:ABC transporters,		SM00382:AAA,		KW-0472~Membrane,	KW-0812~Transmembrane,	KW-0067~ATP-binding,KW-0547~Nucleotide-binding,			COMPBIAS:Polar residues,DOMAIN:ABC transmembrane type-1,DOMAIN:ABC transporter,REGION:Disordered,TRANSMEM:Helical,
TraesCS1A02G081300	ABC transporter B family member 21-like(LOC123190482)	Triticum aestivum	GO:0055085~transmembrane transport,	GO:0016020~membrane,	GO:0005524~ATP binding,GO:0015421~ABC-type oligopeptide transporter activity,GO:0016887~ATP hydrolysis activity,GO:0042626~ATPase-coupled transmembrane transporter activity,GO:0140359~ABC-type transporter activity,	IPR003439:ABC_transporter-like_ATP-bd,IPR003593:AAA+_ATPase,IPR011527:ABC1_TM_dom,IPR017871:ABC_transporter-like_CS,IPR027417:P-loop_NTPase,IPR036640:ABC1_TM_sf,IPR039421:Type_1_exporter,	taes02010:ABC transporters,		SM00382:AAA,		KW-0472~Membrane,	KW-0812~Transmembrane,	KW-0067~ATP-binding,KW-0547~Nucleotide-binding,			DOMAIN:ABC transmembrane type-1,DOMAIN:ABC transporter,REGION:Disordered,TRANSMEM:Helical,
TraesCS2B02G041600	ABC transporter B family member 25, mitochondrial-like(LOC123043187)	Triticum aestivum	GO:0006879~intracellular iron ion homeostasis,GO:0055085~transmembrane transport,	GO:0005743~mitochondrial inner membrane,	GO:0005524~ATP binding,GO:0016887~ATP hydrolysis activity,GO:0042626~ATPase-coupled transmembrane transporter activity,GO:0140359~ABC-type transporter activity,	IPR003439:ABC_transporter-like_ATP-bd,IPR003593:AAA+_ATPase,IPR011527:ABC1_TM_dom,IPR017871:ABC_transporter-like_CS,IPR027417:P-loop_NTPase,IPR036640:ABC1_TM_sf,IPR039421:Type_1_exporter,	taes02010:ABC transporters,		SM00382:AAA,		KW-0472~Membrane,	KW-0812~Transmembrane,	KW-0067~ATP-binding,KW-0547~Nucleotide-binding,			DOMAIN:ABC transmembrane type-1,DOMAIN:ABC transporter,REGION:Disordered,TRANSMEM:Helical,
TraesCS2D02G031100	ABC transporter B family member 25, mitochondrial-like(LOC123051079)	Triticum aestivum	GO:0006879~intracellular iron ion homeostasis,GO:0055085~transmembrane transport,	GO:0005743~mitochondrial inner membrane,	GO:0005524~ATP binding,GO:0016887~ATP hydrolysis activity,GO:0042626~ATPase-coupled transmembrane transporter activity,GO:0140359~ABC-type transporter activity,	IPR003439:ABC_transporter-like_ATP-bd,IPR003593:AAA+_ATPase,IPR011527:ABC1_TM_dom,IPR017871:ABC_transporter-like_CS,IPR027417:P-loop_NTPase,IPR036640:ABC1_TM_sf,IPR039421:Type_1_exporter,	taes02010:ABC transporters,		SM00382:AAA,		KW-0472~Membrane,	KW-0812~Transmembrane,	KW-0067~ATP-binding,KW-0547~Nucleotide-binding,			DOMAIN:ABC transmembrane type-1,DOMAIN:ABC transporter,REGION:Disordered,TRANSMEM:Helical,
TraesCS2A02G028800	ABC transporter B family member 25, mitochondrial-like(LOC123187007)	Triticum aestivum	GO:0006879~intracellular iron ion homeostasis,GO:0055085~transmembrane transport,	GO:0005743~mitochondrial inner membrane,	GO:0005524~ATP binding,GO:0016887~ATP hydrolysis activity,GO:0042626~ATPase-coupled transmembrane transporter activity,GO:0140359~ABC-type transporter activity,	IPR003439:ABC_transporter-like_ATP-bd,IPR003593:AAA+_ATPase,IPR011527:ABC1_TM_dom,IPR017871:ABC_transporter-like_CS,IPR027417:P-loop_NTPase,IPR036640:ABC1_TM_sf,IPR039421:Type_1_exporter,	taes02010:ABC transporters,		SM00382:AAA,		KW-0472~Membrane,	KW-0812~Transmembrane,	KW-0067~ATP-binding,KW-0547~Nucleotide-binding,			DOMAIN:ABC transmembrane type-1,DOMAIN:ABC transporter,REGION:Disordered,TRANSMEM:Helical,
TraesCS3A02G417100	ABC transporter B family member 26, chloroplastic-like(LOC123063012)	Triticum aestivum	GO:0055085~transmembrane transport,	GO:0009941~chloroplast envelope,GO:0016020~membrane,	GO:0005524~ATP binding,GO:0016887~ATP hydrolysis activity,GO:0042626~ATPase-coupled transmembrane transporter activity,GO:0140359~ABC-type transporter activity,	IPR003439:ABC_transporter-like_ATP-bd,IPR003593:AAA+_ATPase,IPR011527:ABC1_TM_dom,IPR017871:ABC_transporter-like_CS,IPR027417:P-loop_NTPase,IPR036640:ABC1_TM_sf,IPR039421:Type_1_exporter,		PIRSF002773:ABC_prm/ATPase_B,	SM00382:AAA,		KW-0472~Membrane,	KW-0732~Signal,KW-0812~Transmembrane,	KW-0067~ATP-binding,KW-0547~Nucleotide-binding,			DOMAIN:ABC transmembrane type-1,DOMAIN:ABC transporter,TRANSMEM:Helical,
TraesCS4D02G203900, TraesCS4A02G101600	ABC transporter B family member 6-like(LOC123085486)	Triticum aestivum	GO:0055085~transmembrane transport,	GO:0016020~membrane,	GO:0005524~ATP binding,GO:0016887~ATP hydrolysis activity,GO:0042626~ATPase-coupled transmembrane transporter activity,GO:0140359~ABC-type transporter activity,	IPR003439:ABC_transporter-like_ATP-bd,IPR003593:AAA+_ATPase,IPR011527:ABC1_TM_dom,IPR027417:P-loop_NTPase,IPR036640:ABC1_TM_sf,IPR039421:Type_1_exporter,	taes02010:ABC transporters,		SM00382:AAA,		KW-0472~Membrane,	KW-0812~Transmembrane,	KW-0067~ATP-binding,KW-0547~Nucleotide-binding,			COMPBIAS:Basic and acidic residues,COMPBIAS:Polar residues,DOMAIN:ABC transmembrane type-1,DOMAIN:ABC transporter,REGION:Disordered,TRANSMEM:Helical,
TraesCS4B02G203000	ABC transporter B family member 6-like(LOC123092558)	Triticum aestivum	GO:0055085~transmembrane transport,	GO:0016020~membrane,	GO:0005524~ATP binding,GO:0016887~ATP hydrolysis activity,GO:0042626~ATPase-coupled transmembrane transporter activity,GO:0140359~ABC-type transporter activity,	IPR003439:ABC_transporter-like_ATP-bd,IPR003593:AAA+_ATPase,IPR011527:ABC1_TM_dom,IPR027417:P-loop_NTPase,IPR036640:ABC1_TM_sf,IPR039421:Type_1_exporter,	taes02010:ABC transporters,		SM00382:AAA,		KW-0472~Membrane,	KW-0812~Transmembrane,	KW-0067~ATP-binding,KW-0547~Nucleotide-binding,			COMPBIAS:Basic and acidic residues,COMPBIAS:Polar residues,DOMAIN:ABC transmembrane type-1,DOMAIN:ABC transporter,REGION:Disordered,TRANSMEM:Helical,
TraesCS7A02G118800	ABC transporter C family member 10(CFC21_096177)	Triticum aestivum	GO:0055085~transmembrane transport,	GO:0016020~membrane,	GO:0005524~ATP binding,GO:0016887~ATP hydrolysis activity,GO:0042626~ATPase-coupled transmembrane transporter activity,GO:0140359~ABC-type transporter activity,	IPR003439:ABC_transporter-like_ATP-bd,IPR003593:AAA+_ATPase,IPR011527:ABC1_TM_dom,IPR017871:ABC_transporter-like_CS,IPR027417:P-loop_NTPase,IPR036640:ABC1_TM_sf,IPR044726:ABCC_6TM_D2,IPR044746:ABCC_6TM_D1,			SM00382:AAA,	KW-0813~Transport,	KW-0472~Membrane,	KW-0812~Transmembrane,	KW-0067~ATP-binding,KW-0547~Nucleotide-binding,			DOMAIN:ABC transmembrane type-1,DOMAIN:ABC transporter,TRANSMEM:Helical,
TraesCS7A02G118900	ABC transporter C family member 10-like(LOC123150178)	Triticum aestivum	GO:0055085~transmembrane transport,	GO:0000325~plant-type vacuole,GO:0005774~vacuolar membrane,GO:0016020~membrane,	GO:0005524~ATP binding,GO:0016887~ATP hydrolysis activity,GO:0042626~ATPase-coupled transmembrane transporter activity,GO:0140359~ABC-type transporter activity,	IPR003439:ABC_transporter-like_ATP-bd,IPR003593:AAA+_ATPase,IPR011527:ABC1_TM_dom,IPR017871:ABC_transporter-like_CS,IPR027417:P-loop_NTPase,IPR036640:ABC1_TM_sf,IPR044726:ABCC_6TM_D2,IPR044746:ABCC_6TM_D1,			SM00382:AAA,	KW-0813~Transport,	KW-0472~Membrane,	KW-0812~Transmembrane,	KW-0067~ATP-binding,KW-0547~Nucleotide-binding,			DOMAIN:ABC transmembrane type-1,DOMAIN:ABC transporter,TRANSMEM:Helical,
TraesCS7D02G114100	ABC transporter C family member 10-like(LOC123169628)	Triticum aestivum	GO:0055085~transmembrane transport,	GO:0000325~plant-type vacuole,GO:0005774~vacuolar membrane,GO:0016020~membrane,	GO:0005524~ATP binding,GO:0016887~ATP hydrolysis activity,GO:0042626~ATPase-coupled transmembrane transporter activity,GO:0140359~ABC-type transporter activity,	IPR003439:ABC_transporter-like_ATP-bd,IPR003593:AAA+_ATPase,IPR011527:ABC1_TM_dom,IPR017871:ABC_transporter-like_CS,IPR027417:P-loop_NTPase,IPR036640:ABC1_TM_sf,IPR044726:ABCC_6TM_D2,IPR044746:ABCC_6TM_D1,			SM00382:AAA,	KW-0813~Transport,	KW-0472~Membrane,	KW-0732~Signal,KW-0812~Transmembrane,	KW-0067~ATP-binding,KW-0547~Nucleotide-binding,			DOMAIN:ABC transmembrane type-1,DOMAIN:ABC transporter,TRANSMEM:Helical,
TraesCS7D02G114200	ABC transporter C family member 10-like(LOC123169633)	Triticum aestivum	GO:0055085~transmembrane transport,	GO:0000325~plant-type vacuole,GO:0005774~vacuolar membrane,GO:0016020~membrane,	GO:0005524~ATP binding,GO:0016887~ATP hydrolysis activity,GO:0042626~ATPase-coupled transmembrane transporter activity,GO:0140359~ABC-type transporter activity,	IPR003439:ABC_transporter-like_ATP-bd,IPR003593:AAA+_ATPase,IPR011527:ABC1_TM_dom,IPR017871:ABC_transporter-like_CS,IPR027417:P-loop_NTPase,IPR036640:ABC1_TM_sf,IPR044726:ABCC_6TM_D2,IPR044746:ABCC_6TM_D1,			SM00382:AAA,	KW-0813~Transport,	KW-0472~Membrane,	KW-0812~Transmembrane,	KW-0067~ATP-binding,KW-0547~Nucleotide-binding,			DOMAIN:ABC transmembrane type-1,DOMAIN:ABC transporter,TRANSMEM:Helical,
TraesCS3B02G395000, TraesCS3D02G356300	ABC transporter C family member 3(LOC542957)	Triticum aestivum	GO:0055085~transmembrane transport,	GO:0000325~plant-type vacuole,GO:0005774~vacuolar membrane,GO:0016020~membrane,	GO:0005524~ATP binding,GO:0016887~ATP hydrolysis activity,GO:0042626~ATPase-coupled transmembrane transporter activity,GO:0140359~ABC-type transporter activity,	IPR003439:ABC_transporter-like_ATP-bd,IPR003593:AAA+_ATPase,IPR011527:ABC1_TM_dom,IPR017871:ABC_transporter-like_CS,IPR027417:P-loop_NTPase,IPR036640:ABC1_TM_sf,IPR044726:ABCC_6TM_D2,IPR044746:ABCC_6TM_D1,			SM00382:AAA,	KW-0813~Transport,	KW-0472~Membrane,	KW-0812~Transmembrane,	KW-0067~ATP-binding,KW-0547~Nucleotide-binding,			DOMAIN:ABC transmembrane type-1,DOMAIN:ABC transporter,REGION:Disordered,TRANSMEM:Helical,
TraesCS3B02G148100	ABC transporter C family member 3-like(LOC123069100)	Triticum aestivum	GO:0055085~transmembrane transport,	GO:0000325~plant-type vacuole,GO:0005774~vacuolar membrane,GO:0016020~membrane,	GO:0005524~ATP binding,GO:0016887~ATP hydrolysis activity,GO:0042626~ATPase-coupled transmembrane transporter activity,GO:0140359~ABC-type transporter activity,	IPR003439:ABC_transporter-like_ATP-bd,IPR003593:AAA+_ATPase,IPR011527:ABC1_TM_dom,IPR017871:ABC_transporter-like_CS,IPR027417:P-loop_NTPase,IPR036640:ABC1_TM_sf,IPR044726:ABCC_6TM_D2,IPR044746:ABCC_6TM_D1,			SM00382:AAA,	KW-0813~Transport,	KW-0472~Membrane,	KW-0812~Transmembrane,	KW-0067~ATP-binding,KW-0547~Nucleotide-binding,			COMPBIAS:Basic and acidic residues,DOMAIN:ABC transmembrane type-1,DOMAIN:ABC transporter,REGION:Disordered,TRANSMEM:Helical,
TraesCS4A02G051100	ABC transporter C family member 3-like(LOC123085027)	Triticum aestivum	GO:0055085~transmembrane transport,	GO:0000325~plant-type vacuole,GO:0005774~vacuolar membrane,GO:0016020~membrane,	GO:0005524~ATP binding,GO:0016887~ATP hydrolysis activity,GO:0042626~ATPase-coupled transmembrane transporter activity,GO:0140359~ABC-type transporter activity,	IPR003439:ABC_transporter-like_ATP-bd,IPR003593:AAA+_ATPase,IPR011527:ABC1_TM_dom,IPR017871:ABC_transporter-like_CS,IPR027417:P-loop_NTPase,IPR036640:ABC1_TM_sf,IPR044726:ABCC_6TM_D2,IPR044746:ABCC_6TM_D1,			SM00382:AAA,	KW-0813~Transport,	KW-0472~Membrane,	KW-0812~Transmembrane,	KW-0067~ATP-binding,KW-0547~Nucleotide-binding,			COMPBIAS:Basic and acidic residues,DOMAIN:ABC transmembrane type-1,DOMAIN:ABC transporter,REGION:Disordered,TRANSMEM:Helical,
TraesCS7A02G358100	ABC transporter C family member 8-like(LOC123148002)	Triticum aestivum	GO:0055085~transmembrane transport,	GO:0000325~plant-type vacuole,GO:0005774~vacuolar membrane,GO:0016020~membrane,	GO:0005524~ATP binding,GO:0016887~ATP hydrolysis activity,GO:0042626~ATPase-coupled transmembrane transporter activity,GO:0140359~ABC-type transporter activity,	IPR003439:ABC_transporter-like_ATP-bd,IPR003593:AAA+_ATPase,IPR011527:ABC1_TM_dom,IPR017871:ABC_transporter-like_CS,IPR027417:P-loop_NTPase,IPR036640:ABC1_TM_sf,IPR044726:ABCC_6TM_D2,IPR044746:ABCC_6TM_D1,			SM00382:AAA,	KW-0813~Transport,	KW-0472~Membrane,	KW-0812~Transmembrane,	KW-0067~ATP-binding,KW-0547~Nucleotide-binding,			DOMAIN:ABC transmembrane type-1,DOMAIN:ABC transporter,TRANSMEM:Helical,
TraesCS3A02G516400, TraesCSU02G053600	ABC transporter D family member 1-like(LOC123063605)	Triticum aestivum	GO:0006627~protein processing involved in protein targeting to mitochondrion,GO:0006635~fatty acid beta-oxidation,GO:0007031~peroxisome organization,GO:0015910~long-chain fatty acid import into peroxisome,GO:0042760~very long-chain fatty acid catabolic process,	GO:0005739~mitochondrion,GO:0005778~peroxisomal membrane,	GO:0005324~long-chain fatty acid transmembrane transporter activity,GO:0005524~ATP binding,GO:0016887~ATP hydrolysis activity,GO:0042626~ATPase-coupled transmembrane transporter activity,GO:0046872~metal ion binding,GO:0140359~ABC-type transporter activity,	IPR003439:ABC_transporter-like_ATP-bd,IPR003593:AAA+_ATPase,IPR007863:Peptidase_M16_C,IPR011249:Metalloenz_LuxS/M16,IPR011527:ABC1_TM_dom,IPR011765:Pept_M16_N,IPR017871:ABC_transporter-like_CS,IPR027417:P-loop_NTPase,IPR036640:ABC1_TM_sf,	taes02010:ABC transporters,taes04146:Peroxisome,		SM00382:AAA,	KW-0813~Transport,	KW-0472~Membrane,	KW-0812~Transmembrane,KW-1133~Transmembrane helix,	KW-0067~ATP-binding,KW-0547~Nucleotide-binding,			COMPBIAS:Basic and acidic residues,DOMAIN:ABC transmembrane type-1,DOMAIN:ABC transporter,DOMAIN:Peptidase M16 C-terminal,DOMAIN:Peptidase M16 N-terminal,REGION:Disordered,
TraesCS4A02G143000	ABC transporter E family member 2(LOC543065)	Triticum aestivum	GO:0000054~ribosomal subunit export from nucleus,GO:0006413~translational initiation,GO:0006415~translational termination,		GO:0005506~iron ion binding,GO:0005524~ATP binding,GO:0016887~ATP hydrolysis activity,GO:0043024~ribosomal small subunit binding,GO:0051536~iron-sulfur cluster binding,	IPR003439:ABC_transporter-like_ATP-bd,IPR003593:AAA+_ATPase,IPR007209:RNaseL-inhib-like_metal-bd_dom,IPR013283:RLI1,IPR017871:ABC_transporter-like_CS,IPR017896:4Fe4S_Fe-S-bd,IPR017900:4Fe4S_Fe_S_CS,IPR027417:P-loop_NTPase,IPR034348:RLI_dom_1,			SM00382:AAA,				KW-0067~ATP-binding,KW-0408~Iron,KW-0411~Iron-sulfur,KW-0479~Metal-binding,KW-0547~Nucleotide-binding,			COMPBIAS:Basic and acidic residues,DOMAIN:4Fe-4S ferredoxin-type,DOMAIN:ABC transporter,DOMAIN:RNase L inhibitor RLI-like possible metal-binding,REGION:Disordered,
TraesCSU02G090500	ABC transporter F family member 3-like(LOC123129124)	Triticum aestivum			GO:0005524~ATP binding,GO:0016887~ATP hydrolysis activity,	IPR003439:ABC_transporter-like_ATP-bd,IPR003593:AAA+_ATPase,IPR017871:ABC_transporter-like_CS,IPR027417:P-loop_NTPase,IPR032781:ABC_tran_Xtn,			SM00382:AAA,				KW-0067~ATP-binding,KW-0547~Nucleotide-binding,			DOMAIN:ABC transporter,
TraesCS6B02G456000	ABC transporter F family member 3-like(LOC123140028)	Triticum aestivum			GO:0005524~ATP binding,GO:0016887~ATP hydrolysis activity,	IPR003439:ABC_transporter-like_ATP-bd,IPR003593:AAA+_ATPase,IPR017871:ABC_transporter-like_CS,IPR027417:P-loop_NTPase,IPR032781:ABC_tran_Xtn,			SM00382:AAA,				KW-0067~ATP-binding,KW-0547~Nucleotide-binding,			DOMAIN:ABC transporter,
TraesCS4D02G187800	ABC transporter F family member 4-like(LOC123097704)	Triticum aestivum			GO:0046872~metal ion binding,	IPR001841:Znf_RING,IPR001965:Znf_PHD,IPR011011:Znf_FYVE_PHD,IPR013083:Znf_RING/FYVE/PHD,IPR017907:Znf_RING_CS,IPR019787:Znf_PHD-finger,			SM00184:RING,SM00249:PHD,				KW-0479~Metal-binding,KW-0862~Zinc,			COMPBIAS:Acidic residues,COMPBIAS:Basic and acidic residues,COMPBIAS:Basic residues,DOMAIN:PHD-type,DOMAIN:RING-type,REGION:Disordered,
TraesCS1B02G430800	ABC transporter F family member 4-like(LOC123146240)	Triticum aestivum			GO:0005524~ATP binding,GO:0016887~ATP hydrolysis activity,	IPR003439:ABC_transporter-like_ATP-bd,IPR003593:AAA+_ATPase,IPR017871:ABC_transporter-like_CS,IPR027417:P-loop_NTPase,			SM00382:AAA,			KW-0175~Coiled coil,	KW-0067~ATP-binding,KW-0547~Nucleotide-binding,			DOMAIN:ABC transporter,REGION:Disordered,
TraesCS7A02G254500, TraesCS7D02G253100	ABC transporter F family member 4-like(LOC123151530)	Triticum aestivum		GO:0005634~nucleus,												COMPBIAS:Acidic residues,COMPBIAS:Polar residues,REGION:Disordered,
TraesCS1D02G409400	ABC transporter F family member 4-like(LOC123183146)	Triticum aestivum			GO:0005524~ATP binding,GO:0016887~ATP hydrolysis activity,	IPR003439:ABC_transporter-like_ATP-bd,IPR003593:AAA+_ATPase,IPR017871:ABC_transporter-like_CS,IPR027417:P-loop_NTPase,			SM00382:AAA,			KW-0175~Coiled coil,	KW-0067~ATP-binding,KW-0547~Nucleotide-binding,			DOMAIN:ABC transporter,REGION:Disordered,
TraesCS4D02G149400	ABC transporter F family member 5-like(LOC123096984)	Triticum aestivum			GO:0005524~ATP binding,GO:0016887~ATP hydrolysis activity,	IPR003439:ABC_transporter-like_ATP-bd,IPR003593:AAA+_ATPase,IPR017871:ABC_transporter-like_CS,IPR027417:P-loop_NTPase,IPR032781:ABC_tran_Xtn,			SM00382:AAA,				KW-0067~ATP-binding,KW-0547~Nucleotide-binding,			COMPBIAS:Basic and acidic residues,DOMAIN:ABC transporter,REGION:Disordered,
TraesCS1D02G140400	ABC transporter G family member 25-like(LOC123180939)	Triticum aestivum	GO:0055085~transmembrane transport,	GO:0016020~membrane,	GO:0005524~ATP binding,GO:0016887~ATP hydrolysis activity,GO:0042626~ATPase-coupled transmembrane transporter activity,GO:0140359~ABC-type transporter activity,	IPR003439:ABC_transporter-like_ATP-bd,IPR003593:AAA+_ATPase,IPR017871:ABC_transporter-like_CS,IPR027417:P-loop_NTPase,IPR043926:ABCG_dom,			SM00382:AAA,	KW-0813~Transport,	KW-0472~Membrane,	KW-0732~Signal,KW-0812~Transmembrane,KW-1133~Transmembrane helix,	KW-0067~ATP-binding,KW-0547~Nucleotide-binding,			DOMAIN:ABC transporter,REGION:Disordered,TRANSMEM:Helical,
TraesCS3A02G218000	ABC transporter G family member 37(LOC101290578)	Triticum aestivum		GO:0016020~membrane,	GO:0005524~ATP binding,GO:0016887~ATP hydrolysis activity,GO:0140359~ABC-type transporter activity,	IPR003439:ABC_transporter-like_ATP-bd,IPR003593:AAA+_ATPase,IPR013525:ABC2_TM,IPR013581:PDR_assoc,IPR027417:P-loop_NTPase,IPR034001:ABCG_PDR_1,IPR034003:ABCG_PDR_2,IPR043926:ABCG_dom,	taes02010:ABC transporters,		SM00382:AAA,	KW-0813~Transport,	KW-0472~Membrane,	KW-0677~Repeat,KW-0812~Transmembrane,	KW-0067~ATP-binding,KW-0547~Nucleotide-binding,			DOMAIN:ABC transporter,TRANSMEM:Helical,
TraesCS3D02G234300	ABC transporter G family member 37-like(LOC123078540)	Triticum aestivum		GO:0016020~membrane,	GO:0005524~ATP binding,GO:0016887~ATP hydrolysis activity,GO:0140359~ABC-type transporter activity,	IPR003439:ABC_transporter-like_ATP-bd,IPR003593:AAA+_ATPase,IPR013525:ABC2_TM,IPR013581:PDR_assoc,IPR027417:P-loop_NTPase,IPR034001:ABCG_PDR_1,IPR034003:ABCG_PDR_2,IPR043926:ABCG_dom,	taes02010:ABC transporters,		SM00382:AAA,	KW-0813~Transport,	KW-0472~Membrane,	KW-0677~Repeat,KW-0812~Transmembrane,	KW-0067~ATP-binding,KW-0547~Nucleotide-binding,			COMPBIAS:Basic and acidic residues,DOMAIN:ABC transporter,REGION:Disordered,TRANSMEM:Helical,
TraesCS5B02G183500	ABC transporter G family member 53(LOC101290580)	Triticum aestivum		GO:0016020~membrane,	GO:0005524~ATP binding,GO:0016887~ATP hydrolysis activity,GO:0140359~ABC-type transporter activity,	IPR003439:ABC_transporter-like_ATP-bd,IPR003593:AAA+_ATPase,IPR013525:ABC2_TM,IPR013581:PDR_assoc,IPR027417:P-loop_NTPase,IPR029481:ABC_trans_N,IPR034001:ABCG_PDR_1,IPR034003:ABCG_PDR_2,IPR043926:ABCG_dom,	taes02010:ABC transporters,		SM00382:AAA,	KW-0813~Transport,	KW-0472~Membrane,	KW-0677~Repeat,KW-0812~Transmembrane,	KW-0067~ATP-binding,KW-0547~Nucleotide-binding,			COMPBIAS:Polar residues,DOMAIN:ABC transporter,REGION:Disordered,TRANSMEM:Helical,
TraesCS5D02G190600	ABC transporter G family member 53(LOC123121288)	Triticum aestivum		GO:0016020~membrane,	GO:0005524~ATP binding,GO:0016887~ATP hydrolysis activity,GO:0140359~ABC-type transporter activity,	IPR003439:ABC_transporter-like_ATP-bd,IPR003593:AAA+_ATPase,IPR013525:ABC2_TM,IPR013581:PDR_assoc,IPR027417:P-loop_NTPase,IPR029481:ABC_trans_N,IPR034001:ABCG_PDR_1,IPR034003:ABCG_PDR_2,IPR043926:ABCG_dom,	taes02010:ABC transporters,		SM00382:AAA,	KW-0813~Transport,	KW-0472~Membrane,	KW-0677~Repeat,KW-0812~Transmembrane,	KW-0067~ATP-binding,KW-0547~Nucleotide-binding,			COMPBIAS:Polar residues,DOMAIN:ABC transporter,REGION:Disordered,TRANSMEM:Helical,
TraesCS6A02G203700	ABC1 atypical kinase-like domain-containing protein(CFC21_083475)	Triticum aestivum	GO:0046467~membrane lipid biosynthetic process,GO:1901031~regulation of response to reactive oxygen species,	GO:0016020~membrane,	GO:0004672~protein kinase activity,	IPR004147:ABC1_dom,IPR011009:Kinase-like_dom_sf,					KW-0472~Membrane,	KW-0812~Transmembrane,KW-1133~Transmembrane helix,				COMPBIAS:Polar residues,DOMAIN:ABC1 atypical kinase-like,REGION:Disordered,TRANSMEM:Helical,
TraesCS3B02G368300	ABSCISIC ACID-INSENSITIVE 5-like protein 2(LOC123071159)	Triticum aestivum	GO:0009738~abscisic acid-activated signaling pathway,GO:0045893~positive regulation of DNA-templated transcription,	GO:0005634~nucleus,	GO:0003677~DNA binding,GO:0003700~DNA-binding transcription factor activity,	IPR004827:bZIP,IPR043452:BZIP46-like,IPR046347:bZIP_sf,	taes04075:Plant hormone signal transduction,		SM00338:BRLZ,	KW-0804~Transcription,KW-0805~Transcription regulation,KW-0938~Abscisic acid signaling pathway,		KW-0175~Coiled coil,		KW-0238~DNA-binding,		COMPBIAS:Basic and acidic residues,COMPBIAS:Polar residues,DOMAIN:BZIP,REGION:Disordered,
TraesCS5D02G150700	ABSCISIC ACID-INSENSITIVE 5-like protein 2(LOC123120430)	Triticum aestivum	GO:0009738~abscisic acid-activated signaling pathway,GO:0045893~positive regulation of DNA-templated transcription,	GO:0005634~nucleus,	GO:0003677~DNA binding,GO:0003700~DNA-binding transcription factor activity,	IPR004827:bZIP,IPR043452:BZIP46-like,IPR046347:bZIP_sf,	taes04075:Plant hormone signal transduction,		SM00338:BRLZ,	KW-0804~Transcription,KW-0805~Transcription regulation,KW-0938~Abscisic acid signaling pathway,		KW-0175~Coiled coil,		KW-0238~DNA-binding,		COMPBIAS:Basic and acidic residues,DOMAIN:BZIP,REGION:Disordered,
TraesCS4D02G045300	ACD11 homolog protein-like(LOC123082365)	Triticum aestivum	GO:0035627~ceramide transport,GO:0120009~intermembrane lipid transfer,	GO:0005737~cytoplasm,GO:0005829~cytosol,GO:0016020~membrane,	GO:1902387~ceramide 1-phosphate binding,GO:1902388~ceramide 1-phosphate transfer activity,	IPR014830:Glycolipid_transfer_prot_dom,IPR036497:GLTP_sf,										DOMAIN:Glycolipid transfer protein,
TraesCS4B02G045400	ACD11 homolog protein-like(LOC123094338)	Triticum aestivum	GO:0035627~ceramide transport,GO:0120009~intermembrane lipid transfer,	GO:0005737~cytoplasm,GO:0005829~cytosol,GO:0016020~membrane,	GO:1902387~ceramide 1-phosphate binding,GO:1902388~ceramide 1-phosphate transfer activity,	IPR014830:Glycolipid_transfer_prot_dom,IPR036497:GLTP_sf,										DOMAIN:Glycolipid transfer protein,
TraesCS2B02G302400	ACT domain-containing protein ACR6-like(LOC123045320)	Triticum aestivum			GO:0016597~amino acid binding,	IPR002912:ACT_dom,IPR040217:ACR1-12,IPR045865:ACT-like_dom_sf,						KW-0677~Repeat,				DOMAIN:ACT,
TraesCS4B02G154000	ADP,ATP carrier protein(CFC21_057483)	Triticum aestivum	GO:1990542~mitochondrial transmembrane transport,	GO:0016020~membrane,	GO:0008514~organic anion transmembrane transporter activity,GO:0017077~oxidative phosphorylation uncoupler activity,	IPR018108:Mitochondrial_sb/sol_carrier,IPR023395:Mt_carrier_dom_sf,				KW-0813~Transport,						COMPBIAS:Basic and acidic residues,REGION:Disordered,REPEAT:Solcar,
TraesCS6D02G278300	ADP-glucose phosphorylase-like(LOC123145429)	Triticum aestivum	GO:0033499~galactose catabolic process via UDP-galactose,		GO:0008108~UDP-glucose:hexose-1-phosphate uridylyltransferase activity,GO:0008270~zinc ion binding,	IPR001937:GalP_UDPtransf1,IPR005849:GalP_Utransf_N,IPR036265:HIT-like_sf,	taes00052:Galactose metabolism,taes00520:Amino sugar and nucleotide sugar metabolism,taes01100:Metabolic pathways,taes01250:Biosynthesis of nucleotide sugars,	PIRSF000808:GalT,		KW-0119~Carbohydrate metabolism,			KW-0479~Metal-binding,KW-0862~Zinc,	KW-0548~Nucleotidyltransferase,KW-0808~Transferase,		ACT_SITE:Tele-UMP-histidine intermediate,DOMAIN:Galactose-1-phosphate uridyl transferase N-terminal,REGION:Disordered,
TraesCS3D02G330500, TraesCS3B02G368600, TraesCS3A02G337300	ADP-ribosylation factor 2(LOC542925)	Triticum aestivum	GO:0006886~intracellular protein transport,GO:0016192~vesicle-mediated transport,	GO:0005737~cytoplasm,GO:0005794~Golgi apparatus,GO:0005886~plasma membrane,	GO:0003924~GTPase activity,GO:0005525~GTP binding,	IPR005225:Small_GTP-bd_dom,IPR006689:Small_GTPase_ARF/SAR,IPR027417:P-loop_NTPase,IPR045872:Arf1-5-like,	taes04144:Endocytosis,		SM00175:RAB,SM00177:ARF,SM00178:SAR,	KW-0813~Transport,			KW-0342~GTP-binding,		KW-0449~Lipoprotein,KW-0519~Myristate,
TraesCS7D02G282400	ADP-ribosylation factor 3(LOC123161757)	Triticum aestivum	GO:0006886~intracellular protein transport,GO:0016192~vesicle-mediated transport,	GO:0005737~cytoplasm,GO:0005794~Golgi apparatus,	GO:0003924~GTPase activity,GO:0005525~GTP binding,	IPR005225:Small_GTP-bd_dom,IPR006689:Small_GTPase_ARF/SAR,IPR027417:P-loop_NTPase,			SM00177:ARF,SM00178:SAR,	KW-0813~Transport,KW-0931~ER-Golgi transport,	KW-0333~Golgi apparatus,		KW-0342~GTP-binding,		KW-0449~Lipoprotein,KW-0519~Myristate,
TraesCS6B02G314300, TraesCS6A02G285400	ADP-ribosylation factor GTPase-activating protein AGD12-like(LOC123128232)	Triticum aestivum			GO:0005096~GTPase activator activity,GO:0005543~phospholipid binding,	IPR000008:C2_dom,IPR001164:ArfGAP_dom,IPR035892:C2_domain_sf,IPR037278:ARFGAP/RecO,IPR038508:ArfGAP_dom_sf,IPR044518:ARF_GAP_AGD11/12/13,	taes04144:Endocytosis,		SM00105:ArfGap,SM00239:C2,			KW-0863~Zinc-finger,	KW-0479~Metal-binding,KW-0862~Zinc,	KW-0343~GTPase activation,		COMPBIAS:Polar residues,DOMAIN:Arf-GAP,DOMAIN:C2,REGION:Disordered,
TraesCS6D02G152000	ADP-ribosylation factor GTPase-activating protein AGD12-like(LOC123132601)	Triticum aestivum			GO:0005096~GTPase activator activity,GO:0005543~phospholipid binding,	IPR000008:C2_dom,IPR001164:ArfGAP_dom,IPR035892:C2_domain_sf,IPR037278:ARFGAP/RecO,IPR038508:ArfGAP_dom_sf,IPR044518:ARF_GAP_AGD11/12/13,	taes04144:Endocytosis,		SM00105:ArfGap,SM00239:C2,			KW-0863~Zinc-finger,	KW-0479~Metal-binding,KW-0862~Zinc,	KW-0343~GTPase activation,		DOMAIN:Arf-GAP,DOMAIN:C2,
TraesCS6D02G265900	ADP-ribosylation factor GTPase-activating protein AGD12-like(LOC123145334)	Triticum aestivum			GO:0005096~GTPase activator activity,GO:0005543~phospholipid binding,	IPR000008:C2_dom,IPR001164:ArfGAP_dom,IPR035892:C2_domain_sf,IPR037278:ARFGAP/RecO,IPR038508:ArfGAP_dom_sf,IPR044518:ARF_GAP_AGD11/12/13,	taes04144:Endocytosis,		SM00105:ArfGap,SM00239:C2,			KW-0863~Zinc-finger,	KW-0479~Metal-binding,KW-0862~Zinc,	KW-0343~GTPase activation,		COMPBIAS:Polar residues,DOMAIN:Arf-GAP,DOMAIN:C2,REGION:Disordered,
TraesCS6A02G221400	ADP-ribosylation factor GTPase-activating protein AGD2-like(LOC123127697)	Triticum aestivum		GO:0005737~cytoplasm,	GO:0005096~GTPase activator activity,GO:0005515~protein binding,GO:0046872~metal ion binding,	IPR001164:ArfGAP_dom,IPR001849:PH_domain,IPR002110:Ankyrin_rpt,IPR004148:BAR_dom,IPR011993:PH-like_dom_sf,IPR027267:AH/BAR_dom_sf,IPR035670:AGD1/2/3/4_BAR_plant,IPR036770:Ankyrin_rpt-contain_sf,IPR037278:ARFGAP/RecO,IPR038508:ArfGAP_dom_sf,IPR045258:ACAP1/2/3-like,	taes04144:Endocytosis,		SM00105:ArfGap,SM00233:PH,SM00248:ANK,SM00721:BAR,				KW-0479~Metal-binding,KW-0862~Zinc,	KW-0343~GTPase activation,		DOMAIN:Arf-GAP,DOMAIN:PH,REPEAT:ANK,
TraesCS5D02G300300	ADP-ribosylation factor GTPase-activating protein AGD3-like(LOC123112629)	Triticum aestivum	GO:0006891~intra-Golgi vesicle-mediated transport,	GO:0005737~cytoplasm,GO:0005768~endosome,GO:0005802~trans-Golgi network,	GO:0005096~GTPase activator activity,GO:0005515~protein binding,GO:0046872~metal ion binding,	IPR001164:ArfGAP_dom,IPR001849:PH_domain,IPR002110:Ankyrin_rpt,IPR004148:BAR_dom,IPR011993:PH-like_dom_sf,IPR027267:AH/BAR_dom_sf,IPR035670:AGD1/2/3/4_BAR_plant,IPR036770:Ankyrin_rpt-contain_sf,IPR037278:ARFGAP/RecO,IPR038508:ArfGAP_dom_sf,IPR045258:ACAP1/2/3-like,	taes04144:Endocytosis,		SM00105:ArfGap,SM00233:PH,SM00248:ANK,SM00721:BAR,				KW-0479~Metal-binding,KW-0862~Zinc,	KW-0343~GTPase activation,		COMPBIAS:Polar residues,DOMAIN:Arf-GAP,DOMAIN:PH,REGION:Disordered,REPEAT:ANK,
TraesCS2D02G212100	ADP-ribosylation factor GTPase-activating protein AGD5(LOC100682412)	Triticum aestivum			GO:0005096~GTPase activator activity,	IPR001164:ArfGAP_dom,IPR037278:ARFGAP/RecO,IPR038508:ArfGAP_dom_sf,IPR044520:ARF_GAP_AGD5/15,	taes04144:Endocytosis,		SM00105:ArfGap,			KW-0863~Zinc-finger,	KW-0479~Metal-binding,KW-0862~Zinc,	KW-0343~GTPase activation,		COMPBIAS:Polar residues,DOMAIN:Arf-GAP,REGION:Disordered,
TraesCS2A02G203600	ADP-ribosylation factor GTPase-activating protein AGD5-like(LOC123044538)	Triticum aestivum			GO:0005096~GTPase activator activity,	IPR001164:ArfGAP_dom,IPR037278:ARFGAP/RecO,IPR038508:ArfGAP_dom_sf,IPR044520:ARF_GAP_AGD5/15,	taes04144:Endocytosis,		SM00105:ArfGap,			KW-0863~Zinc-finger,	KW-0479~Metal-binding,KW-0862~Zinc,	KW-0343~GTPase activation,		COMPBIAS:Polar residues,DOMAIN:Arf-GAP,REGION:Disordered,
TraesCS5A02G467400	ADP-ribosylation factor(CFC21_068463)	Triticum aestivum	GO:0006886~intracellular protein transport,GO:0016192~vesicle-mediated transport,	GO:0005794~Golgi apparatus,	GO:0003924~GTPase activity,GO:0005525~GTP binding,	IPR005225:Small_GTP-bd_dom,IPR006689:Small_GTPase_ARF/SAR,IPR027417:P-loop_NTPase,IPR045872:Arf1-5-like,			SM00175:RAB,SM00177:ARF,SM00178:SAR,	KW-0653~Protein transport,KW-0813~Transport,KW-0931~ER-Golgi transport,	KW-0333~Golgi apparatus,		KW-0342~GTP-binding,		KW-0449~Lipoprotein,KW-0519~Myristate,
TraesCS5B02G479100	ADP-ribosylation factor(CFC21_074351)	Triticum aestivum	GO:0006886~intracellular protein transport,GO:0016192~vesicle-mediated transport,	GO:0005794~Golgi apparatus,	GO:0003924~GTPase activity,GO:0005525~GTP binding,	IPR005225:Small_GTP-bd_dom,IPR006689:Small_GTPase_ARF/SAR,IPR027417:P-loop_NTPase,IPR045872:Arf1-5-like,			SM00175:RAB,SM00177:ARF,SM00178:SAR,	KW-0653~Protein transport,KW-0813~Transport,KW-0931~ER-Golgi transport,	KW-0333~Golgi apparatus,		KW-0342~GTP-binding,		KW-0449~Lipoprotein,KW-0519~Myristate,
TraesCS5D02G480200	ADP-ribosylation factor(CFC21_080391)	Triticum aestivum	GO:0006886~intracellular protein transport,GO:0016192~vesicle-mediated transport,	GO:0005794~Golgi apparatus,	GO:0003924~GTPase activity,GO:0005525~GTP binding,	IPR005225:Small_GTP-bd_dom,IPR006689:Small_GTPase_ARF/SAR,IPR027417:P-loop_NTPase,IPR045872:Arf1-5-like,			SM00175:RAB,SM00177:ARF,SM00178:SAR,	KW-0653~Protein transport,KW-0813~Transport,KW-0931~ER-Golgi transport,	KW-0333~Golgi apparatus,		KW-0342~GTP-binding,		KW-0449~Lipoprotein,KW-0519~Myristate,
TraesCS1D02G072000	ADP-ribosylation factor-like protein 1(LOC123180267)	Triticum aestivum	GO:0006886~intracellular protein transport,GO:0033365~protein localization to organelle,GO:0034067~protein localization to Golgi apparatus,GO:0043001~Golgi to plasma membrane protein transport,	GO:0005794~Golgi apparatus,	GO:0003924~GTPase activity,GO:0005525~GTP binding,	IPR005225:Small_GTP-bd_dom,IPR006689:Small_GTPase_ARF/SAR,IPR027417:P-loop_NTPase,			SM00175:RAB,SM00177:ARF,SM00178:SAR,				KW-0342~GTP-binding,KW-0547~Nucleotide-binding,
TraesCS1A02G069400	ADP-ribosylation factor-like protein 1(LOC123189451)	Triticum aestivum	GO:0006886~intracellular protein transport,GO:0033365~protein localization to organelle,GO:0034067~protein localization to Golgi apparatus,GO:0043001~Golgi to plasma membrane protein transport,	GO:0005794~Golgi apparatus,	GO:0003924~GTPase activity,GO:0005525~GTP binding,	IPR005225:Small_GTP-bd_dom,IPR006689:Small_GTPase_ARF/SAR,IPR027417:P-loop_NTPase,			SM00175:RAB,SM00177:ARF,SM00178:SAR,				KW-0342~GTP-binding,KW-0547~Nucleotide-binding,
TraesCS4A02G149200	ADP-ribosylation factor-like protein 5(LOC123085941)	Triticum aestivum	GO:0006886~intracellular protein transport,GO:0016192~vesicle-mediated transport,GO:1903292~protein localization to Golgi membrane,	GO:0005737~cytoplasm,GO:0005802~trans-Golgi network,	GO:0003924~GTPase activity,GO:0005525~GTP binding,	IPR005225:Small_GTP-bd_dom,IPR006689:Small_GTPase_ARF/SAR,IPR027417:P-loop_NTPase,			SM00175:RAB,SM00177:ARF,SM00178:SAR,	KW-0813~Transport,KW-0931~ER-Golgi transport,	KW-0333~Golgi apparatus,		KW-0342~GTP-binding,		KW-0449~Lipoprotein,KW-0519~Myristate,
TraesCS4D02G152600	ADP-ribosylation factor-like protein 5(LOC123097246)	Triticum aestivum	GO:0006886~intracellular protein transport,GO:0016192~vesicle-mediated transport,GO:1903292~protein localization to Golgi membrane,	GO:0005737~cytoplasm,GO:0005802~trans-Golgi network,	GO:0003924~GTPase activity,GO:0005525~GTP binding,	IPR005225:Small_GTP-bd_dom,IPR006689:Small_GTPase_ARF/SAR,IPR027417:P-loop_NTPase,			SM00175:RAB,SM00177:ARF,SM00178:SAR,	KW-0813~Transport,KW-0931~ER-Golgi transport,	KW-0333~Golgi apparatus,		KW-0342~GTP-binding,		KW-0449~Lipoprotein,KW-0519~Myristate,
TraesCS6D02G274800, TraesCS6B02G324400, TraesCS6A02G293900	ADP-ribosylation factor-like protein 8c(LOC543044)	Triticum aestivum	GO:0015031~protein transport,		GO:0003924~GTPase activity,GO:0005525~GTP binding,	IPR005225:Small_GTP-bd_dom,IPR006689:Small_GTPase_ARF/SAR,IPR027417:P-loop_NTPase,IPR044154:Arl8a/8b,			SM00173:RAS,SM00175:RAB,SM00177:ARF,SM00178:SAR,				KW-0342~GTP-binding,KW-0547~Nucleotide-binding,
TraesCS6A02G268000	ADP-ribosylation factor-like(LOC123128086)	Triticum aestivum	GO:0006886~intracellular protein transport,GO:0016192~vesicle-mediated transport,	GO:0005737~cytoplasm,GO:0005794~Golgi apparatus,	GO:0003924~GTPase activity,GO:0005525~GTP binding,	IPR005225:Small_GTP-bd_dom,IPR006689:Small_GTPase_ARF/SAR,IPR027417:P-loop_NTPase,IPR045872:Arf1-5-like,	taes04144:Endocytosis,		SM00177:ARF,SM00178:SAR,	KW-0813~Transport,			KW-0342~GTP-binding,		KW-0449~Lipoprotein,KW-0519~Myristate,
TraesCS6A02G086900, TraesCS6B02G114900	ADP-ribosylation factor-like(LOC123136033)	Triticum aestivum	GO:0006886~intracellular protein transport,GO:0016192~vesicle-mediated transport,	GO:0005737~cytoplasm,GO:0005794~Golgi apparatus,	GO:0003924~GTPase activity,GO:0005525~GTP binding,	IPR005225:Small_GTP-bd_dom,IPR006689:Small_GTPase_ARF/SAR,IPR027417:P-loop_NTPase,	taes04144:Endocytosis,		SM00177:ARF,SM00178:SAR,	KW-0813~Transport,KW-0931~ER-Golgi transport,	KW-0333~Golgi apparatus,		KW-0342~GTP-binding,		KW-0449~Lipoprotein,KW-0519~Myristate,
TraesCS1A02G372400, TraesCS1B02G392400	AFG1-like ATPase(LOC123066226)	Triticum aestivum		GO:0005737~cytoplasm,GO:0005739~mitochondrion,GO:0009507~chloroplast,	GO:0005524~ATP binding,GO:0016887~ATP hydrolysis activity,	IPR005654:ATPase_AFG1-like,IPR027417:P-loop_NTPase,							KW-0067~ATP-binding,KW-0547~Nucleotide-binding,
TraesCS1D02G379000	AFG1-like ATPase(LOC123182914)	Triticum aestivum		GO:0005737~cytoplasm,GO:0005739~mitochondrion,GO:0009507~chloroplast,	GO:0005524~ATP binding,GO:0016887~ATP hydrolysis activity,	IPR005654:ATPase_AFG1-like,IPR027417:P-loop_NTPase,							KW-0067~ATP-binding,KW-0547~Nucleotide-binding,
TraesCS6A02G113100	AIG2-like protein D(LOC123132209)	Triticum aestivum				IPR009288:AIG2-like_dom,IPR013024:GGCT-like,IPR036568:GGCT-like_sf,IPR045038:AIG2-like,										DOMAIN:Gamma-glutamylcyclotransferase AIG2-like,
TraesCS6D02G102200	AIG2-like protein D(LOC123143749)	Triticum aestivum				IPR009288:AIG2-like_dom,IPR013024:GGCT-like,IPR036568:GGCT-like_sf,IPR045038:AIG2-like,										DOMAIN:Gamma-glutamylcyclotransferase AIG2-like,
TraesCS7D02G409600	AIG2-like protein D(LOC123159637)	Triticum aestivum				IPR009288:AIG2-like_dom,IPR013024:GGCT-like,IPR036568:GGCT-like_sf,IPR045038:AIG2-like,										DOMAIN:Gamma-glutamylcyclotransferase AIG2-like,
TraesCS5A02G519200	ALA-interacting subunit 1-like(LOC123093796)	Triticum aestivum		GO:0005783~endoplasmic reticulum,GO:0005794~Golgi apparatus,GO:0005886~plasma membrane,		IPR005045:CDC50/LEM3_fam,	taes04148:Efferocytosis,	PIRSF015840:DUF284_TM_euk,			KW-0472~Membrane,	KW-0812~Transmembrane,				TRANSMEM:Helical,
TraesCS6D02G145600, TraesCS6A02G155600	ALA-interacting subunit 3-like(LOC123132551)	Triticum aestivum		GO:0005783~endoplasmic reticulum,GO:0005794~Golgi apparatus,GO:0005886~plasma membrane,		IPR005045:CDC50/LEM3_fam,	taes04148:Efferocytosis,	PIRSF015840:DUF284_TM_euk,			KW-0472~Membrane,	KW-0812~Transmembrane,				REGION:Disordered,TRANSMEM:Helical,
TraesCS6B02G183800	ALA-interacting subunit 3-like(LOC123136626)	Triticum aestivum		GO:0005783~endoplasmic reticulum,GO:0005794~Golgi apparatus,GO:0005886~plasma membrane,		IPR005045:CDC50/LEM3_fam,	taes04148:Efferocytosis,	PIRSF015840:DUF284_TM_euk,			KW-0472~Membrane,	KW-0812~Transmembrane,				REGION:Disordered,TRANSMEM:Helical,
TraesCS7A02G482200	ALA-interacting subunit 3-like(LOC123149238)	Triticum aestivum		GO:0005783~endoplasmic reticulum,GO:0005794~Golgi apparatus,GO:0005886~plasma membrane,		IPR005045:CDC50/LEM3_fam,	taes04148:Efferocytosis,	PIRSF015840:DUF284_TM_euk,			KW-0472~Membrane,	KW-0812~Transmembrane,				REGION:Disordered,TRANSMEM:Helical,
TraesCS7A02G132400	ALBINO3-like protein 2, chloroplastic(LOC123152548)	Triticum aestivum	GO:0032979~protein insertion into mitochondrial inner membrane from matrix,GO:0033617~mitochondrial cytochrome c oxidase assembly,	GO:0005739~mitochondrion,GO:0005743~mitochondrial inner membrane,GO:0016020~membrane,	GO:0005515~protein binding,GO:0032977~membrane insertase activity,	IPR001708:YidC/ALB3/OXA1/COX18,IPR011990:TPR-like_helical_dom_sf,IPR019734:TPR_repeat,			SM00028:TPR,		KW-0472~Membrane,	KW-0812~Transmembrane,				COMPBIAS:Polar residues,REGION:Disordered,TRANSMEM:Helical,
TraesCS4B02G057300	AMSH-like ubiquitin thioesterase 2(LOC123090939)	Triticum aestivum	GO:0070536~protein K63-linked deubiquitination,GO:0071108~protein K48-linked deubiquitination,	GO:0005768~endosome,GO:0016020~membrane,	GO:0005515~protein binding,GO:0061578~K63-linked deubiquitinase activity,GO:0140492~metal-dependent deubiquitinase activity,	IPR000555:JAMM/MPN+_dom,IPR015063:USP8_dimer,IPR037518:MPN,IPR044098:STAMBP/STALP-like_MPN,	taes04144:Endocytosis,		SM00232:JAB_MPN,	KW-0833~Ubl conjugation pathway,						DOMAIN:JAB1/MPN/MOV34 metalloenzyme,DOMAIN:MPN,DOMAIN:USP8 dimerisation,REGION:Disordered,
TraesCS3D02G199200	AMSH-like ubiquitin thioesterase 3(LOC101290616)	Triticum aestivum	GO:0070536~protein K63-linked deubiquitination,GO:0071108~protein K48-linked deubiquitination,	GO:0005768~endosome,GO:0016020~membrane,	GO:0005515~protein binding,GO:0061578~K63-linked deubiquitinase activity,GO:0140492~metal-dependent deubiquitinase activity,	IPR000555:JAMM/MPN+_dom,IPR015063:USP8_dimer,IPR037518:MPN,IPR044098:STAMBP/STALP-like_MPN,	taes04144:Endocytosis,		SM00232:JAB_MPN,	KW-0833~Ubl conjugation pathway,						COMPBIAS:Polar residues,DOMAIN:MPN,REGION:Disordered,
TraesCS3A02G192900	AMSH-like ubiquitin thioesterase 3(LOC123061158)	Triticum aestivum	GO:0070536~protein K63-linked deubiquitination,GO:0071108~protein K48-linked deubiquitination,	GO:0005768~endosome,GO:0016020~membrane,	GO:0005515~protein binding,GO:0061578~K63-linked deubiquitinase activity,GO:0140492~metal-dependent deubiquitinase activity,	IPR000555:JAMM/MPN+_dom,IPR015063:USP8_dimer,IPR037518:MPN,IPR044098:STAMBP/STALP-like_MPN,	taes04144:Endocytosis,		SM00232:JAB_MPN,	KW-0833~Ubl conjugation pathway,						DOMAIN:MPN,REGION:Disordered,
TraesCS4D02G057500, TraesCS4A02G257200	AMSH-like ubiquitin thioesterase 3(LOC123087020)	Triticum aestivum	GO:0070536~protein K63-linked deubiquitination,GO:0071108~protein K48-linked deubiquitination,	GO:0005768~endosome,GO:0016020~membrane,	GO:0005515~protein binding,GO:0061578~K63-linked deubiquitinase activity,GO:0140492~metal-dependent deubiquitinase activity,	IPR000555:JAMM/MPN+_dom,IPR015063:USP8_dimer,IPR037518:MPN,IPR044098:STAMBP/STALP-like_MPN,	taes04144:Endocytosis,		SM00232:JAB_MPN,	KW-0833~Ubl conjugation pathway,						COMPBIAS:Polar residues,DOMAIN:JAB1/MPN/MOV34 metalloenzyme,DOMAIN:MPN,DOMAIN:USP8 dimerisation,REGION:Disordered,
TraesCS6A02G373200	AP-1 complex subunit gamma-2-like(LOC123128870)	Triticum aestivum	GO:0006886~intracellular protein transport,GO:0006896~Golgi to vacuole transport,GO:0006898~receptor-mediated endocytosis,	GO:0005794~Golgi apparatus,GO:0030117~membrane coat,GO:0030121~AP-1 adaptor complex,	GO:0035615~clathrin adaptor activity,	IPR002553:Clathrin/coatomer_adapt-like_N,IPR008152:Clathrin_a/b/g-adaptin_app_Ig,IPR008153:GAE_dom,IPR011989:ARM-like,IPR013041:Clathrin_app_Ig-like_sf,IPR016024:ARM-type_fold,IPR017107:AP1_complex_gsu,		PIRSF037094:AP1_complex_gamma,	SM00809:Alpha_adaptinC2,	KW-0813~Transport,	KW-0333~Golgi apparatus,KW-0472~Membrane,					DOMAIN:GAE,REGION:Disordered,
TraesCS6D02G357400	AP-1 complex subunit gamma-2-like(LOC123146015)	Triticum aestivum	GO:0006886~intracellular protein transport,GO:0006896~Golgi to vacuole transport,GO:0006898~receptor-mediated endocytosis,	GO:0005794~Golgi apparatus,GO:0030117~membrane coat,GO:0030121~AP-1 adaptor complex,	GO:0035615~clathrin adaptor activity,	IPR002553:Clathrin/coatomer_adapt-like_N,IPR008152:Clathrin_a/b/g-adaptin_app_Ig,IPR008153:GAE_dom,IPR011989:ARM-like,IPR013041:Clathrin_app_Ig-like_sf,IPR016024:ARM-type_fold,IPR017107:AP1_complex_gsu,		PIRSF037094:AP1_complex_gamma,	SM00809:Alpha_adaptinC2,	KW-0813~Transport,	KW-0333~Golgi apparatus,KW-0472~Membrane,					COMPBIAS:Polar residues,DOMAIN:GAE,REGION:Disordered,
TraesCS7A02G129800	AP-1 complex subunit gamma-2-like(LOC123148630)	Triticum aestivum	GO:0006886~intracellular protein transport,GO:0006896~Golgi to vacuole transport,GO:0006898~receptor-mediated endocytosis,	GO:0005794~Golgi apparatus,GO:0030117~membrane coat,GO:0030121~AP-1 adaptor complex,	GO:0035615~clathrin adaptor activity,	IPR002553:Clathrin/coatomer_adapt-like_N,IPR008152:Clathrin_a/b/g-adaptin_app_Ig,IPR008153:GAE_dom,IPR011989:ARM-like,IPR013041:Clathrin_app_Ig-like_sf,IPR016024:ARM-type_fold,IPR017107:AP1_complex_gsu,		PIRSF037094:AP1_complex_gamma,	SM00809:Alpha_adaptinC2,	KW-0813~Transport,	KW-0333~Golgi apparatus,KW-0472~Membrane,					DOMAIN:GAE,REGION:Disordered,
TraesCS3B02G286200	AP-1 complex subunit mu-2-like(LOC123061772)	Triticum aestivum	GO:0006886~intracellular protein transport,GO:0016192~vesicle-mediated transport,	GO:0030131~clathrin adaptor complex,GO:0030136~clathrin-coated vesicle,GO:0030663~COPI-coated vesicle membrane,GO:0031410~cytoplasmic vesicle,	GO:0035615~clathrin adaptor activity,	IPR001392:Clathrin_mu,IPR011012:Longin-like_dom_sf,IPR018240:Clathrin_mu_CS,IPR022775:AP_mu_sigma_su,IPR028565:MHD,IPR036168:AP2_Mu_C_sf,		PIRSF005992:Clathrin_mu,		KW-0653~Protein transport,KW-0813~Transport,	KW-0472~Membrane,KW-0963~Cytoplasm,					DOMAIN:MHD,
TraesCS1B02G383200, TraesCS1A02G365600, TraesCS1D02G371000	AP-1 complex subunit mu-2-like(LOC123065538)	Triticum aestivum	GO:0006886~intracellular protein transport,GO:0016192~vesicle-mediated transport,	GO:0030131~clathrin adaptor complex,GO:0030663~COPI-coated vesicle membrane,GO:0031410~cytoplasmic vesicle,		IPR001392:Clathrin_mu,IPR011012:Longin-like_dom_sf,IPR018240:Clathrin_mu_CS,IPR022775:AP_mu_sigma_su,IPR028565:MHD,IPR036168:AP2_Mu_C_sf,		PIRSF005992:Clathrin_mu,		KW-0653~Protein transport,KW-0813~Transport,	KW-0472~Membrane,KW-0963~Cytoplasm,					DOMAIN:MHD,
TraesCS5B02G423600	AP-1 complex subunit sigma-1(LOC123105290)	Triticum aestivum	GO:0006886~intracellular protein transport,GO:0016192~vesicle-mediated transport,	GO:0030117~membrane coat,GO:0030121~AP-1 adaptor complex,GO:0030663~COPI-coated vesicle membrane,GO:0043231~intracellular membrane-bounded organelle,	GO:0035615~clathrin adaptor activity,	IPR000804:Clathrin_sm-chain_CS,IPR011012:Longin-like_dom_sf,IPR016635:AP_complex_ssu,IPR022775:AP_mu_sigma_su,IPR044733:AP1_sigma,		PIRSF015588:AP_complex_sigma,		KW-0653~Protein transport,KW-0813~Transport,	KW-0333~Golgi apparatus,KW-0472~Membrane,KW-0963~Cytoplasm,KW-0968~Cytoplasmic vesicle,					DOMAIN:AP complex mu/sigma subunit,
TraesCS4B02G395700	AP-2 complex subunit alpha-1-like(LOC123094065)	Triticum aestivum	GO:0006886~intracellular protein transport,GO:0072583~clathrin-dependent endocytosis,	GO:0030117~membrane coat,GO:0030122~AP-2 adaptor complex,	GO:0035615~clathrin adaptor activity,	IPR002553:Clathrin/coatomer_adapt-like_N,IPR003164:Clathrin_a-adaptin_app_sub_C,IPR008152:Clathrin_a/b/g-adaptin_app_Ig,IPR009028:Coatomer/calthrin_app_sub_C,IPR011989:ARM-like,IPR012295:TBP_dom_sf,IPR013041:Clathrin_app_Ig-like_sf,IPR016024:ARM-type_fold,IPR017104:AP2_complex_asu,	taes04144:Endocytosis,	PIRSF037091:AP2_complex_alpha,	SM00809:Alpha_adaptinC2,	KW-0254~Endocytosis,KW-0813~Transport,	KW-0168~Coated pit,KW-0472~Membrane,					DOMAIN:Clathrin adaptor alpha/beta/gamma-adaptin appendage Ig-like subdomain,REGION:Disordered,
TraesCS5A02G557300	AP-2 complex subunit alpha-1-like(LOC123106202)	Triticum aestivum	GO:0006886~intracellular protein transport,GO:0072583~clathrin-dependent endocytosis,	GO:0030117~membrane coat,GO:0030122~AP-2 adaptor complex,	GO:0035615~clathrin adaptor activity,	IPR002553:Clathrin/coatomer_adapt-like_N,IPR003164:Clathrin_a-adaptin_app_sub_C,IPR008152:Clathrin_a/b/g-adaptin_app_Ig,IPR009028:Coatomer/calthrin_app_sub_C,IPR011989:ARM-like,IPR012295:TBP_dom_sf,IPR013041:Clathrin_app_Ig-like_sf,IPR016024:ARM-type_fold,IPR017104:AP2_complex_asu,	taes04144:Endocytosis,	PIRSF037091:AP2_complex_alpha,	SM00809:Alpha_adaptinC2,	KW-0254~Endocytosis,KW-0813~Transport,	KW-0168~Coated pit,KW-0472~Membrane,					DOMAIN:Clathrin adaptor alpha/beta/gamma-adaptin appendage Ig-like subdomain,REGION:Disordered,
TraesCS6D02G251100, TraesCS6A02G263800	AP-2 complex subunit mu(LOC123128044)	Triticum aestivum	GO:0006886~intracellular protein transport,GO:0006897~endocytosis,GO:0072583~clathrin-dependent endocytosis,	GO:0030122~AP-2 adaptor complex,GO:0030131~clathrin adaptor complex,GO:0030663~COPI-coated vesicle membrane,GO:0031410~cytoplasmic vesicle,	GO:0035615~clathrin adaptor activity,	IPR001392:Clathrin_mu,IPR011012:Longin-like_dom_sf,IPR018240:Clathrin_mu_CS,IPR028565:MHD,IPR036168:AP2_Mu_C_sf,IPR043512:Mu2_C,IPR043532:AP2_Mu_N,	taes04144:Endocytosis,	PIRSF005992:Clathrin_mu,		KW-0254~Endocytosis,KW-0653~Protein transport,KW-0813~Transport,	KW-0168~Coated pit,KW-0472~Membrane,KW-0963~Cytoplasm,KW-1003~Cell membrane,					DOMAIN:MHD,
TraesCS6B02G290800	AP-2 complex subunit mu-like(LOC123137827)	Triticum aestivum	GO:0006886~intracellular protein transport,GO:0006897~endocytosis,GO:0072583~clathrin-dependent endocytosis,	GO:0030122~AP-2 adaptor complex,GO:0030131~clathrin adaptor complex,GO:0030663~COPI-coated vesicle membrane,GO:0031410~cytoplasmic vesicle,	GO:0035615~clathrin adaptor activity,	IPR001392:Clathrin_mu,IPR011012:Longin-like_dom_sf,IPR018240:Clathrin_mu_CS,IPR028565:MHD,IPR036168:AP2_Mu_C_sf,IPR043512:Mu2_C,IPR043532:AP2_Mu_N,	taes04144:Endocytosis,	PIRSF005992:Clathrin_mu,		KW-0254~Endocytosis,KW-0653~Protein transport,KW-0813~Transport,	KW-0168~Coated pit,KW-0472~Membrane,KW-0963~Cytoplasm,KW-1003~Cell membrane,					DOMAIN:MHD,
TraesCS5B02G113000, TraesCS5A02G112300	AP-2 complex subunit sigma-like(LOC123102818)	Triticum aestivum	GO:0006886~intracellular protein transport,GO:0015031~protein transport,GO:0016192~vesicle-mediated transport,GO:0072583~clathrin-dependent endocytosis,	GO:0030122~AP-2 adaptor complex,GO:0030663~COPI-coated vesicle membrane,GO:0043231~intracellular membrane-bounded organelle,	GO:0035615~clathrin adaptor activity,	IPR011012:Longin-like_dom_sf,IPR016635:AP_complex_ssu,IPR022775:AP_mu_sigma_su,IPR027156:APS2,	taes04144:Endocytosis,	PIRSF015588:AP_complex_sigma,		KW-0653~Protein transport,KW-0813~Transport,	KW-0472~Membrane,KW-0963~Cytoplasm,					DOMAIN:AP complex mu/sigma subunit,
TraesCS1A02G240000	AP-3 complex subunit mu-like(LOC123053946)	Triticum aestivum	GO:0006886~intracellular protein transport,GO:0006897~endocytosis,	GO:0030131~clathrin adaptor complex,GO:0030663~COPI-coated vesicle membrane,GO:0031410~cytoplasmic vesicle,		IPR001392:Clathrin_mu,IPR011012:Longin-like_dom_sf,IPR022775:AP_mu_sigma_su,IPR028565:MHD,IPR036168:AP2_Mu_C_sf,		PIRSF005992:Clathrin_mu,		KW-0653~Protein transport,KW-0813~Transport,	KW-0963~Cytoplasm,					DOMAIN:MHD,
TraesCS1D02G240100	AP-3 complex subunit mu-like(LOC123181847)	Triticum aestivum	GO:0006886~intracellular protein transport,GO:0006897~endocytosis,	GO:0030131~clathrin adaptor complex,GO:0030663~COPI-coated vesicle membrane,GO:0031410~cytoplasmic vesicle,		IPR001392:Clathrin_mu,IPR011012:Longin-like_dom_sf,IPR022775:AP_mu_sigma_su,IPR028565:MHD,IPR036168:AP2_Mu_C_sf,		PIRSF005992:Clathrin_mu,		KW-0653~Protein transport,KW-0813~Transport,	KW-0963~Cytoplasm,					DOMAIN:MHD,
TraesCS4D02G235600	AP-3 complex subunit sigma-like(LOC123098158)	Triticum aestivum	GO:0006886~intracellular protein transport,GO:0016192~vesicle-mediated transport,	GO:0030117~membrane coat,GO:0030663~COPI-coated vesicle membrane,GO:0043231~intracellular membrane-bounded organelle,		IPR000804:Clathrin_sm-chain_CS,IPR011012:Longin-like_dom_sf,IPR016635:AP_complex_ssu,IPR022775:AP_mu_sigma_su,		PIRSF015588:AP_complex_sigma,		KW-0653~Protein transport,KW-0813~Transport,	KW-0472~Membrane,KW-0963~Cytoplasm,					DOMAIN:AP complex mu/sigma subunit,
TraesCS3A02G421500	AP-4 complex subunit epsilon(CFC21_037539)	Triticum aestivum	GO:0006886~intracellular protein transport,	GO:0005794~Golgi apparatus,GO:0030124~AP-4 adaptor complex,	GO:0140312~cargo adaptor activity,	IPR002553:Clathrin/coatomer_adapt-like_N,IPR011989:ARM-like,IPR016024:ARM-type_fold,IPR017109:AP4_complex_esu,		PIRSF037097:AP4_complex_epsilon,		KW-0813~Transport,	KW-0333~Golgi apparatus,KW-0472~Membrane,					COMPBIAS:Polar residues,COMPBIAS:Pro residues,DOMAIN:Clathrin/coatomer adaptor adaptin-like N-terminal,REGION:Disordered,
TraesCS3B02G457300	AP-4 complex subunit epsilon-like(LOC123071953)	Triticum aestivum	GO:0006886~intracellular protein transport,GO:0006898~receptor-mediated endocytosis,	GO:0005794~Golgi apparatus,GO:0030117~membrane coat,GO:0030124~AP-4 adaptor complex,	GO:0140312~cargo adaptor activity,	IPR002553:Clathrin/coatomer_adapt-like_N,IPR011989:ARM-like,IPR016024:ARM-type_fold,IPR017109:AP4_complex_esu,		PIRSF037097:AP4_complex_epsilon,		KW-0813~Transport,	KW-0333~Golgi apparatus,KW-0472~Membrane,					COMPBIAS:Polar residues,DOMAIN:Clathrin/coatomer adaptor adaptin-like N-terminal,REGION:Disordered,
TraesCS3D02G417200	AP-4 complex subunit epsilon-like(LOC123080259)	Triticum aestivum	GO:0006886~intracellular protein transport,GO:0006898~receptor-mediated endocytosis,	GO:0005794~Golgi apparatus,GO:0030117~membrane coat,GO:0030124~AP-4 adaptor complex,	GO:0140312~cargo adaptor activity,	IPR002553:Clathrin/coatomer_adapt-like_N,IPR011989:ARM-like,IPR016024:ARM-type_fold,IPR017109:AP4_complex_esu,		PIRSF037097:AP4_complex_epsilon,		KW-0813~Transport,	KW-0333~Golgi apparatus,KW-0472~Membrane,					COMPBIAS:Polar residues,DOMAIN:Clathrin/coatomer adaptor adaptin-like N-terminal,REGION:Disordered,
TraesCS2D02G172100, TraesCS2B02G191200	AP-4 complex subunit mu-like(LOC123044174)	Triticum aestivum	GO:0006605~protein targeting,GO:0006886~intracellular protein transport,GO:0090160~Golgi to lysosome transport,	GO:0005769~early endosome,GO:0005802~trans-Golgi network,GO:0005829~cytosol,GO:0030131~clathrin adaptor complex,GO:0030663~COPI-coated vesicle membrane,GO:0031410~cytoplasmic vesicle,		IPR001392:Clathrin_mu,IPR011012:Longin-like_dom_sf,IPR018240:Clathrin_mu_CS,IPR022775:AP_mu_sigma_su,IPR028565:MHD,IPR036168:AP2_Mu_C_sf,		PIRSF005992:Clathrin_mu,		KW-0653~Protein transport,KW-0813~Transport,	KW-0472~Membrane,KW-0963~Cytoplasm,KW-0967~Endosome,					DOMAIN:MHD,
TraesCS6A02G113800	AP-4 complex subunit sigma(LOC123132214)	Triticum aestivum	GO:0006886~intracellular protein transport,GO:0015031~protein transport,GO:0016192~vesicle-mediated transport,	GO:0030663~COPI-coated vesicle membrane,GO:0043231~intracellular membrane-bounded organelle,		IPR011012:Longin-like_dom_sf,IPR016635:AP_complex_ssu,IPR022775:AP_mu_sigma_su,		PIRSF015588:AP_complex_sigma,		KW-0653~Protein transport,KW-0813~Transport,	KW-0472~Membrane,KW-0963~Cytoplasm,					DOMAIN:AP complex mu/sigma subunit,
TraesCS6B02G140700	AP-4 complex subunit sigma(LOC123136240)	Triticum aestivum	GO:0006886~intracellular protein transport,GO:0015031~protein transport,GO:0016192~vesicle-mediated transport,	GO:0030663~COPI-coated vesicle membrane,GO:0043231~intracellular membrane-bounded organelle,		IPR011012:Longin-like_dom_sf,IPR016635:AP_complex_ssu,IPR022775:AP_mu_sigma_su,		PIRSF015588:AP_complex_sigma,		KW-0653~Protein transport,KW-0813~Transport,	KW-0472~Membrane,KW-0963~Cytoplasm,					DOMAIN:AP complex mu/sigma subunit,
TraesCS5D02G111600	AP-5 complex subunit mu-like(LOC123102665)	Triticum aestivum	GO:0006886~intracellular protein transport,GO:0016197~endosomal transport,	GO:0005764~lysosome,GO:0005770~late endosome,GO:0005829~cytosol,GO:0030119~AP-type membrane coat adaptor complex,GO:0030131~clathrin adaptor complex,		IPR018240:Clathrin_mu_CS,IPR028565:MHD,IPR036168:AP2_Mu_C_sf,IPR039591:AP5M1,				KW-0653~Protein transport,KW-0813~Transport,	KW-0472~Membrane,					DOMAIN:MHD,
TraesCS5B02G104600	AP-5 complex subunit mu-like(LOC123110848)	Triticum aestivum	GO:0006886~intracellular protein transport,GO:0016197~endosomal transport,	GO:0005764~lysosome,GO:0005770~late endosome,GO:0005829~cytosol,GO:0030119~AP-type membrane coat adaptor complex,GO:0030131~clathrin adaptor complex,		IPR018240:Clathrin_mu_CS,IPR028565:MHD,IPR036168:AP2_Mu_C_sf,IPR039591:AP5M1,				KW-0653~Protein transport,KW-0813~Transport,	KW-0472~Membrane,					DOMAIN:MHD,
TraesCS7B02G186900	AP2-like ethylene-responsive transcription factor AIL1(LOC543014)	Triticum aestivum	GO:0006355~regulation of DNA-templated transcription,	GO:0005634~nucleus,	GO:0003677~DNA binding,GO:0003700~DNA-binding transcription factor activity,	IPR001471:AP2/ERF_dom,IPR016177:DNA-bd_dom_sf,IPR036955:AP2/ERF_dom_sf,			SM00380:AP2,	KW-0804~Transcription,KW-0805~Transcription regulation,	KW-0539~Nucleus,			KW-0238~DNA-binding,		COMPBIAS:Pro residues,DOMAIN:AP2/ERF,REGION:Disordered,
TraesCS6A02G306300	AP2-like ethylene-responsive transcription factor BBM1(LOC123128373)	Triticum aestivum	GO:0006355~regulation of DNA-templated transcription,	GO:0005634~nucleus,	GO:0003677~DNA binding,GO:0003700~DNA-binding transcription factor activity,	IPR001471:AP2/ERF_dom,IPR016177:DNA-bd_dom_sf,IPR036955:AP2/ERF_dom_sf,			SM00380:AP2,	KW-0804~Transcription,KW-0805~Transcription regulation,	KW-0539~Nucleus,			KW-0238~DNA-binding,		COMPBIAS:Basic and acidic residues,COMPBIAS:Polar residues,DOMAIN:AP2/ERF,REGION:Disordered,
TraesCS6B02G334700	AP2-like ethylene-responsive transcription factor BBM1(LOC123138224)	Triticum aestivum	GO:0006355~regulation of DNA-templated transcription,	GO:0005634~nucleus,	GO:0003677~DNA binding,GO:0003700~DNA-binding transcription factor activity,	IPR001471:AP2/ERF_dom,IPR016177:DNA-bd_dom_sf,IPR036955:AP2/ERF_dom_sf,			SM00380:AP2,	KW-0804~Transcription,KW-0805~Transcription regulation,	KW-0539~Nucleus,			KW-0238~DNA-binding,		COMPBIAS:Basic and acidic residues,COMPBIAS:Polar residues,DOMAIN:AP2/ERF,REGION:Disordered,
TraesCS6D02G285400	AP2-like ethylene-responsive transcription factor BBM1(LOC123145488)	Triticum aestivum	GO:0006355~regulation of DNA-templated transcription,	GO:0005634~nucleus,	GO:0003677~DNA binding,GO:0003700~DNA-binding transcription factor activity,	IPR001471:AP2/ERF_dom,IPR016177:DNA-bd_dom_sf,IPR036955:AP2/ERF_dom_sf,			SM00380:AP2,	KW-0804~Transcription,KW-0805~Transcription regulation,	KW-0539~Nucleus,			KW-0238~DNA-binding,		COMPBIAS:Basic and acidic residues,COMPBIAS:Polar residues,DOMAIN:AP2/ERF,REGION:Disordered,
TraesCS3A02G054000	AP2/ERF and B3 domain-containing protein Os01g0141000-like(LOC123060013)	Triticum aestivum	GO:0006355~regulation of DNA-templated transcription,	GO:0005634~nucleus,	GO:0003677~DNA binding,GO:0003700~DNA-binding transcription factor activity,	IPR001471:AP2/ERF_dom,IPR003340:B3_DNA-bd,IPR015300:DNA-bd_pseudobarrel_sf,IPR016177:DNA-bd_dom_sf,IPR036955:AP2/ERF_dom_sf,IPR044800:LEC2-like,			SM00380:AP2,SM01019:B3,	KW-0804~Transcription,KW-0805~Transcription regulation,	KW-0539~Nucleus,			KW-0238~DNA-binding,		COMPBIAS:Polar residues,DOMAIN:AP2/ERF,DOMAIN:TF-B3,REGION:Disordered,
TraesCS3B02G064900	AP2/ERF and B3 domain-containing protein Os01g0141000-like(LOC123068485)	Triticum aestivum	GO:0006355~regulation of DNA-templated transcription,	GO:0005634~nucleus,	GO:0003677~DNA binding,GO:0003700~DNA-binding transcription factor activity,	IPR001471:AP2/ERF_dom,IPR003340:B3_DNA-bd,IPR015300:DNA-bd_pseudobarrel_sf,IPR016177:DNA-bd_dom_sf,IPR036955:AP2/ERF_dom_sf,IPR044800:LEC2-like,			SM00380:AP2,SM01019:B3,	KW-0804~Transcription,KW-0805~Transcription regulation,	KW-0539~Nucleus,			KW-0238~DNA-binding,		COMPBIAS:Polar residues,DOMAIN:AP2/ERF,DOMAIN:TF-B3,REGION:Disordered,
TraesCS3D02G052300	AP2/ERF and B3 domain-containing protein Os01g0141000-like(LOC123076984)	Triticum aestivum	GO:0006355~regulation of DNA-templated transcription,	GO:0005634~nucleus,	GO:0003677~DNA binding,GO:0003700~DNA-binding transcription factor activity,	IPR001471:AP2/ERF_dom,IPR003340:B3_DNA-bd,IPR015300:DNA-bd_pseudobarrel_sf,IPR016177:DNA-bd_dom_sf,IPR036955:AP2/ERF_dom_sf,IPR044800:LEC2-like,			SM00380:AP2,SM01019:B3,	KW-0804~Transcription,KW-0805~Transcription regulation,	KW-0539~Nucleus,			KW-0238~DNA-binding,		COMPBIAS:Polar residues,DOMAIN:AP2/ERF,DOMAIN:TF-B3,REGION:Disordered,
TraesCS3A02G259900, TraesCS3D02G260100	AP2/ERF and B3 domain-containing protein Os01g0693400-like(LOC123061813)	Triticum aestivum	GO:0006355~regulation of DNA-templated transcription,	GO:0005634~nucleus,	GO:0003677~DNA binding,GO:0003700~DNA-binding transcription factor activity,	IPR001471:AP2/ERF_dom,IPR003340:B3_DNA-bd,IPR015300:DNA-bd_pseudobarrel_sf,IPR016177:DNA-bd_dom_sf,IPR036955:AP2/ERF_dom_sf,IPR044800:LEC2-like,			SM00380:AP2,SM01019:B3,	KW-0804~Transcription,KW-0805~Transcription regulation,	KW-0539~Nucleus,			KW-0238~DNA-binding,		DOMAIN:AP2/ERF,DOMAIN:TF-B3,REGION:Disordered,
TraesCS1A02G372300	AP2/ERF and B3 domain-containing protein Os05g0549800-like(LOC123066132)	Triticum aestivum	GO:0006355~regulation of DNA-templated transcription,	GO:0005634~nucleus,	GO:0003677~DNA binding,GO:0003700~DNA-binding transcription factor activity,	IPR001471:AP2/ERF_dom,IPR003340:B3_DNA-bd,IPR015300:DNA-bd_pseudobarrel_sf,IPR016177:DNA-bd_dom_sf,IPR036955:AP2/ERF_dom_sf,IPR044800:LEC2-like,			SM00380:AP2,SM01019:B3,	KW-0804~Transcription,KW-0805~Transcription regulation,	KW-0539~Nucleus,			KW-0238~DNA-binding,		COMPBIAS:Polar residues,DOMAIN:AP2/ERF,DOMAIN:TF-B3,REGION:Disordered,
TraesCS1D02G378900	AP2/ERF and B3 domain-containing protein Os05g0549800-like(LOC123182912)	Triticum aestivum	GO:0006355~regulation of DNA-templated transcription,	GO:0005634~nucleus,	GO:0003677~DNA binding,GO:0003700~DNA-binding transcription factor activity,	IPR001471:AP2/ERF_dom,IPR003340:B3_DNA-bd,IPR015300:DNA-bd_pseudobarrel_sf,IPR016177:DNA-bd_dom_sf,IPR036955:AP2/ERF_dom_sf,IPR044800:LEC2-like,			SM00380:AP2,SM01019:B3,	KW-0804~Transcription,KW-0805~Transcription regulation,	KW-0539~Nucleus,			KW-0238~DNA-binding,		COMPBIAS:Polar residues,DOMAIN:AP2/ERF,DOMAIN:TF-B3,REGION:Disordered,
TraesCS1D02G059200	APETALA2-like protein 1(LOC123180173)	Triticum aestivum	GO:0006355~regulation of DNA-templated transcription,	GO:0005634~nucleus,	GO:0003677~DNA binding,GO:0003700~DNA-binding transcription factor activity,	IPR001471:AP2/ERF_dom,IPR016177:DNA-bd_dom_sf,IPR036955:AP2/ERF_dom_sf,			SM00380:AP2,	KW-0804~Transcription,KW-0805~Transcription regulation,	KW-0539~Nucleus,			KW-0238~DNA-binding,		COMPBIAS:Polar residues,COMPBIAS:Pro residues,DOMAIN:AP2/ERF,REGION:Disordered,
TraesCS1A02G058400	APETALA2-like protein 1(LOC123188660)	Triticum aestivum	GO:0006355~regulation of DNA-templated transcription,	GO:0005634~nucleus,	GO:0003677~DNA binding,GO:0003700~DNA-binding transcription factor activity,	IPR001471:AP2/ERF_dom,IPR016177:DNA-bd_dom_sf,IPR036955:AP2/ERF_dom_sf,			SM00380:AP2,	KW-0804~Transcription,KW-0805~Transcription regulation,	KW-0539~Nucleus,			KW-0238~DNA-binding,		COMPBIAS:Polar residues,DOMAIN:AP2/ERF,REGION:Disordered,
TraesCS1B02G076300	APETALA2-like protein 1(LOC543013)	Triticum aestivum	GO:0006355~regulation of DNA-templated transcription,	GO:0005634~nucleus,	GO:0003677~DNA binding,GO:0003700~DNA-binding transcription factor activity,	IPR001471:AP2/ERF_dom,IPR016177:DNA-bd_dom_sf,IPR036955:AP2/ERF_dom_sf,			SM00380:AP2,	KW-0804~Transcription,KW-0805~Transcription regulation,	KW-0539~Nucleus,			KW-0238~DNA-binding,		DOMAIN:AP2/ERF,REGION:Disordered,
TraesCS5D02G370200	ARF guanine-nucleotide exchange factor GNOM-like(LOC123104808)	Triticum aestivum	GO:0016192~vesicle-mediated transport,GO:0032012~regulation of ARF protein signal transduction,GO:0051641~cellular localization,	GO:0005829~cytosol,GO:0012505~endomembrane system,GO:0016020~membrane,GO:0043231~intracellular membrane-bounded organelle,	GO:0005085~guanyl-nucleotide exchange factor activity,	IPR000904:Sec7_dom,IPR016024:ARM-type_fold,IPR023394:Sec7_C_sf,IPR032691:Mon2/Sec7/BIG1-like_HUS,IPR035999:Sec7_dom_sf,	taes04144:Endocytosis,		SM00222:Sec7,					KW-0344~Guanine-nucleotide releasing factor,		COMPBIAS:Polar residues,DOMAIN:SEC7,REGION:Disordered,
TraesCS5B02G363900	ARF guanine-nucleotide exchange factor GNOM-like(LOC123113090)	Triticum aestivum	GO:0016192~vesicle-mediated transport,GO:0032012~regulation of ARF protein signal transduction,GO:0051641~cellular localization,	GO:0005829~cytosol,GO:0012505~endomembrane system,GO:0016020~membrane,GO:0043231~intracellular membrane-bounded organelle,	GO:0005085~guanyl-nucleotide exchange factor activity,	IPR000904:Sec7_dom,IPR016024:ARM-type_fold,IPR023394:Sec7_C_sf,IPR032691:Mon2/Sec7/BIG1-like_HUS,IPR035999:Sec7_dom_sf,	taes04144:Endocytosis,		SM00222:Sec7,					KW-0344~Guanine-nucleotide releasing factor,		COMPBIAS:Polar residues,DOMAIN:SEC7,REGION:Disordered,
TraesCS4A02G229100	ARGOS-A(CFC21_053077)	Triticum aestivum	GO:0009725~response to hormone,GO:0046622~positive regulation of organ growth,	GO:0005634~nucleus,GO:0005737~cytoplasm,GO:0016020~membrane,		IPR037468:ARGOS/ARL/OSR1,					KW-0472~Membrane,KW-0539~Nucleus,	KW-0812~Transmembrane,		KW-0217~Developmental protein,KW-9996~Developmental protein,		REGION:Disordered,TRANSMEM:Helical,
TraesCS1A02G249400	ARM REPEAT PROTEIN INTERACTING WITH ABF2-like(LOC123054897)	Triticum aestivum			GO:0005515~protein binding,	IPR000210:BTB/POZ_dom,IPR000225:Armadillo,IPR011333:SKP1/BTB/POZ_sf,IPR011989:ARM-like,IPR016024:ARM-type_fold,IPR044282:ABAP1/ARIA,			SM00185:ARM,SM00225:BTB,							DOMAIN:BTB,REGION:Disordered,REPEAT:ARM,
TraesCS1B02G260100	ARM REPEAT PROTEIN INTERACTING WITH ABF2-like(LOC123131955)	Triticum aestivum			GO:0005515~protein binding,	IPR000210:BTB/POZ_dom,IPR000225:Armadillo,IPR011333:SKP1/BTB/POZ_sf,IPR011989:ARM-like,IPR016024:ARM-type_fold,IPR044282:ABAP1/ARIA,			SM00185:ARM,SM00225:BTB,							COMPBIAS:Basic and acidic residues,DOMAIN:BTB,REGION:Disordered,REPEAT:ARM,
TraesCS1D02G248900	ARM REPEAT PROTEIN INTERACTING WITH ABF2-like(LOC123181933)	Triticum aestivum			GO:0005515~protein binding,	IPR000210:BTB/POZ_dom,IPR000225:Armadillo,IPR011333:SKP1/BTB/POZ_sf,IPR011989:ARM-like,IPR016024:ARM-type_fold,IPR044282:ABAP1/ARIA,			SM00185:ARM,SM00225:BTB,							COMPBIAS:Basic and acidic residues,DOMAIN:BTB,REGION:Disordered,REPEAT:ARM,
TraesCS5A02G188700	ASC1-like protein 1(LOC123103619)	Triticum aestivum	GO:0046513~ceramide biosynthetic process,	GO:0005783~endoplasmic reticulum,GO:0016020~membrane,	GO:0050291~sphingosine N-acyltransferase activity,	IPR006634:TLC-dom,IPR016439:Lag1/Lac1-like,		PIRSF005225:LAG1_LAC1,	SM00724:TLC,							DOMAIN:TLC,TRANSMEM:Helical,
TraesCS5B02G195000, TraesCS5D02G202300	ASC1-like protein 1(LOC123111833)	Triticum aestivum	GO:0046513~ceramide biosynthetic process,	GO:0005783~endoplasmic reticulum,GO:0016020~membrane,	GO:0050291~sphingosine N-acyltransferase activity,	IPR006634:TLC-dom,IPR016439:Lag1/Lac1-like,		PIRSF005225:LAG1_LAC1,	SM00724:TLC,							DOMAIN:TLC,TRANSMEM:Helical,
TraesCS7B02G215600	AT-hook motif nuclear-localized protein 1-like(LOC123160221)	Triticum aestivum		GO:0005634~nucleus,	GO:0003680~minor groove of adenine-thymine-rich DNA binding,	IPR005175:PPC_dom,IPR039605:AHL,				KW-0804~Transcription,KW-0805~Transcription regulation,	KW-0539~Nucleus,			KW-0238~DNA-binding,		DOMAIN:PPC,REGION:Disordered,
TraesCS5A02G267000	AT-hook motif nuclear-localized protein 10-like(LOC123104181)	Triticum aestivum		GO:0005634~nucleus,	GO:0003680~minor groove of adenine-thymine-rich DNA binding,	IPR005175:PPC_dom,IPR039605:AHL,				KW-0804~Transcription,KW-0805~Transcription regulation,	KW-0539~Nucleus,			KW-0238~DNA-binding,		COMPBIAS:Polar residues,DOMAIN:PPC,REGION:Disordered,
TraesCS5B02G266600	AT-hook motif nuclear-localized protein 10-like(LOC123112422)	Triticum aestivum		GO:0005634~nucleus,	GO:0003680~minor groove of adenine-thymine-rich DNA binding,	IPR005175:PPC_dom,IPR039605:AHL,				KW-0804~Transcription,KW-0805~Transcription regulation,	KW-0539~Nucleus,			KW-0238~DNA-binding,		DOMAIN:PPC,REGION:Disordered,
TraesCS4A02G094700	AT-hook motif nuclear-localized protein 19-like(LOC123085418)	Triticum aestivum		GO:0005634~nucleus,	GO:0003680~minor groove of adenine-thymine-rich DNA binding,GO:0003700~DNA-binding transcription factor activity,	IPR005175:PPC_dom,IPR014476:AHL15-29,		PIRSF016021:ESCAROLA,		KW-0804~Transcription,KW-0805~Transcription regulation,	KW-0539~Nucleus,			KW-0238~DNA-binding,		DOMAIN:PPC,REGION:Disordered,
TraesCS6A02G083100	AT-hook motif nuclear-localized protein 2-like(LOC123131969)	Triticum aestivum		GO:0005634~nucleus,	GO:0003680~minor groove of adenine-thymine-rich DNA binding,	IPR005175:PPC_dom,IPR017956:AT_hook_DNA-bd_motif,IPR039605:AHL,			SM00384:AT_hook,	KW-0804~Transcription,KW-0805~Transcription regulation,	KW-0539~Nucleus,			KW-0238~DNA-binding,		COMPBIAS:Pro residues,DOMAIN:PPC,REGION:Disordered,
TraesCS4B02G209800	AT-hook motif nuclear-localized protein 22-like(LOC123094965)	Triticum aestivum		GO:0005634~nucleus,	GO:0003680~minor groove of adenine-thymine-rich DNA binding,GO:0003700~DNA-binding transcription factor activity,	IPR005175:PPC_dom,IPR014476:AHL15-29,		PIRSF016021:ESCAROLA,		KW-0804~Transcription,KW-0805~Transcription regulation,	KW-0539~Nucleus,			KW-0238~DNA-binding,		DOMAIN:PPC,REGION:Disordered,
TraesCS4D02G210500	AT-hook motif nuclear-localized protein 29-like(LOC123097930)	Triticum aestivum		GO:0005634~nucleus,	GO:0003680~minor groove of adenine-thymine-rich DNA binding,GO:0003700~DNA-binding transcription factor activity,	IPR005175:PPC_dom,IPR014476:AHL15-29,		PIRSF016021:ESCAROLA,		KW-0804~Transcription,KW-0805~Transcription regulation,	KW-0539~Nucleus,			KW-0238~DNA-binding,		DOMAIN:PPC,REGION:Disordered,
TraesCS2B02G604700	AT-hook motif nuclear-localized protein 9-like(LOC123047499)	Triticum aestivum		GO:0005634~nucleus,	GO:0003680~minor groove of adenine-thymine-rich DNA binding,	IPR005175:PPC_dom,IPR017956:AT_hook_DNA-bd_motif,IPR039605:AHL,			SM00384:AT_hook,	KW-0804~Transcription,KW-0805~Transcription regulation,	KW-0539~Nucleus,			KW-0238~DNA-binding,		COMPBIAS:Polar residues,DOMAIN:PPC,REGION:Disordered,
TraesCS2D02G597900	AT-hook motif nuclear-localized protein 9-like(LOC123055294)	Triticum aestivum		GO:0005634~nucleus,	GO:0003680~minor groove of adenine-thymine-rich DNA binding,	IPR005175:PPC_dom,IPR017956:AT_hook_DNA-bd_motif,IPR039605:AHL,			SM00384:AT_hook,	KW-0804~Transcription,KW-0805~Transcription regulation,	KW-0539~Nucleus,			KW-0238~DNA-binding,		COMPBIAS:Polar residues,DOMAIN:PPC,REGION:Disordered,
TraesCS2A02G582300	AT-hook motif nuclear-localized protein 9-like(LOC123191120)	Triticum aestivum		GO:0005634~nucleus,	GO:0003680~minor groove of adenine-thymine-rich DNA binding,	IPR005175:PPC_dom,IPR017956:AT_hook_DNA-bd_motif,IPR039605:AHL,			SM00384:AT_hook,	KW-0804~Transcription,KW-0805~Transcription regulation,	KW-0539~Nucleus,			KW-0238~DNA-binding,		COMPBIAS:Polar residues,DOMAIN:PPC,REGION:Disordered,
TraesCS5D02G274900	AT-hook motif nuclear-localized protein(CFC21_078224)	Triticum aestivum		GO:0005634~nucleus,	GO:0003680~minor groove of adenine-thymine-rich DNA binding,	IPR005175:PPC_dom,IPR039605:AHL,				KW-0804~Transcription,KW-0805~Transcription regulation,	KW-0539~Nucleus,			KW-0238~DNA-binding,		COMPBIAS:Polar residues,DOMAIN:PPC,REGION:Disordered,
TraesCS1A02G142300	AT-rich interactive domain-containing protein 1-like(LOC123044348)	Triticum aestivum			GO:0003677~DNA binding,	IPR001606:ARID_dom,IPR036431:ARID_dom_sf,			SM00501:BRIGHT,							COMPBIAS:Basic and acidic residues,COMPBIAS:Polar residues,COMPBIAS:Pro residues,DOMAIN:ARID,REGION:Disordered,
TraesCS1B02G159500	AT-rich interactive domain-containing protein 1-like(LOC123119477)	Triticum aestivum			GO:0003677~DNA binding,	IPR001606:ARID_dom,IPR036431:ARID_dom_sf,			SM00501:BRIGHT,							COMPBIAS:Basic and acidic residues,COMPBIAS:Polar residues,DOMAIN:ARID,REGION:Disordered,
TraesCS5B02G214600	AT-rich interactive domain-containing protein 4-like(LOC123112017)	Triticum aestivum			GO:0003677~DNA binding,GO:0046872~metal ion binding,	IPR001606:ARID_dom,IPR011011:Znf_FYVE_PHD,IPR013083:Znf_RING/FYVE/PHD,IPR036431:ARID_dom_sf,IPR042293:ARID4,			SM01014:ARID,			KW-0863~Zinc-finger,	KW-0479~Metal-binding,KW-0862~Zinc,			COMPBIAS:Polar residues,DOMAIN:ARID,REGION:Disordered,
TraesCS5D02G224100	AT-rich interactive domain-containing protein 4-like(LOC123121567)	Triticum aestivum			GO:0003677~DNA binding,GO:0046872~metal ion binding,	IPR001606:ARID_dom,IPR011011:Znf_FYVE_PHD,IPR013083:Znf_RING/FYVE/PHD,IPR036431:ARID_dom_sf,IPR042293:ARID4,			SM01014:ARID,			KW-0863~Zinc-finger,	KW-0479~Metal-binding,KW-0862~Zinc,			COMPBIAS:Polar residues,DOMAIN:ARID,REGION:Disordered,
TraesCS2B02G260300	AT-rich interactive domain-containing protein 6-like(LOC123044886)	Triticum aestivum	GO:0006357~regulation of transcription by RNA polymerase II,	GO:0005634~nucleus,	GO:0003677~DNA binding,	IPR001606:ARID_dom,IPR002068:A-crystallin/Hsp20_dom,IPR008978:HSP20-like_chaperone,IPR036431:ARID_dom_sf,IPR045147:ARI3A/B/C,			SM00501:BRIGHT,SM01014:ARID,					KW-0238~DNA-binding,		COMPBIAS:Acidic residues,COMPBIAS:Basic and acidic residues,DOMAIN:ARID,DOMAIN:SHSP,REGION:Disordered,
TraesCS2B02G022700	ATG8-interacting protein 1-like(LOC123043020)	Triticum aestivum		GO:0016020~membrane,GO:0043231~intracellular membrane-bounded organelle,		IPR040304:ATG8-IP-1/2,					KW-0472~Membrane,	KW-0812~Transmembrane,KW-1133~Transmembrane helix,				COMPBIAS:Basic and acidic residues,REGION:Disordered,TRANSMEM:Helical,
TraesCS2D02G001400	ATG8-interacting protein 1-like(LOC123050924)	Triticum aestivum		GO:0016020~membrane,GO:0043231~intracellular membrane-bounded organelle,		IPR040304:ATG8-IP-1/2,					KW-0472~Membrane,	KW-0812~Transmembrane,KW-1133~Transmembrane helix,				COMPBIAS:Polar residues,REGION:Disordered,TRANSMEM:Helical,
TraesCS6A02G401500	ATG8-interacting protein 1-like(LOC123129064)	Triticum aestivum		GO:0043231~intracellular membrane-bounded organelle,		IPR040304:ATG8-IP-1/2,										COMPBIAS:Basic and acidic residues,COMPBIAS:Polar residues,REGION:Disordered,
TraesCS6B02G443700	ATG8-interacting protein 1-like(LOC123139945)	Triticum aestivum		GO:0043231~intracellular membrane-bounded organelle,		IPR040304:ATG8-IP-1/2,										COMPBIAS:Basic and acidic residues,COMPBIAS:Polar residues,REGION:Disordered,
TraesCS6D02G385400	ATG8-interacting protein 1-like(LOC123146234)	Triticum aestivum		GO:0043231~intracellular membrane-bounded organelle,		IPR040304:ATG8-IP-1/2,										COMPBIAS:Basic and acidic residues,COMPBIAS:Polar residues,REGION:Disordered,
TraesCS2A02G001200	ATG8-interacting protein 1-like(LOC123186882)	Triticum aestivum		GO:0016020~membrane,GO:0043231~intracellular membrane-bounded organelle,		IPR040304:ATG8-IP-1/2,					KW-0472~Membrane,	KW-0812~Transmembrane,KW-1133~Transmembrane helix,				COMPBIAS:Polar residues,REGION:Disordered,TRANSMEM:Helical,
TraesCS4D02G002000	ATG8-interacting protein 2-like(LOC123095559)	Triticum aestivum		GO:0043231~intracellular membrane-bounded organelle,		IPR040304:ATG8-IP-1/2,
TraesCS5A02G382900	ATP sulfurylase 4, chloroplastic-like(LOC123104987)	Triticum aestivum	GO:0000103~sulfate assimilation,		GO:0004020~adenylylsulfate kinase activity,GO:0004781~sulfate adenylyltransferase (ATP) activity,GO:0005524~ATP binding,	IPR002650:Sulphate_adenylyltransferase,IPR014729:Rossmann-like_a/b/a_fold,IPR015947:PUA-like_sf,IPR024951:Sulfurylase_cat_dom,IPR025980:ATP-Sase_PUA-like_dom,	taes00230:Purine metabolism,taes00261:Monobactam biosynthesis,taes00450:Selenocompound metabolism,taes00920:Sulfur metabolism,taes01100:Metabolic pathways,taes01110:Biosynthesis of secondary metabolites,						KW-0067~ATP-binding,KW-0547~Nucleotide-binding,	KW-0548~Nucleotidyltransferase,KW-0808~Transferase,		DOMAIN:ATP-sulfurylase PUA-like,DOMAIN:Sulphate adenylyltransferase catalytic,
TraesCS5B02G387300	ATP sulfurylase 4, chloroplastic-like(LOC123113276)	Triticum aestivum	GO:0000103~sulfate assimilation,		GO:0004020~adenylylsulfate kinase activity,GO:0004781~sulfate adenylyltransferase (ATP) activity,GO:0005524~ATP binding,	IPR002650:Sulphate_adenylyltransferase,IPR014729:Rossmann-like_a/b/a_fold,IPR015947:PUA-like_sf,IPR024951:Sulfurylase_cat_dom,IPR025980:ATP-Sase_PUA-like_dom,	taes00230:Purine metabolism,taes00261:Monobactam biosynthesis,taes00450:Selenocompound metabolism,taes00920:Sulfur metabolism,taes01100:Metabolic pathways,taes01110:Biosynthesis of secondary metabolites,						KW-0067~ATP-binding,KW-0547~Nucleotide-binding,	KW-0548~Nucleotidyltransferase,KW-0808~Transferase,		DOMAIN:ATP-sulfurylase PUA-like,DOMAIN:Sulphate adenylyltransferase catalytic,
TraesCS5D02G392300	ATP sulfurylase 4, chloroplastic-like(LOC123122789)	Triticum aestivum	GO:0000103~sulfate assimilation,		GO:0004020~adenylylsulfate kinase activity,GO:0004781~sulfate adenylyltransferase (ATP) activity,GO:0005524~ATP binding,	IPR002650:Sulphate_adenylyltransferase,IPR014729:Rossmann-like_a/b/a_fold,IPR015947:PUA-like_sf,IPR024951:Sulfurylase_cat_dom,IPR025980:ATP-Sase_PUA-like_dom,	taes00230:Purine metabolism,taes00261:Monobactam biosynthesis,taes00450:Selenocompound metabolism,taes00920:Sulfur metabolism,taes01100:Metabolic pathways,taes01110:Biosynthesis of secondary metabolites,						KW-0067~ATP-binding,KW-0547~Nucleotide-binding,	KW-0548~Nucleotidyltransferase,KW-0808~Transferase,		DOMAIN:ATP-sulfurylase PUA-like,DOMAIN:Sulphate adenylyltransferase catalytic,
TraesCS6B02G302700	ATP synthase subunit O, mitochondrial(LOC542932)	Triticum aestivum	GO:0009772~photosynthetic electron transport in photosystem II,GO:0009773~photosynthetic electron transport in photosystem I,GO:0042776~proton motive force-driven mitochondrial ATP synthesis,	GO:0000274~mitochondrial proton-transporting ATP synthase, stator stalk,GO:0005886~plasma membrane,GO:0009535~chloroplast thylakoid membrane,GO:0016020~membrane,GO:0045261~proton-transporting ATP synthase complex, catalytic core F(1),	GO:0046933~proton-transporting ATP synthase activity, rotational mechanism,	IPR000711:ATPase_OSCP/dsu,IPR020781:ATPase_OSCP/d_CS,IPR026015:ATP_synth_OSCP/delta_N_sf,	taes00190:Oxidative phosphorylation,taes01100:Metabolic pathways,			KW-0066~ATP synthesis,KW-0375~Hydrogen ion transport,KW-0406~Ion transport,KW-0813~Transport,	KW-0472~Membrane,
TraesCS1A02G138800	ATP synthase subunit gamma, mitochondrial-like(LOC123044021)	Triticum aestivum	GO:0015986~proton motive force-driven ATP synthesis,	GO:0000275~mitochondrial proton-transporting ATP synthase complex, catalytic sector F(1),GO:0045261~proton-transporting ATP synthase complex, catalytic core F(1),	GO:0046933~proton-transporting ATP synthase activity, rotational mechanism,	IPR000131:ATP_synth_F1_gsu,IPR023632:ATP_synth_F1_gsu_CS,IPR035968:ATP_synth_F1_ATPase_gsu,	taes00190:Oxidative phosphorylation,taes01100:Metabolic pathways,	PIRSF039089:ATP_synthase_gamma,		KW-0066~ATP synthesis,KW-0375~Hydrogen ion transport,KW-0406~Ion transport,KW-0813~Transport,	KW-0139~CF(1),KW-0472~Membrane,KW-0496~Mitochondrion,KW-0999~Mitochondrion inner membrane,
TraesCS1D02G132700	ATP synthase subunit gamma, mitochondrial-like(LOC123180841)	Triticum aestivum	GO:0015986~proton motive force-driven ATP synthesis,	GO:0000275~mitochondrial proton-transporting ATP synthase complex, catalytic sector F(1),GO:0045261~proton-transporting ATP synthase complex, catalytic core F(1),	GO:0046933~proton-transporting ATP synthase activity, rotational mechanism,	IPR000131:ATP_synth_F1_gsu,IPR023632:ATP_synth_F1_gsu_CS,IPR035968:ATP_synth_F1_ATPase_gsu,	taes00190:Oxidative phosphorylation,taes01100:Metabolic pathways,	PIRSF039089:ATP_synthase_gamma,		KW-0066~ATP synthesis,KW-0375~Hydrogen ion transport,KW-0406~Ion transport,KW-0813~Transport,	KW-0139~CF(1),KW-0472~Membrane,KW-0496~Mitochondrion,KW-0999~Mitochondrion inner membrane,
TraesCS5D02G097100	ATP-citrate synthase alpha chain protein 3(LOC123119724)	Triticum aestivum	GO:0006085~acetyl-CoA biosynthetic process,GO:0006099~tricarboxylic acid cycle,GO:0006104~succinyl-CoA metabolic process,GO:0006633~fatty acid biosynthetic process,	GO:0005829~cytosol,GO:0042709~succinate-CoA ligase complex,	GO:0000166~nucleotide binding,GO:0003878~ATP citrate synthase activity,GO:0004775~succinate-CoA ligase (ADP-forming) activity,	IPR002020:Citrate_synthase,IPR013650:ATP-grasp_succ-CoA_synth-type,IPR016102:Succinyl-CoA_synth-like,IPR032263:Citrate-bd,	taes00020:Citrate cycle (TCA cycle),taes01100:Metabolic pathways,taes01110:Biosynthesis of secondary metabolites,			KW-0443~Lipid metabolism,KW-0444~Lipid biosynthesis,	KW-0963~Cytoplasm,		KW-0547~Nucleotide-binding,	KW-0012~Acyltransferase,KW-0808~Transferase,		DOMAIN:ATP-citrate synthase citrate-binding,DOMAIN:ATP-grasp fold succinyl-CoA synthetase-type,
TraesCS5A02G084700	ATP-citrate synthase alpha chain protein 3-like(LOC123102535)	Triticum aestivum	GO:0006085~acetyl-CoA biosynthetic process,GO:0006099~tricarboxylic acid cycle,GO:0006104~succinyl-CoA metabolic process,GO:0006633~fatty acid biosynthetic process,	GO:0005829~cytosol,GO:0042709~succinate-CoA ligase complex,	GO:0000166~nucleotide binding,GO:0003878~ATP citrate synthase activity,GO:0004775~succinate-CoA ligase (ADP-forming) activity,	IPR002020:Citrate_synthase,IPR013650:ATP-grasp_succ-CoA_synth-type,IPR016102:Succinyl-CoA_synth-like,IPR032263:Citrate-bd,	taes00020:Citrate cycle (TCA cycle),taes01100:Metabolic pathways,taes01110:Biosynthesis of secondary metabolites,			KW-0443~Lipid metabolism,KW-0444~Lipid biosynthesis,	KW-0963~Cytoplasm,		KW-0547~Nucleotide-binding,	KW-0012~Acyltransferase,KW-0808~Transferase,		DOMAIN:ATP-citrate synthase citrate-binding,DOMAIN:ATP-grasp fold succinyl-CoA synthetase-type,
TraesCS5B02G090600	ATP-citrate synthase alpha chain protein 3-like(LOC123110723)	Triticum aestivum	GO:0006085~acetyl-CoA biosynthetic process,GO:0006099~tricarboxylic acid cycle,GO:0006104~succinyl-CoA metabolic process,GO:0006633~fatty acid biosynthetic process,	GO:0005829~cytosol,GO:0042709~succinate-CoA ligase complex,	GO:0000166~nucleotide binding,GO:0003878~ATP citrate synthase activity,GO:0004775~succinate-CoA ligase (ADP-forming) activity,	IPR002020:Citrate_synthase,IPR013650:ATP-grasp_succ-CoA_synth-type,IPR016102:Succinyl-CoA_synth-like,IPR032263:Citrate-bd,	taes00020:Citrate cycle (TCA cycle),taes01100:Metabolic pathways,taes01110:Biosynthesis of secondary metabolites,			KW-0443~Lipid metabolism,KW-0444~Lipid biosynthesis,	KW-0963~Cytoplasm,		KW-0547~Nucleotide-binding,	KW-0012~Acyltransferase,KW-0808~Transferase,		DOMAIN:ATP-citrate synthase citrate-binding,DOMAIN:ATP-grasp fold succinyl-CoA synthetase-type,
TraesCS3A02G193900, TraesCS3B02G221800	ATP-citrate synthase beta chain protein 1-like(LOC123061175)	Triticum aestivum	GO:0006085~acetyl-CoA biosynthetic process,GO:0006099~tricarboxylic acid cycle,GO:0006633~fatty acid biosynthetic process,	GO:0005829~cytosol,	GO:0000166~nucleotide binding,GO:0003878~ATP citrate synthase activity,	IPR002020:Citrate_synthase,IPR005811:SUCC_ACL_C,IPR016102:Succinyl-CoA_synth-like,IPR016142:Citrate_synth-like_lrg_a-sub,IPR016143:Citrate_synth-like_sm_a-sub,IPR017440:Cit_synth/succinyl-CoA_lig_AS,IPR017866:Succ-CoA_synthase_bsu_CS,IPR033847:Citrt_syn/SCS-alpha_CS,IPR036291:NAD(P)-bd_dom_sf,IPR036969:Citrate_synthase_sf,	taes00020:Citrate cycle (TCA cycle),taes01100:Metabolic pathways,taes01110:Biosynthesis of secondary metabolites,			KW-0443~Lipid metabolism,KW-0444~Lipid biosynthesis,	KW-0963~Cytoplasm,		KW-0547~Nucleotide-binding,	KW-0012~Acyltransferase,KW-0808~Transferase,		DOMAIN:ATP-citrate synthase/succinyl-CoA ligase C-terminal,
TraesCS4A02G233500	ATP-dependent (S)-NAD(P)H-hydrate dehydratase-like(LOC123086816)	Triticum aestivum	GO:0046496~nicotinamide nucleotide metabolic process,GO:0110051~metabolite repair,		GO:0005524~ATP binding,GO:0047453~ATP-dependent NAD(P)H-hydrate dehydratase activity,GO:0052855~ADP-dependent NAD(P)H-hydrate dehydratase activity,GO:0052856~NADHX epimerase activity,GO:0052857~NADPHX epimerase activity,	IPR000631:CARKD,IPR029056:Ribokinase-like,							KW-0520~NAD,KW-0521~NADP,	KW-0456~Lyase,	KW-0597~Phosphoprotein,	DOMAIN:YjeF C-terminal,
TraesCS4D02G080700	ATP-dependent (S)-NAD(P)H-hydrate dehydratase-like(LOC123096159)	Triticum aestivum	GO:0046496~nicotinamide nucleotide metabolic process,GO:0110051~metabolite repair,	GO:0016020~membrane,	GO:0005524~ATP binding,GO:0047453~ATP-dependent NAD(P)H-hydrate dehydratase activity,GO:0052855~ADP-dependent NAD(P)H-hydrate dehydratase activity,GO:0052856~NADHX epimerase activity,GO:0052857~NADPHX epimerase activity,	IPR000631:CARKD,IPR029056:Ribokinase-like,					KW-0472~Membrane,	KW-0732~Signal,KW-0812~Transmembrane,KW-1133~Transmembrane helix,	KW-0520~NAD,KW-0521~NADP,	KW-0456~Lyase,	KW-0597~Phosphoprotein,	DOMAIN:YjeF C-terminal,TRANSMEM:Helical,
TraesCS5A02G092600, TraesCS5D02G234000, TraesCS5B02G225200	ATP-dependent 6-phosphofructokinase pseudogene(PFK)	Triticum aestivum	GO:0006002~fructose 6-phosphate metabolic process,	GO:0005737~cytoplasm,	GO:0003872~6-phosphofructokinase activity,GO:0005524~ATP binding,GO:0046872~metal ion binding,	IPR000023:Phosphofructokinase_dom,IPR012004:PyroP-dep_PFK_TP0108,IPR022953:ATP_PFK,IPR035966:PKF_sf,		PIRSF000534:PPi_PFK_TP0108,		KW-0324~Glycolysis,	KW-0963~Cytoplasm,		KW-0067~ATP-binding,KW-0460~Magnesium,KW-0479~Metal-binding,KW-0547~Nucleotide-binding,	KW-0021~Allosteric enzyme,KW-0418~Kinase,KW-0808~Transferase,		ACT_SITE:Proton acceptor,COMPBIAS:Basic and acidic residues,COMPBIAS:Basic residues,COMPBIAS:Polar residues,COMPBIAS:Pro residues,DOMAIN:Phosphofructokinase,REGION:Disordered,SITE:Important for substrate specificity; cannot use PPi as phosphoryl donor,
TraesCS1B02G213300	ATP-dependent Clp protease proteolytic subunit 4, chloroplastic-like(LOC123126827)	Triticum aestivum	GO:0006515~protein quality control for misfolded or incompletely synthesized proteins,	GO:0009368~endopeptidase Clp complex,GO:0009536~plastid,	GO:0004176~ATP-dependent peptidase activity,GO:0004252~serine-type endopeptidase activity,GO:0051117~ATPase binding,	IPR001907:ClpP,IPR023562:ClpP/TepA,IPR029045:ClpP/crotonase-like_dom_sf,IPR033135:ClpP_His_AS,								KW-0378~Hydrolase,KW-0645~Protease,KW-0720~Serine protease,
TraesCS6A02G220500	ATP-dependent Clp protease proteolytic subunit-like(LOC123127688)	Triticum aestivum	GO:0006515~protein quality control for misfolded or incompletely synthesized proteins,	GO:0009368~endopeptidase Clp complex,GO:0009536~plastid,	GO:0004176~ATP-dependent peptidase activity,GO:0004252~serine-type endopeptidase activity,GO:0051117~ATPase binding,	IPR001907:ClpP,IPR018215:ClpP_Ser_AS,IPR023562:ClpP/TepA,IPR029045:ClpP/crotonase-like_dom_sf,IPR033135:ClpP_His_AS,								KW-0378~Hydrolase,KW-0645~Protease,		COMPBIAS:Basic and acidic residues,REGION:Disordered,
TraesCS6D02G214700	ATP-dependent Clp protease proteolytic subunit-like(LOC123144901)	Triticum aestivum	GO:0006515~protein quality control for misfolded or incompletely synthesized proteins,	GO:0009368~endopeptidase Clp complex,GO:0009536~plastid,	GO:0004176~ATP-dependent peptidase activity,GO:0004252~serine-type endopeptidase activity,GO:0051117~ATPase binding,	IPR001907:ClpP,IPR018215:ClpP_Ser_AS,IPR023562:ClpP/TepA,IPR029045:ClpP/crotonase-like_dom_sf,IPR033135:ClpP_His_AS,								KW-0378~Hydrolase,KW-0645~Protease,		COMPBIAS:Basic and acidic residues,REGION:Disordered,
TraesCS5B02G559300	ATP-dependent DNA helicase 2 subunit KU80-like(LOC123114443)	Triticum aestivum	GO:0000723~telomere maintenance,GO:0006303~double-strand break repair via nonhomologous end joining,GO:0006310~DNA recombination,GO:0071480~cellular response to gamma radiation,GO:0071481~cellular response to X-ray,	GO:0005634~nucleus,GO:0043564~Ku70:Ku80 complex,	GO:0003684~damaged DNA binding,GO:0003690~double-stranded DNA binding,GO:0004386~helicase activity,GO:0005524~ATP binding,GO:0016787~hydrolase activity,GO:0042162~telomeric DNA binding,	IPR005161:Ku_N,IPR006164:Ku70/Ku80_beta-barrel_dom,IPR014893:Ku_PK_bind,IPR016194:SPOC-like_C_dom_sf,IPR024193:Ku80,IPR036465:vWFA_dom_sf,IPR036494:Ku_C_sf,	taes03450:Non-homologous end-joining,	PIRSF016570:Ku80,	SM00559:Ku78,	KW-0227~DNA damage,KW-0233~DNA recombination,KW-0234~DNA repair,	KW-0539~Nucleus,		KW-0067~ATP-binding,KW-0547~Nucleotide-binding,	KW-0238~DNA-binding,KW-0347~Helicase,KW-0378~Hydrolase,		COMPBIAS:Basic and acidic residues,COMPBIAS:Basic residues,DOMAIN:Ku,REGION:Disordered,
TraesCS5D02G565400	ATP-dependent DNA helicase 2 subunit KU80-like(LOC123123936)	Triticum aestivum	GO:0000723~telomere maintenance,GO:0006303~double-strand break repair via nonhomologous end joining,GO:0006310~DNA recombination,GO:0071480~cellular response to gamma radiation,GO:0071481~cellular response to X-ray,	GO:0005634~nucleus,GO:0043564~Ku70:Ku80 complex,	GO:0003678~DNA helicase activity,GO:0003684~damaged DNA binding,GO:0003690~double-stranded DNA binding,GO:0004386~helicase activity,GO:0005524~ATP binding,GO:0016787~hydrolase activity,GO:0016887~ATP hydrolysis activity,GO:0042162~telomeric DNA binding,	IPR005160:Ku_C,IPR005161:Ku_N,IPR006164:Ku70/Ku80_beta-barrel_dom,IPR014893:Ku_PK_bind,IPR016194:SPOC-like_C_dom_sf,IPR024193:Ku80,IPR036465:vWFA_dom_sf,IPR036494:Ku_C_sf,	taes03450:Non-homologous end-joining,	PIRSF016570:Ku80,	SM00559:Ku78,	KW-0227~DNA damage,KW-0233~DNA recombination,KW-0234~DNA repair,	KW-0539~Nucleus,		KW-0067~ATP-binding,KW-0547~Nucleotide-binding,	KW-0238~DNA-binding,KW-0347~Helicase,KW-0378~Hydrolase,		COMPBIAS:Basic and acidic residues,DOMAIN:Ku,REGION:Disordered,
TraesCS5A02G015900	ATP-dependent RNA helicase DEAH12, chloroplastic-like(LOC123102016)	Triticum aestivum	GO:0000209~protein polyubiquitination,GO:0006511~ubiquitin-dependent protein catabolic process,GO:0032436~positive regulation of proteasomal ubiquitin-dependent protein catabolic process,	GO:0000151~ubiquitin ligase complex,GO:0005737~cytoplasm,	GO:0003676~nucleic acid binding,GO:0004523~RNA-DNA hybrid ribonuclease activity,GO:0008270~zinc ion binding,GO:0031624~ubiquitin conjugating enzyme binding,GO:0061630~ubiquitin protein ligase activity,	IPR001841:Znf_RING,IPR002156:RNaseH_domain,IPR002867:IBR_dom,IPR013083:Znf_RING/FYVE/PHD,IPR017907:Znf_RING_CS,IPR031127:E3_UB_ligase_RBR,IPR044066:TRIAD_supradom,			SM00647:IBR,	KW-0833~Ubl conjugation pathway,		KW-0677~Repeat,	KW-0479~Metal-binding,KW-0862~Zinc,	KW-0808~Transferase,		DOMAIN:RING-type,REGION:Disordered,
TraesCS5B02G014200	ATP-dependent RNA helicase DEAH12, chloroplastic-like(LOC123110131)	Triticum aestivum	GO:0000209~protein polyubiquitination,GO:0006511~ubiquitin-dependent protein catabolic process,GO:0032436~positive regulation of proteasomal ubiquitin-dependent protein catabolic process,	GO:0000151~ubiquitin ligase complex,GO:0005737~cytoplasm,	GO:0003676~nucleic acid binding,GO:0004523~RNA-DNA hybrid ribonuclease activity,GO:0008270~zinc ion binding,GO:0031624~ubiquitin conjugating enzyme binding,GO:0061630~ubiquitin protein ligase activity,	IPR001841:Znf_RING,IPR002156:RNaseH_domain,IPR002867:IBR_dom,IPR013083:Znf_RING/FYVE/PHD,IPR017907:Znf_RING_CS,IPR031127:E3_UB_ligase_RBR,IPR044066:TRIAD_supradom,			SM00647:IBR,	KW-0833~Ubl conjugation pathway,		KW-0677~Repeat,	KW-0479~Metal-binding,KW-0862~Zinc,	KW-0808~Transferase,		DOMAIN:RING-type,REGION:Disordered,
TraesCS5D02G022000	ATP-dependent RNA helicase DEAH12, chloroplastic-like(LOC123119142)	Triticum aestivum	GO:0000209~protein polyubiquitination,GO:0006511~ubiquitin-dependent protein catabolic process,GO:0032436~positive regulation of proteasomal ubiquitin-dependent protein catabolic process,	GO:0000151~ubiquitin ligase complex,GO:0005737~cytoplasm,	GO:0003676~nucleic acid binding,GO:0004523~RNA-DNA hybrid ribonuclease activity,GO:0008270~zinc ion binding,GO:0031624~ubiquitin conjugating enzyme binding,GO:0061630~ubiquitin protein ligase activity,	IPR001841:Znf_RING,IPR002156:RNaseH_domain,IPR002867:IBR_dom,IPR013083:Znf_RING/FYVE/PHD,IPR017907:Znf_RING_CS,IPR031127:E3_UB_ligase_RBR,IPR044066:TRIAD_supradom,			SM00647:IBR,	KW-0833~Ubl conjugation pathway,		KW-0677~Repeat,	KW-0479~Metal-binding,KW-0862~Zinc,	KW-0808~Transferase,		DOMAIN:RING-type,REGION:Disordered,
TraesCS6B02G048200	ATP-dependent helicase BRM-like(LOC123131709)	Triticum aestivum	GO:0045944~positive regulation of transcription by RNA polymerase II,	GO:0005634~nucleus,	GO:0003677~DNA binding,GO:0005515~protein binding,GO:0005524~ATP binding,GO:0008094~ATP-dependent activity, acting on DNA,GO:0016787~hydrolase activity,GO:0140658~ATP-dependent chromatin remodeler activity,	IPR000330:SNF2_N,IPR001487:Bromodomain,IPR001650:Helicase_C-like,IPR014001:Helicase_ATP-bd,IPR014978:Gln-Leu-Gln_QLQ,IPR027417:P-loop_NTPase,IPR036427:Bromodomain-like_sf,IPR038718:SNF2-like_sf,IPR049730:SNF2/RAD54-like_C,	taes03082:ATP-dependent chromatin remodeling,		SM00297:BROMO,SM00487:DEXDc,SM00490:HELICc,SM00951:QLQ,		KW-0539~Nucleus,	KW-0103~Bromodomain,KW-0175~Coiled coil,	KW-0067~ATP-binding,KW-0547~Nucleotide-binding,	KW-0378~Hydrolase,		COMPBIAS:Acidic residues,COMPBIAS:Basic and acidic residues,COMPBIAS:Polar residues,DOMAIN:Helicase ATP-binding,DOMAIN:Helicase C-terminal,DOMAIN:QLQ,REGION:Disordered,
TraesCS6D02G039800	ATP-dependent helicase BRM-like(LOC123143128)	Triticum aestivum	GO:0045944~positive regulation of transcription by RNA polymerase II,	GO:0005634~nucleus,	GO:0003677~DNA binding,GO:0005515~protein binding,GO:0005524~ATP binding,GO:0008094~ATP-dependent activity, acting on DNA,GO:0016787~hydrolase activity,GO:0140658~ATP-dependent chromatin remodeler activity,	IPR000330:SNF2_N,IPR001487:Bromodomain,IPR001650:Helicase_C-like,IPR014001:Helicase_ATP-bd,IPR014978:Gln-Leu-Gln_QLQ,IPR027417:P-loop_NTPase,IPR036427:Bromodomain-like_sf,IPR038718:SNF2-like_sf,IPR049730:SNF2/RAD54-like_C,	taes03082:ATP-dependent chromatin remodeling,		SM00297:BROMO,SM00487:DEXDc,SM00490:HELICc,SM00951:QLQ,		KW-0539~Nucleus,	KW-0103~Bromodomain,KW-0175~Coiled coil,	KW-0067~ATP-binding,KW-0547~Nucleotide-binding,	KW-0378~Hydrolase,		COMPBIAS:Acidic residues,COMPBIAS:Basic and acidic residues,COMPBIAS:Polar residues,DOMAIN:Helicase ATP-binding,DOMAIN:Helicase C-terminal,DOMAIN:QLQ,REGION:Disordered,
TraesCS3B02G393200	ATP-dependent zinc metalloprotease FTSH 3, mitochondrial-like(LOC123071386)	Triticum aestivum	GO:0034982~mitochondrial protein processing,GO:0065003~protein-containing complex assembly,	GO:0005745~m-AAA complex,GO:0009535~chloroplast thylakoid membrane,	GO:0004176~ATP-dependent peptidase activity,GO:0004222~metalloendopeptidase activity,GO:0005524~ATP binding,GO:0008270~zinc ion binding,GO:0016887~ATP hydrolysis activity,	IPR000642:Peptidase_M41,IPR003593:AAA+_ATPase,IPR003959:ATPase_AAA_core,IPR003960:ATPase_AAA_CS,IPR005936:FtsH,IPR011546:Pept_M41_FtsH_extracell,IPR027417:P-loop_NTPase,IPR037219:Peptidase_M41-like,IPR041569:AAA_lid_3,			SM00382:AAA,			KW-0809~Transit peptide,		KW-0378~Hydrolase,KW-0482~Metalloprotease,KW-0645~Protease,		COMPBIAS:Basic and acidic residues,COMPBIAS:Polar residues,DOMAIN:AAA+ ATPase,REGION:Disordered,
TraesCS3D02G210100, TraesCS3A02G205300	ATP-dependent zinc metalloprotease FTSH 5, mitochondrial(LOC123061321)	Triticum aestivum	GO:0006508~proteolysis,GO:0006515~protein quality control for misfolded or incompletely synthesized proteins,GO:0007005~mitochondrion organization,	GO:0005743~mitochondrial inner membrane,GO:0009534~chloroplast thylakoid,GO:0016020~membrane,	GO:0004176~ATP-dependent peptidase activity,GO:0004222~metalloendopeptidase activity,GO:0005524~ATP binding,GO:0016887~ATP hydrolysis activity,	IPR000642:Peptidase_M41,IPR003593:AAA+_ATPase,IPR003959:ATPase_AAA_core,IPR003960:ATPase_AAA_CS,IPR005936:FtsH,IPR027417:P-loop_NTPase,IPR037219:Peptidase_M41-like,IPR041569:AAA_lid_3,			SM00382:AAA,		KW-0496~Mitochondrion,	KW-0809~Transit peptide,		KW-0378~Hydrolase,KW-0482~Metalloprotease,KW-0645~Protease,		DOMAIN:AAA+ ATPase,REGION:Disordered,
TraesCS1A02G442500	ATP-dependent zinc metalloprotease FTSH 5, mitochondrial-like(LOC123071006)	Triticum aestivum	GO:0006508~proteolysis,	GO:0009534~chloroplast thylakoid,GO:0016020~membrane,	GO:0004176~ATP-dependent peptidase activity,GO:0004222~metalloendopeptidase activity,GO:0005524~ATP binding,GO:0016887~ATP hydrolysis activity,	IPR000642:Peptidase_M41,IPR003593:AAA+_ATPase,IPR003959:ATPase_AAA_core,IPR003960:ATPase_AAA_CS,IPR005936:FtsH,IPR027417:P-loop_NTPase,IPR037219:Peptidase_M41-like,IPR041569:AAA_lid_3,			SM00382:AAA,			KW-0809~Transit peptide,	KW-0067~ATP-binding,KW-0547~Nucleotide-binding,	KW-0378~Hydrolase,KW-0482~Metalloprotease,KW-0645~Protease,		COMPBIAS:Polar residues,DOMAIN:AAA+ ATPase,REGION:Disordered,
TraesCS4A02G349000	ATP-dependent zinc metalloprotease FTSH 5, mitochondrial-like(LOC123087719)	Triticum aestivum	GO:0006508~proteolysis,	GO:0009534~chloroplast thylakoid,GO:0016020~membrane,	GO:0004176~ATP-dependent peptidase activity,GO:0004222~metalloendopeptidase activity,GO:0005524~ATP binding,GO:0016887~ATP hydrolysis activity,	IPR000642:Peptidase_M41,IPR003593:AAA+_ATPase,IPR003959:ATPase_AAA_core,IPR003960:ATPase_AAA_CS,IPR005936:FtsH,IPR027417:P-loop_NTPase,IPR037219:Peptidase_M41-like,IPR041569:AAA_lid_3,			SM00382:AAA,			KW-0732~Signal,KW-0809~Transit peptide,	KW-0067~ATP-binding,KW-0547~Nucleotide-binding,	KW-0378~Hydrolase,KW-0482~Metalloprotease,KW-0645~Protease,		COMPBIAS:Polar residues,DOMAIN:AAA+ ATPase,REGION:Disordered,
TraesCS4A02G349100	ATP-dependent zinc metalloprotease FTSH 5, mitochondrial-like(LOC123087720)	Triticum aestivum	GO:0006508~proteolysis,	GO:0009534~chloroplast thylakoid,GO:0016020~membrane,	GO:0004176~ATP-dependent peptidase activity,GO:0004222~metalloendopeptidase activity,GO:0005524~ATP binding,GO:0016887~ATP hydrolysis activity,	IPR000642:Peptidase_M41,IPR003593:AAA+_ATPase,IPR003959:ATPase_AAA_core,IPR005936:FtsH,IPR027417:P-loop_NTPase,IPR037219:Peptidase_M41-like,IPR041569:AAA_lid_3,			SM00382:AAA,			KW-0809~Transit peptide,		KW-0378~Hydrolase,KW-0482~Metalloprotease,KW-0645~Protease,		COMPBIAS:Polar residues,DOMAIN:AAA+ ATPase,REGION:Disordered,
TraesCS1B02G293000	ATP-dependent zinc metalloprotease FTSH 8, mitochondrial(LOC123135915)	Triticum aestivum	GO:0034982~mitochondrial protein processing,GO:0065003~protein-containing complex assembly,	GO:0005745~m-AAA complex,GO:0009535~chloroplast thylakoid membrane,	GO:0004176~ATP-dependent peptidase activity,GO:0004222~metalloendopeptidase activity,GO:0005524~ATP binding,GO:0008270~zinc ion binding,GO:0016887~ATP hydrolysis activity,	IPR000642:Peptidase_M41,IPR003593:AAA+_ATPase,IPR003959:ATPase_AAA_core,IPR003960:ATPase_AAA_CS,IPR005936:FtsH,IPR011546:Pept_M41_FtsH_extracell,IPR027417:P-loop_NTPase,IPR037219:Peptidase_M41-like,IPR041569:AAA_lid_3,			SM00382:AAA,			KW-0809~Transit peptide,		KW-0378~Hydrolase,KW-0482~Metalloprotease,KW-0645~Protease,		COMPBIAS:Basic and acidic residues,DOMAIN:AAA+ ATPase,REGION:Disordered,
TraesCS1D02G282900	ATP-dependent zinc metalloprotease FTSH 8, mitochondrial-like(LOC123058936)	Triticum aestivum	GO:0034982~mitochondrial protein processing,GO:0065003~protein-containing complex assembly,	GO:0005745~m-AAA complex,GO:0009535~chloroplast thylakoid membrane,	GO:0004176~ATP-dependent peptidase activity,GO:0004222~metalloendopeptidase activity,GO:0005524~ATP binding,GO:0008270~zinc ion binding,GO:0016887~ATP hydrolysis activity,	IPR000642:Peptidase_M41,IPR003593:AAA+_ATPase,IPR003959:ATPase_AAA_core,IPR003960:ATPase_AAA_CS,IPR005936:FtsH,IPR011546:Pept_M41_FtsH_extracell,IPR027417:P-loop_NTPase,IPR037219:Peptidase_M41-like,IPR041569:AAA_lid_3,			SM00382:AAA,			KW-0809~Transit peptide,		KW-0378~Hydrolase,KW-0482~Metalloprotease,KW-0645~Protease,		COMPBIAS:Basic and acidic residues,DOMAIN:AAA+ ATPase,REGION:Disordered,
TraesCS5D02G306800	ATPase family AAA domain-containing protein At1g05910-like(LOC123122179)	Triticum aestivum	GO:0045944~positive regulation of transcription by RNA polymerase II,	GO:0005634~nucleus,	GO:0003682~chromatin binding,GO:0005524~ATP binding,GO:0016887~ATP hydrolysis activity,GO:0042393~histone binding,	IPR001487:Bromodomain,IPR003593:AAA+_ATPase,IPR003959:ATPase_AAA_core,IPR003960:ATPase_AAA_CS,IPR018359:Bromodomain_CS,IPR027417:P-loop_NTPase,IPR036427:Bromodomain-like_sf,IPR041569:AAA_lid_3,IPR045199:ATAD2-like,			SM00297:BROMO,SM00382:AAA,							COMPBIAS:Acidic residues,COMPBIAS:Basic and acidic residues,COMPBIAS:Polar residues,DOMAIN:Bromo,REGION:Disordered,
TraesCS7D02G451600	AUGMIN subunit 2-like(LOC123168961)	Triticum aestivum	GO:0007020~microtubule nucleation,GO:0031023~microtubule organizing center organization,GO:0051225~spindle assembly,	GO:0070652~HAUS complex,GO:1990498~mitotic spindle microtubule,		IPR028346:HAUS2,										COMPBIAS:Polar residues,REGION:Disordered,
TraesCSU02G121900	AUGMIN subunit 4-like(LOC123135777)	Triticum aestivum	GO:0051225~spindle assembly,	GO:0070652~HAUS complex,	GO:0051011~microtubule minus-end binding,	IPR029327:HAUS4,
TraesCS5A02G110600	AUGMIN subunit 6-like(LOC123046206)	Triticum aestivum	GO:0000226~microtubule cytoskeleton organization,GO:0051225~spindle assembly,	GO:0070652~HAUS complex,GO:1990498~mitotic spindle microtubule,	GO:0008017~microtubule binding,	IPR026797:HAUS_6,IPR028163:HAUS_6_N,										COMPBIAS:Polar residues,DOMAIN:HAUS augmin-like complex subunit 6 N-terminal,REGION:Disordered,
TraesCS5D02G123400	AUGMIN subunit 6-like(LOC123120017)	Triticum aestivum	GO:0000226~microtubule cytoskeleton organization,GO:0051225~spindle assembly,	GO:0070652~HAUS complex,GO:1990498~mitotic spindle microtubule,	GO:0008017~microtubule binding,	IPR026797:HAUS_6,IPR028163:HAUS_6_N,										COMPBIAS:Polar residues,DOMAIN:HAUS augmin-like complex subunit 6 N-terminal,REGION:Disordered,
TraesCS3A02G380800	AUGMIN subunit 7-like(LOC123062741)	Triticum aestivum	GO:0007098~centrosome cycle,GO:0051225~spindle assembly,	GO:0070652~HAUS complex,	GO:0051011~microtubule minus-end binding,	IPR010604:Plant_AUG7,IPR029711:Haus7-like,		PIRSF028655:Plant_NMP1,				KW-0175~Coiled coil,
TraesCS5A02G222400	AUGMIN subunit 8-like(LOC123103845)	Triticum aestivum	GO:0007098~centrosome cycle,GO:0051225~spindle assembly,	GO:0005737~cytoplasm,GO:0005813~centrosome,GO:0005880~nuclear microtubule,	GO:0008017~microtubule binding,	IPR007573:QWRF,										COMPBIAS:Basic and acidic residues,COMPBIAS:Polar residues,REGION:Disordered,
TraesCS7A02G305100	Acetyltransferase component of pyruvate dehydrogenase complex(CFC21_098098)	Triticum aestivum	GO:0006086~acetyl-CoA biosynthetic process from pyruvate,	GO:0005739~mitochondrion,GO:0045254~pyruvate dehydrogenase complex,	GO:0004742~dihydrolipoyllysine-residue acetyltransferase activity,	IPR000089:Biotin_lipoyl,IPR001078:2-oxoacid_DH_actylTfrase,IPR003016:2-oxoA_DH_lipoyl-BS,IPR004167:PSBD,IPR006257:LAT1,IPR011053:Single_hybrid_motif,IPR023213:CAT-like_dom_sf,IPR036625:E3-bd_dom_sf,IPR045257:E2/Pdx1,						KW-0450~Lipoyl,KW-0809~Transit peptide,		KW-0012~Acyltransferase,KW-0808~Transferase,		COMPBIAS:Basic and acidic residues,COMPBIAS:Polar residues,DOMAIN:Lipoyl-binding,DOMAIN:Peripheral subunit-binding (PSBD),REGION:Disordered,
TraesCS6A02G406400	Acyl-CoA-binding domain-containing protein 4(CFC21_085495)	Triticum aestivum				IPR006652:Kelch_1,IPR015915:Kelch-typ_b-propeller,						KW-0175~Coiled coil,KW-0677~Repeat,KW-0880~Kelch repeat,				COMPBIAS:Polar residues,REGION:Disordered,
TraesCS4B02G308900	Alanine--tRNA ligase(CFC21_059048)	Triticum aestivum	GO:0006419~alanyl-tRNA aminoacylation,GO:0070143~mitochondrial alanyl-tRNA aminoacylation,	GO:0005739~mitochondrion,GO:0009507~chloroplast,	GO:0000049~tRNA binding,GO:0002161~aminoacyl-tRNA editing activity,GO:0004813~alanine-tRNA ligase activity,GO:0005524~ATP binding,GO:0008270~zinc ion binding,	IPR002318:Ala-tRNA-lgiase_IIc,IPR009000:Transl_B-barrel_sf,IPR012947:tRNA_SAD,IPR018162:Ala-tRNA-ligase_IIc_anticod-bd,IPR018163:Thr/Ala-tRNA-synth_IIc_edit,IPR018164:Ala-tRNA-synth_IIc_N,IPR018165:Ala-tRNA-synth_IIc_core,IPR023033:Ala_tRNA_ligase_euk/bac,IPR045864:aa-tRNA-synth_II/BPL/LPL,			SM00863:tRNA_SAD,		KW-0963~Cytoplasm,	KW-0175~Coiled coil,	KW-0479~Metal-binding,KW-0862~Zinc,	KW-0436~Ligase,		DOMAIN:Alanyl-transfer RNA synthetases family profile,
TraesCS7B02G137600	Alanyl-transfer RNA synthetases family profile domain-containing protein(CFC21_102389)	Triticum aestivum	GO:0006419~alanyl-tRNA aminoacylation,GO:0045892~negative regulation of DNA-templated transcription,	GO:0005739~mitochondrion,GO:0005829~cytosol,GO:0009507~chloroplast,	GO:0000049~tRNA binding,GO:0002161~aminoacyl-tRNA editing activity,GO:0004813~alanine-tRNA ligase activity,GO:0005524~ATP binding,	IPR003156:DHHA1_dom,IPR012947:tRNA_SAD,IPR018162:Ala-tRNA-ligase_IIc_anticod-bd,IPR018163:Thr/Ala-tRNA-synth_IIc_edit,IPR018164:Ala-tRNA-synth_IIc_N,IPR018165:Ala-tRNA-synth_IIc_core,			SM00863:tRNA_SAD,	KW-0648~Protein biosynthesis,	KW-0496~Mitochondrion,		KW-0067~ATP-binding,KW-0547~Nucleotide-binding,	KW-0030~Aminoacyl-tRNA synthetase,KW-0436~Ligase,KW-0694~RNA-binding,KW-0820~tRNA-binding,		DOMAIN:Alanyl-transfer RNA synthetases family profile,
TraesCS2B02G111400	Aldehyde dehydrogenase domain-containing protein (A0A3B6BZN6_WHEAT)	Triticum aestivum			GO:0008957~phenylacetaldehyde dehydrogenase (NAD+) activity,	IPR015590:Aldehyde_DH_dom,IPR016160:Ald_DH_CS_CYS,IPR016161:Ald_DH/histidinol_DH,IPR016162:Ald_DH_N,IPR016163:Ald_DH_C,IPR029510:Ald_DH_CS_GLU,						KW-0732~Signal,		KW-0560~Oxidoreductase,		DOMAIN:Aldehyde dehydrogenase,
TraesCS6A02G165400	Alpha-L-arabinofuranosidase B arabinose-binding domain-containing protein(CFC21_052277)	Triticum aestivum	GO:0005975~carbohydrate metabolic process,	GO:0016020~membrane,		IPR008928:6-hairpin_glycosidase_sf,IPR012878:Beta-AFase-like_GH127_cat,IPR049046:Beta-AFase-like_GH127_middle,					KW-0472~Membrane,	KW-0812~Transmembrane,KW-1133~Transmembrane helix,				DOMAIN:Non-reducing end beta-L-arabinofuranosidase-like GH127 catalytic,DOMAIN:Non-reducing end beta-L-arabinofuranosidase-like GH127 middle,TRANSMEM:Helical,
TraesCS2B02G425000	Alpha-L-fucosidase(LOC129457442)	Triticum aestivum	GO:0006004~fucose metabolic process,GO:0016139~glycoside catabolic process,	GO:0005764~lysosome,	GO:0004560~alpha-L-fucosidase activity,	IPR000933:Glyco_hydro_29,IPR008979:Galactose-bd-like_sf,IPR017853:Glycoside_hydrolase_SF,			SM00812:Alpha_L_fucos,			KW-0732~Signal,		KW-0378~Hydrolase,
TraesCS5A02G483300	Alpha-mannosidase (A0A3B6KQ72_WHEAT)	Triticum aestivum	GO:0000272~polysaccharide catabolic process,GO:0006013~mannose metabolic process,GO:0006491~N-glycan processing,	GO:0000139~Golgi membrane,GO:0005764~lysosome,	GO:0004559~alpha-mannosidase activity,GO:0030246~carbohydrate binding,GO:0046872~metal ion binding,	IPR000602:Glyco_hydro_38_N,IPR011013:Gal_mutarotase_sf_dom,IPR011330:Glyco_hydro/deAcase_b/a-brl,IPR011682:Glyco_hydro_38_C,IPR013780:Glyco_hydro_b,IPR015341:Glyco_hydro_38_cen,IPR027291:Glyco_hydro_38_N_sf,IPR028995:Glyco_hydro_57/38_cen_sf,IPR037094:Glyco_hydro_38_cen_sf,IPR041147:GH38_C,IPR048534:Man2a1-like_dom,			SM00872:Alpha-mann_mid,			KW-0732~Signal,	KW-0862~Zinc,	KW-0326~Glycosidase,KW-0378~Hydrolase,	KW-1015~Disulfide bond,	DOMAIN:Glycoside hydrolase family 38 central,
TraesCS5B02G496400	Alpha-mannosidase(CFC21_074532)	Triticum aestivum	GO:0000272~polysaccharide catabolic process,GO:0006013~mannose metabolic process,GO:0006491~N-glycan processing,	GO:0000139~Golgi membrane,GO:0005764~lysosome,	GO:0004559~alpha-mannosidase activity,GO:0030246~carbohydrate binding,GO:0046872~metal ion binding,	IPR000602:Glyco_hydro_38_N,IPR011013:Gal_mutarotase_sf_dom,IPR011330:Glyco_hydro/deAcase_b/a-brl,IPR011682:Glyco_hydro_38_C,IPR013780:Glyco_hydro_b,IPR015341:Glyco_hydro_38_cen,IPR027291:Glyco_hydro_38_N_sf,IPR028995:Glyco_hydro_57/38_cen_sf,IPR037094:Glyco_hydro_38_cen_sf,IPR041147:GH38_C,IPR048534:Man2a1-like_dom,			SM00872:Alpha-mann_mid,			KW-0732~Signal,	KW-0479~Metal-binding,KW-0862~Zinc,	KW-0326~Glycosidase,KW-0378~Hydrolase,	KW-1015~Disulfide bond,	DOMAIN:Glycoside hydrolase family 38 central,
TraesCS2D02G146300	Alpha/beta hydrolase fold-3 domain-containing protein(CFC21_028475)	Triticum aestivum			GO:0016787~hydrolase activity,	IPR013094:AB_hydrolase_3,IPR029058:AB_hydrolase,										DOMAIN:Alpha/beta hydrolase fold-3,REGION:Disordered,
TraesCS5D02G191100	Aminotransferase class V domain-containing protein(CFC21_077373)	Triticum aestivum	GO:0016226~iron-sulfur cluster assembly,	GO:0005634~nucleus,GO:0005739~mitochondrion,GO:0005829~cytosol,	GO:0031071~cysteine desulfurase activity,GO:0046872~metal ion binding,GO:0051536~iron-sulfur cluster binding,	IPR000192:Aminotrans_V_dom,IPR015421:PyrdxlP-dep_Trfase_major,IPR015422:PyrdxlP-dep_Trfase_small,IPR015424:PyrdxlP-dep_Trfase,IPR016454:Cysteine_dSase,IPR020578:Aminotrans_V_PyrdxlP_BS,		PIRSF005572:NifS,					KW-0408~Iron,KW-0411~Iron-sulfur,KW-0479~Metal-binding,			DOMAIN:Aminotransferase class V,
TraesCS6D02G178500	Aminotransferase-like plant mobile domain-containing protein(CFC21_092537)	Triticum aestivum		GO:0016020~membrane,							KW-0472~Membrane,	KW-0812~Transmembrane,KW-1133~Transmembrane helix,				TRANSMEM:Helical,
TraesCS4B02G303100	Anaphase-promoting complex subunit 4 WD40 domain-containing protein(CFC21_058984)	Triticum aestivum	GO:0045717~negative regulation of fatty acid biosynthetic process,	GO:0005737~cytoplasm,GO:0080008~Cul4-RING E3 ubiquitin ligase complex,		IPR001680:WD40_rpt,IPR011990:TPR-like_helical_dom_sf,IPR015943:WD40/YVTN_repeat-like_dom_sf,IPR036322:WD40_repeat_dom_sf,IPR045151:DCAF8,			SM00320:WD40,			KW-0175~Coiled coil,KW-0677~Repeat,				REGION:Disordered,REPEAT:WD,
TraesCS4D02G152300	Anaphase-promoting complex subunit 4-like WD40 domain-containing protein(CFC21_061527)	Triticum aestivum	GO:0003400~regulation of COPII vesicle coating,GO:0006888~endoplasmic reticulum to Golgi vesicle-mediated transport,GO:0009306~protein secretion,	GO:0005789~endoplasmic reticulum membrane,	GO:0005085~guanyl-nucleotide exchange factor activity,GO:0005096~GTPase activator activity,	IPR001680:WD40_rpt,IPR015943:WD40/YVTN_repeat-like_dom_sf,IPR024977:Apc4-like_WD40_dom,IPR036322:WD40_repeat_dom_sf,IPR045260:Sec12-like,			SM00320:WD40,	KW-0813~Transport,	KW-0472~Membrane,	KW-0677~Repeat,KW-0812~Transmembrane,KW-0853~WD repeat,KW-1133~Transmembrane helix,				DOMAIN:Anaphase-promoting complex subunit 4-like WD40,TRANSMEM:Helical,
TraesCS2B02G156400	Ancestral coatomer element 1 Sec16/Sec31 domain-containing protein (A0A3B6C182_WHEAT)	Triticum aestivum	GO:0006886~intracellular protein transport,GO:0007029~endoplasmic reticulum organization,GO:0090110~COPII-coated vesicle cargo loading,	GO:0030127~COPII vesicle coat,GO:0070971~endoplasmic reticulum exit site,	GO:0005198~structural molecule activity,	IPR001680:WD40_rpt,IPR015943:WD40/YVTN_repeat-like_dom_sf,IPR019775:WD40_repeat_CS,IPR024298:ACE1_Sec16_Sec31,IPR036322:WD40_repeat_dom_sf,IPR040251:SEC31-like,			SM00320:WD40,	KW-0813~Transport,KW-0931~ER-Golgi transport,	KW-0256~Endoplasmic reticulum,	KW-0677~Repeat,				COMPBIAS:Polar residues,COMPBIAS:Pro residues,DOMAIN:Ancestral coatomer element 1 Sec16/Sec31,REGION:Disordered,REPEAT:WD,
TraesCS4A02G229000	Ankyrin repeat protein SKIP35(CFC21_053076)	Triticum aestivum				IPR036770:Ankyrin_rpt-contain_sf,IPR044956:SKIP35,										COMPBIAS:Polar residues,REGION:Disordered,
TraesCS3D02G460300	Ankyrin-like protein (A0A3B6H1R4_WHEAT)	Triticum aestivum				IPR002110:Ankyrin_rpt,IPR011990:TPR-like_helical_dom_sf,IPR019734:TPR_repeat,IPR036770:Ankyrin_rpt-contain_sf,			SM00028:TPR,SM00248:ANK,							COMPBIAS:Pro residues,REGION:Disordered,REPEAT:ANK,
TraesCS2B02G048700	Arginase(CFC21_020975)	Triticum aestivum	GO:0033389~putrescine biosynthetic process from arginine, using agmatinase,		GO:0008783~agmatinase activity,GO:0046872~metal ion binding,	IPR006035:Ureohydrolase,IPR020855:Ureohydrolase_Mn_BS,IPR023696:Ureohydrolase_dom_sf,							KW-0479~Metal-binding,	KW-0378~Hydrolase,
TraesCS2D02G290000	Arogenate dehydratase(CAMPLR22A2D_LOCUS2913)	Triticum aestivum	GO:0009094~L-phenylalanine biosynthetic process,	GO:0005737~cytoplasm,GO:0009507~chloroplast,GO:0009570~chloroplast stroma,	GO:0004664~prephenate dehydratase activity,GO:0047769~arogenate dehydratase activity,	IPR001086:Preph_deHydtase,IPR002912:ACT_dom,IPR018528:Preph_deHydtase_CS,IPR045865:ACT-like_dom_sf,					KW-0150~Chloroplast,KW-0934~Plastid,	KW-0809~Transit peptide,		KW-0456~Lyase,		DOMAIN:ACT,DOMAIN:Prephenate dehydratase,
TraesCS3A02G305400	Aspartate aminotransferase(CFC21_036329)	Triticum aestivum	GO:0006533~aspartate catabolic process,GO:0033585~L-phenylalanine biosynthetic process from chorismate via phenylpyruvate,	GO:0005739~mitochondrion,GO:0005829~cytosol,	GO:0004069~L-aspartate:2-oxoglutarate aminotransferase activity,GO:0004838~L-tyrosine:2-oxoglutarate aminotransferase activity,GO:0030170~pyridoxal phosphate binding,GO:0042802~identical protein binding,	IPR000796:Asp_trans,IPR004838:NHTrfase_class1_PyrdxlP-BS,IPR004839:Aminotransferase_I/II,IPR015421:PyrdxlP-dep_Trfase_major,IPR015422:PyrdxlP-dep_Trfase_small,IPR015424:PyrdxlP-dep_Trfase,							KW-0663~Pyridoxal phosphate,	KW-0808~Transferase,		DOMAIN:Aminotransferase class I/classII,
TraesCS4D02G295000	Ataxin-2 C-terminal domain-containing protein (A0A3B6JLW2_WHEAT)	Triticum aestivum				IPR009818:Ataxin-2_C,										COMPBIAS:Polar residues,DOMAIN:Ataxin-2 C-terminal,REGION:Disordered,
TraesCS2A02G251300	Auxin response factor domain-containing protein(CFC21_016856)	Triticum aestivum	GO:0006355~regulation of DNA-templated transcription,GO:0009725~response to hormone,	GO:0005634~nucleus,	GO:0003677~DNA binding,	IPR010525:ARF_dom,IPR044835:ARF_plant,										DOMAIN:Auxin response factor,
TraesCS5A02G211600	Auxin-repressed protein(CFC21_065867)	Triticum aestivum				IPR008406:DRM/ARP,										COMPBIAS:Polar residues,REGION:Disordered,
TraesCS2B02G406600	B-box zinc finger protein 20-like(LOC123041721)	Triticum aestivum	GO:0006355~regulation of DNA-templated transcription,GO:0009640~photomorphogenesis,	GO:0005634~nucleus,	GO:0008270~zinc ion binding,	IPR000315:Znf_B-box,IPR049808:CONSTANS-like_Bbox1,			SM00336:BBOX,	KW-0804~Transcription,KW-0805~Transcription regulation,		KW-0863~Zinc-finger,	KW-0479~Metal-binding,KW-0862~Zinc,			COMPBIAS:Polar residues,DOMAIN:B box-type,REGION:Disordered,
TraesCS3A02G139300	B-box zinc finger protein 22-like(LOC123060604)	Triticum aestivum	GO:0006355~regulation of DNA-templated transcription,GO:0009640~photomorphogenesis,	GO:0005634~nucleus,	GO:0008270~zinc ion binding,	IPR000315:Znf_B-box,IPR049808:CONSTANS-like_Bbox1,			SM00336:BBOX,	KW-0804~Transcription,KW-0805~Transcription regulation,		KW-0863~Zinc-finger,	KW-0479~Metal-binding,KW-0862~Zinc,			COMPBIAS:Pro residues,DOMAIN:B box-type,REGION:Disordered,
TraesCS7B02G006400	B-box zinc finger protein 22-like(LOC123149636)	Triticum aestivum	GO:0006355~regulation of DNA-templated transcription,GO:0009640~photomorphogenesis,	GO:0005634~nucleus,	GO:0008270~zinc ion binding,	IPR000315:Znf_B-box,IPR049808:CONSTANS-like_Bbox1,			SM00336:BBOX,	KW-0804~Transcription,KW-0805~Transcription regulation,		KW-0863~Zinc-finger,	KW-0479~Metal-binding,KW-0862~Zinc,			DOMAIN:B box-type,
TraesCS7D02G103300	B-box zinc finger protein 22-like(LOC123164740)	Triticum aestivum	GO:0006355~regulation of DNA-templated transcription,GO:0009640~photomorphogenesis,	GO:0005634~nucleus,	GO:0008270~zinc ion binding,	IPR000315:Znf_B-box,IPR049808:CONSTANS-like_Bbox1,			SM00336:BBOX,	KW-0804~Transcription,KW-0805~Transcription regulation,		KW-0863~Zinc-finger,	KW-0479~Metal-binding,KW-0862~Zinc,			DOMAIN:B box-type,
TraesCS6B02G246500	B-box zinc finger protein 25-like(LOC123137411)	Triticum aestivum	GO:0006355~regulation of DNA-templated transcription,GO:0009640~photomorphogenesis,	GO:0005634~nucleus,	GO:0008270~zinc ion binding,	IPR000315:Znf_B-box,IPR049808:CONSTANS-like_Bbox1,			SM00336:BBOX,	KW-0804~Transcription,KW-0805~Transcription regulation,		KW-0863~Zinc-finger,	KW-0479~Metal-binding,KW-0862~Zinc,			DOMAIN:B box-type,REGION:Disordered,
TraesCS6D02G199200	B-box zinc finger protein 25-like(LOC123144758)	Triticum aestivum	GO:0006355~regulation of DNA-templated transcription,GO:0009640~photomorphogenesis,	GO:0005634~nucleus,	GO:0008270~zinc ion binding,	IPR000315:Znf_B-box,IPR049808:CONSTANS-like_Bbox1,			SM00336:BBOX,	KW-0804~Transcription,KW-0805~Transcription regulation,		KW-0863~Zinc-finger,	KW-0479~Metal-binding,KW-0862~Zinc,			DOMAIN:B box-type,REGION:Disordered,
TraesCS5D02G537300	B-cell receptor-associated protein 31-like(LOC123123806)	Triticum aestivum	GO:0006886~intracellular protein transport,GO:0006888~endoplasmic reticulum to Golgi vesicle-mediated transport,GO:0070973~protein localization to endoplasmic reticulum exit site,	GO:0005783~endoplasmic reticulum,GO:0005789~endoplasmic reticulum membrane,		IPR008417:BAP29/BAP31,	taes04141:Protein processing in endoplasmic reticulum,			KW-0653~Protein transport,KW-0813~Transport,KW-0931~ER-Golgi transport,	KW-0256~Endoplasmic reticulum,KW-0472~Membrane,	KW-0812~Transmembrane,KW-1133~Transmembrane helix,				COMPBIAS:Basic and acidic residues,REGION:Disordered,TRANSMEM:Helical,
TraesCS6B02G241000	B-keto acyl reductase(CFC21_088289)	Triticum aestivum		GO:0005783~endoplasmic reticulum,GO:0016020~membrane,	GO:0045703~ketoreductase activity,	IPR002347:SDR_fam,IPR036291:NAD(P)-bd_dom_sf,		PIRSF000126:11-beta-HSD1,			KW-0472~Membrane,	KW-0812~Transmembrane,KW-1133~Transmembrane helix,		KW-0560~Oxidoreductase,		TRANSMEM:Helical,
TraesCS1A02G317200	B2 protein-like(LOC123061233)	Triticum aestivum	GO:0034976~response to endoplasmic reticulum stress,			IPR013989:Dev_and_cell_death_domain,IPR044832:NRP-like,			SM00767:DCD,							DOMAIN:DCD,REGION:Disordered,
TraesCS5A02G469800	B2 protein-like(LOC123105614)	Triticum aestivum	GO:0034976~response to endoplasmic reticulum stress,			IPR013989:Dev_and_cell_death_domain,IPR044832:NRP-like,			SM00767:DCD,							COMPBIAS:Basic and acidic residues,COMPBIAS:Polar residues,DOMAIN:DCD,REGION:Disordered,
TraesCS5B02G482400	B2 protein-like(LOC123113934)	Triticum aestivum	GO:0034976~response to endoplasmic reticulum stress,			IPR013989:Dev_and_cell_death_domain,IPR044832:NRP-like,			SM00767:DCD,							COMPBIAS:Basic and acidic residues,COMPBIAS:Polar residues,DOMAIN:DCD,REGION:Disordered,
TraesCS4A02G283000	B3 domain-containing protein LOC_Os12g40080-like(LOC123087241)	Triticum aestivum			GO:0003677~DNA binding,	IPR003340:B3_DNA-bd,IPR015300:DNA-bd_pseudobarrel_sf,IPR044837:REM16-like,			SM01019:B3,	KW-0804~Transcription,KW-0805~Transcription regulation,				KW-0238~DNA-binding,		COMPBIAS:Basic and acidic residues,COMPBIAS:Polar residues,DOMAIN:TF-B3,REGION:Disordered,
TraesCS4A02G357900	B3 domain-containing protein Os06g0194400-like(LOC123087772)	Triticum aestivum			GO:0003677~DNA binding,	IPR003340:B3_DNA-bd,IPR015300:DNA-bd_pseudobarrel_sf,IPR044837:REM16-like,			SM01019:B3,	KW-0804~Transcription,KW-0805~Transcription regulation,				KW-0238~DNA-binding,		DOMAIN:TF-B3,REGION:Disordered,
TraesCS5D02G515200	B3 domain-containing protein Os06g0194400-like(LOC123123654)	Triticum aestivum			GO:0003677~DNA binding,	IPR003340:B3_DNA-bd,IPR015300:DNA-bd_pseudobarrel_sf,IPR044837:REM16-like,			SM01019:B3,	KW-0804~Transcription,KW-0805~Transcription regulation,				KW-0238~DNA-binding,		COMPBIAS:Basic and acidic residues,DOMAIN:TF-B3,REGION:Disordered,
TraesCS2A02G204300	B3 domain-containing protein Os07g0563300-like(LOC123188256)	Triticum aestivum		GO:0005634~nucleus,	GO:0003677~DNA binding,GO:0008270~zinc ion binding,	IPR003340:B3_DNA-bd,IPR011124:Znf_CW,IPR015300:DNA-bd_pseudobarrel_sf,			SM01019:B3,	KW-0804~Transcription,KW-0805~Transcription regulation,	KW-0539~Nucleus,	KW-0863~Zinc-finger,	KW-0479~Metal-binding,KW-0862~Zinc,	KW-0238~DNA-binding,		COMPBIAS:Basic and acidic residues,COMPBIAS:Polar residues,COMPBIAS:Pro residues,DOMAIN:CW-type,DOMAIN:TF-B3,REGION:Disordered,
TraesCS2B02G122500	B3 domain-containing protein Os07g0679700-like(LOC123043684)	Triticum aestivum		GO:0005634~nucleus,	GO:0003677~DNA binding,GO:0008270~zinc ion binding,	IPR003340:B3_DNA-bd,IPR011124:Znf_CW,IPR015300:DNA-bd_pseudobarrel_sf,			SM01019:B3,	KW-0804~Transcription,KW-0805~Transcription regulation,	KW-0539~Nucleus,	KW-0863~Zinc-finger,	KW-0479~Metal-binding,KW-0862~Zinc,	KW-0238~DNA-binding,		COMPBIAS:Basic and acidic residues,COMPBIAS:Polar residues,DOMAIN:CW-type,DOMAIN:TF-B3,REGION:Disordered,
TraesCS2D02G105300	B3 domain-containing protein Os07g0679700-like(LOC123051553)	Triticum aestivum		GO:0005634~nucleus,	GO:0003677~DNA binding,GO:0008270~zinc ion binding,	IPR003340:B3_DNA-bd,IPR011124:Znf_CW,IPR015300:DNA-bd_pseudobarrel_sf,			SM01019:B3,	KW-0804~Transcription,KW-0805~Transcription regulation,	KW-0539~Nucleus,	KW-0863~Zinc-finger,	KW-0479~Metal-binding,KW-0862~Zinc,	KW-0238~DNA-binding,		COMPBIAS:Basic and acidic residues,COMPBIAS:Polar residues,DOMAIN:CW-type,DOMAIN:TF-B3,REGION:Disordered,
TraesCS4B02G030300	B3 domain-containing protein Os12g0591400-like(LOC123090717)	Triticum aestivum			GO:0003677~DNA binding,	IPR003340:B3_DNA-bd,IPR015300:DNA-bd_pseudobarrel_sf,IPR044837:REM16-like,			SM01019:B3,	KW-0804~Transcription,KW-0805~Transcription regulation,				KW-0238~DNA-binding,		DOMAIN:TF-B3,
TraesCS2D02G464700	BAG family molecular chaperone regulator 1-like(LOC123054601)	Triticum aestivum	GO:0050821~protein stabilization,	GO:0005737~cytoplasm,	GO:0000774~adenyl-nucleotide exchange factor activity,GO:0051087~protein-folding chaperone binding,	IPR000626:Ubiquitin-like_dom,IPR003103:BAG_domain,IPR029071:Ubiquitin-like_domsf,IPR036533:BAG_dom_sf,IPR039773:BAG_chaperone_regulator,								KW-0143~Chaperone,		DOMAIN:Ubiquitin-like,REGION:Disordered,
TraesCS3A02G350700	BAG family molecular chaperone regulator 4-like(LOC123062488)	Triticum aestivum	GO:0050821~protein stabilization,	GO:0005634~nucleus,GO:0005737~cytoplasm,GO:0005829~cytosol,GO:0016020~membrane,	GO:0000774~adenyl-nucleotide exchange factor activity,GO:0051087~protein-folding chaperone binding,	IPR000626:Ubiquitin-like_dom,IPR003103:BAG_domain,IPR029071:Ubiquitin-like_domsf,IPR036533:BAG_dom_sf,IPR039773:BAG_chaperone_regulator,			SM00213:UBQ,SM00264:BAG,					KW-0143~Chaperone,		COMPBIAS:Basic and acidic residues,COMPBIAS:Polar residues,DOMAIN:BAG,DOMAIN:Ubiquitin-like,REGION:Disordered,
TraesCS3B02G383300	BAG family molecular chaperone regulator 4-like(LOC123071294)	Triticum aestivum	GO:0050821~protein stabilization,	GO:0005634~nucleus,GO:0005737~cytoplasm,GO:0005829~cytosol,GO:0016020~membrane,	GO:0000774~adenyl-nucleotide exchange factor activity,GO:0051087~protein-folding chaperone binding,	IPR000626:Ubiquitin-like_dom,IPR003103:BAG_domain,IPR029071:Ubiquitin-like_domsf,IPR036533:BAG_dom_sf,IPR039773:BAG_chaperone_regulator,			SM00213:UBQ,SM00264:BAG,					KW-0143~Chaperone,		COMPBIAS:Basic and acidic residues,COMPBIAS:Polar residues,DOMAIN:BAG,DOMAIN:Ubiquitin-like,REGION:Disordered,
TraesCS7D02G010300	BAG family molecular chaperone regulator 7-like(LOC123164915)	Triticum aestivum	GO:0006457~protein folding,	GO:0009506~plasmodesma,		IPR040400:BAG5/6/7/8,										COMPBIAS:Basic and acidic residues,REGION:Disordered,
TraesCS5A02G304200	BAG-associated GRAM protein 1-like(LOC123104426)	Triticum aestivum		GO:0016020~membrane,		IPR000008:C2_dom,IPR004182:GRAM,IPR011993:PH-like_dom_sf,IPR031968:VASt,IPR035892:C2_domain_sf,IPR044655:BAGP1-like,			SM00239:C2,SM00568:GRAM,		KW-0472~Membrane,	KW-0812~Transmembrane,KW-1133~Transmembrane helix,				COMPBIAS:Polar residues,DOMAIN:C2,DOMAIN:VASt,REGION:Disordered,
TraesCS6D02G077000	BAX inhibitor 1(LOC100271911)	Triticum aestivum	GO:0043066~negative regulation of apoptotic process,	GO:0016020~membrane,		IPR006214:Bax_inhibitor_1-related,					KW-0472~Membrane,					TRANSMEM:Helical,
TraesCS6B02G113900	BAX inhibitor 1.2(LOC100271912)	Triticum aestivum	GO:0043066~negative regulation of apoptotic process,	GO:0016020~membrane,		IPR006214:Bax_inhibitor_1-related,					KW-0472~Membrane,					TRANSMEM:Helical,
TraesCS6B02G166100	BEACH domain-containing protein B-like(LOC123136442)	Triticum aestivum	GO:0008104~protein localization,	GO:0005829~cytosol,GO:0016020~membrane,	GO:0005515~protein binding,GO:0019901~protein kinase binding,	IPR000409:BEACH_dom,IPR001680:WD40_rpt,IPR011993:PH-like_dom_sf,IPR013320:ConA-like_dom_sf,IPR015943:WD40/YVTN_repeat-like_dom_sf,IPR016024:ARM-type_fold,IPR023362:PH-BEACH_dom,IPR031570:NBEA/BDCP_DUF4704,IPR036322:WD40_repeat_dom_sf,IPR036372:BEACH_dom_sf,IPR046851:NBCH_WD40,IPR046852:Neurobeachin_a-sol,			SM00320:WD40,SM01026:Beach,			KW-0175~Coiled coil,KW-0677~Repeat,				COMPBIAS:Polar residues,DOMAIN:BEACH,DOMAIN:BEACH-type PH,REGION:Disordered,REPEAT:WD,
TraesCS2D02G408200	BEACH domain-containing protein C2-like(LOC123054220)	Triticum aestivum			GO:0005515~protein binding,	IPR000409:BEACH_dom,IPR001680:WD40_rpt,IPR011993:PH-like_dom_sf,IPR013320:ConA-like_dom_sf,IPR015943:WD40/YVTN_repeat-like_dom_sf,IPR023362:PH-BEACH_dom,IPR031570:NBEA/BDCP_DUF4704,IPR036322:WD40_repeat_dom_sf,IPR036372:BEACH_dom_sf,IPR046851:NBCH_WD40,			SM00320:WD40,SM01026:Beach,			KW-0677~Repeat,KW-0853~WD repeat,				COMPBIAS:Polar residues,COMPBIAS:Pro residues,DOMAIN:BEACH,DOMAIN:BEACH-type PH,REGION:Disordered,REPEAT:WD,
TraesCS2A02G410800	BEACH domain-containing protein C2-like(LOC123190112)	Triticum aestivum			GO:0005515~protein binding,	IPR000409:BEACH_dom,IPR001680:WD40_rpt,IPR011993:PH-like_dom_sf,IPR013320:ConA-like_dom_sf,IPR015943:WD40/YVTN_repeat-like_dom_sf,IPR023362:PH-BEACH_dom,IPR031570:NBEA/BDCP_DUF4704,IPR036322:WD40_repeat_dom_sf,IPR036372:BEACH_dom_sf,IPR046851:NBCH_WD40,			SM00320:WD40,SM01026:Beach,			KW-0677~Repeat,KW-0853~WD repeat,				COMPBIAS:Polar residues,COMPBIAS:Pro residues,DOMAIN:BEACH,DOMAIN:BEACH-type PH,REGION:Disordered,REPEAT:WD,
TraesCS4B02G114600	BEL1-like homeodomain protein 1(LOC123091468)	Triticum aestivum	GO:0006357~regulation of transcription by RNA polymerase II,	GO:0005634~nucleus,	GO:0000978~RNA polymerase II cis-regulatory region sequence-specific DNA binding,GO:0000981~DNA-binding transcription factor activity, RNA polymerase II-specific,	IPR001356:Homeobox_dom,IPR006563:POX_dom,IPR008422:Homeobox_KN_domain,IPR009057:Homeobox-like_sf,			SM00389:HOX,SM00574:POX,					KW-0238~DNA-binding,		COMPBIAS:Basic and acidic residues,DNA_BIND:Homeobox,DOMAIN:Homeobox,REGION:Disordered,
TraesCS4A02G022700	BEL1-like homeodomain protein 7(LOC123084823)	Triticum aestivum	GO:0006357~regulation of transcription by RNA polymerase II,	GO:0005634~nucleus,	GO:0000978~RNA polymerase II cis-regulatory region sequence-specific DNA binding,GO:0000981~DNA-binding transcription factor activity, RNA polymerase II-specific,	IPR001356:Homeobox_dom,IPR006563:POX_dom,IPR008422:Homeobox_KN_domain,IPR009057:Homeobox-like_sf,			SM00389:HOX,SM00574:POX,					KW-0238~DNA-binding,		COMPBIAS:Basic and acidic residues,DNA_BIND:Homeobox,DOMAIN:Homeobox,REGION:Disordered,
TraesCS4B02G280700	BEL1-like homeodomain protein 7(LOC123093261)	Triticum aestivum	GO:0006357~regulation of transcription by RNA polymerase II,	GO:0005634~nucleus,	GO:0000978~RNA polymerase II cis-regulatory region sequence-specific DNA binding,GO:0000981~DNA-binding transcription factor activity, RNA polymerase II-specific,	IPR001356:Homeobox_dom,IPR006563:POX_dom,IPR008422:Homeobox_KN_domain,IPR009057:Homeobox-like_sf,			SM00389:HOX,SM00574:POX,					KW-0238~DNA-binding,		COMPBIAS:Basic and acidic residues,DNA_BIND:Homeobox,DOMAIN:Homeobox,REGION:Disordered,
TraesCS4D02G279300	BEL1-like homeodomain protein 7(LOC123098529)	Triticum aestivum	GO:0006357~regulation of transcription by RNA polymerase II,	GO:0005634~nucleus,	GO:0000978~RNA polymerase II cis-regulatory region sequence-specific DNA binding,GO:0000981~DNA-binding transcription factor activity, RNA polymerase II-specific,	IPR001356:Homeobox_dom,IPR006563:POX_dom,IPR008422:Homeobox_KN_domain,IPR009057:Homeobox-like_sf,			SM00389:HOX,SM00574:POX,					KW-0238~DNA-binding,		COMPBIAS:Basic and acidic residues,DNA_BIND:Homeobox,DOMAIN:Homeobox,REGION:Disordered,
TraesCS5A02G007800	BEL1-like homeodomain protein 7(LOC123101958)	Triticum aestivum	GO:0006357~regulation of transcription by RNA polymerase II,	GO:0005634~nucleus,	GO:0000978~RNA polymerase II cis-regulatory region sequence-specific DNA binding,GO:0000981~DNA-binding transcription factor activity, RNA polymerase II-specific,	IPR001356:Homeobox_dom,IPR006563:POX_dom,IPR008422:Homeobox_KN_domain,IPR009057:Homeobox-like_sf,			SM00389:HOX,SM00574:POX,					KW-0238~DNA-binding,		COMPBIAS:Basic and acidic residues,COMPBIAS:Polar residues,DNA_BIND:Homeobox,DOMAIN:Homeobox,REGION:Disordered,
TraesCS5D02G013300	BEL1-like homeodomain protein 7(LOC123119078)	Triticum aestivum	GO:0006357~regulation of transcription by RNA polymerase II,	GO:0005634~nucleus,	GO:0000978~RNA polymerase II cis-regulatory region sequence-specific DNA binding,GO:0000981~DNA-binding transcription factor activity, RNA polymerase II-specific,	IPR001356:Homeobox_dom,IPR006563:POX_dom,IPR008422:Homeobox_KN_domain,IPR009057:Homeobox-like_sf,			SM00389:HOX,SM00574:POX,					KW-0238~DNA-binding,		COMPBIAS:Basic and acidic residues,COMPBIAS:Polar residues,DNA_BIND:Homeobox,DOMAIN:Homeobox,REGION:Disordered,
TraesCS1A02G281100	BEL1-like homeodomain protein 9(LOC123058634)	Triticum aestivum	GO:0006357~regulation of transcription by RNA polymerase II,	GO:0005634~nucleus,	GO:0000978~RNA polymerase II cis-regulatory region sequence-specific DNA binding,GO:0000981~DNA-binding transcription factor activity, RNA polymerase II-specific,	IPR001356:Homeobox_dom,IPR006563:POX_dom,IPR008422:Homeobox_KN_domain,IPR009057:Homeobox-like_sf,			SM00389:HOX,SM00574:POX,					KW-0238~DNA-binding,		COMPBIAS:Polar residues,DNA_BIND:Homeobox,DOMAIN:Homeobox,REGION:Disordered,
TraesCS1D02G280300	BEL1-like homeodomain protein 9(LOC123182219)	Triticum aestivum	GO:0006357~regulation of transcription by RNA polymerase II,	GO:0005634~nucleus,	GO:0000978~RNA polymerase II cis-regulatory region sequence-specific DNA binding,GO:0000981~DNA-binding transcription factor activity, RNA polymerase II-specific,	IPR001356:Homeobox_dom,IPR006563:POX_dom,IPR008422:Homeobox_KN_domain,IPR009057:Homeobox-like_sf,			SM00389:HOX,SM00574:POX,					KW-0238~DNA-binding,		COMPBIAS:Polar residues,DNA_BIND:Homeobox,DOMAIN:Homeobox,REGION:Disordered,
TraesCS6B02G220300	BHLH domain-containing protein(CFC21_088074)	Triticum aestivum	GO:0006879~intracellular iron ion homeostasis,		GO:0003700~DNA-binding transcription factor activity,GO:0046983~protein dimerization activity,	IPR011598:bHLH_dom,IPR036638:HLH_DNA-bd_sf,IPR044579:bHLH11/121,			SM00353:HLH,	KW-0804~Transcription,KW-0805~Transcription regulation,		KW-0175~Coiled coil,				COMPBIAS:Polar residues,DOMAIN:BHLH,REGION:Disordered,
TraesCS1A02G251600	BI1-like protein(LOC123055092)	Triticum aestivum	GO:0043066~negative regulation of apoptotic process,	GO:0016020~membrane,		IPR006214:Bax_inhibitor_1-related,					KW-0472~Membrane,					TRANSMEM:Helical,
TraesCS1D02G251100	BI1-like protein(LOC123181953)	Triticum aestivum	GO:0043066~negative regulation of apoptotic process,	GO:0016020~membrane,		IPR006214:Bax_inhibitor_1-related,					KW-0472~Membrane,					TRANSMEM:Helical,
TraesCS6A02G084400	BOI-related E3 ubiquitin-protein ligase 1-like(LOC123131979)	Triticum aestivum			GO:0004842~ubiquitin-protein transferase activity,GO:0046872~metal ion binding,	IPR001841:Znf_RING,IPR013083:Znf_RING/FYVE/PHD,		PIRSF036836:RNase_bind_SBP1,				KW-0175~Coiled coil,	KW-0479~Metal-binding,KW-0862~Zinc,			DOMAIN:RING-type,
TraesCS2D02G516500	BRAP2 RING ZnF UBP domain-containing protein 1-like(LOC123054941)	Triticum aestivum	GO:0007265~Ras protein signal transduction,GO:0016567~protein ubiquitination,	GO:0005737~cytoplasm,	GO:0003676~nucleic acid binding,GO:0008270~zinc ion binding,GO:0061630~ubiquitin protein ligase activity,	IPR001607:Znf_UBP,IPR001841:Znf_RING,IPR011422:BRAP2/ETP1_RRM,IPR013083:Znf_RING/FYVE/PHD,IPR047243:RING-H2_BRAP2,			SM00184:RING,SM00290:ZnF_UBP,			KW-0175~Coiled coil,	KW-0479~Metal-binding,KW-0862~Zinc,			COMPBIAS:Polar residues,DOMAIN:RING-type,DOMAIN:UBP-type,REGION:Disordered,
TraesCS6A02G145300	BRAP2 RING ZnF UBP domain-containing protein 2-like(LOC123132454)	Triticum aestivum	GO:0007265~Ras protein signal transduction,GO:0016567~protein ubiquitination,	GO:0005737~cytoplasm,	GO:0008270~zinc ion binding,GO:0061630~ubiquitin protein ligase activity,	IPR001607:Znf_UBP,IPR001841:Znf_RING,IPR011422:BRAP2/ETP1_RRM,IPR013083:Znf_RING/FYVE/PHD,IPR047243:RING-H2_BRAP2,			SM00184:RING,SM00290:ZnF_UBP,			KW-0175~Coiled coil,	KW-0479~Metal-binding,KW-0862~Zinc,			COMPBIAS:Polar residues,DOMAIN:RING-type,DOMAIN:UBP-type,REGION:Disordered,
TraesCS2A02G515000	BRCA1-associated protein(CFC21_019603)	Triticum aestivum	GO:0007265~Ras protein signal transduction,GO:0016567~protein ubiquitination,	GO:0005737~cytoplasm,	GO:0003676~nucleic acid binding,GO:0008270~zinc ion binding,GO:0061630~ubiquitin protein ligase activity,	IPR001607:Znf_UBP,IPR001841:Znf_RING,IPR011422:BRAP2/ETP1_RRM,IPR013083:Znf_RING/FYVE/PHD,IPR035979:RBD_domain_sf,IPR047243:RING-H2_BRAP2,			SM00184:RING,SM00290:ZnF_UBP,			KW-0175~Coiled coil,	KW-0479~Metal-binding,KW-0862~Zinc,			COMPBIAS:Polar residues,DOMAIN:RING-type,DOMAIN:UBP-type,REGION:Disordered,
TraesCS2B02G164200	BSD domain-containing protein 1-like(LOC123043956)	Triticum aestivum		GO:0005737~cytoplasm,		IPR005607:BSD_dom,IPR035925:BSD_dom_sf,			SM00751:BSD,							COMPBIAS:Acidic residues,COMPBIAS:Basic and acidic residues,DOMAIN:BSD,REGION:Disordered,
TraesCS2D02G142900	BSD domain-containing protein 1-like(LOC123051829)	Triticum aestivum		GO:0005737~cytoplasm,		IPR005607:BSD_dom,IPR035925:BSD_dom_sf,			SM00751:BSD,							COMPBIAS:Acidic residues,COMPBIAS:Basic and acidic residues,DOMAIN:BSD,REGION:Disordered,
TraesCS3D02G190300	BSD domain-containing protein 1-like(LOC123078154)	Triticum aestivum		GO:0005737~cytoplasm,		IPR005607:BSD_dom,IPR035925:BSD_dom_sf,			SM00751:BSD,							COMPBIAS:Acidic residues,COMPBIAS:Basic and acidic residues,COMPBIAS:Polar residues,DOMAIN:BSD,REGION:Disordered,
TraesCS2A02G140100	BSD domain-containing protein 1-like(LOC123187728)	Triticum aestivum		GO:0005737~cytoplasm,		IPR005607:BSD_dom,IPR035925:BSD_dom_sf,			SM00751:BSD,							COMPBIAS:Acidic residues,COMPBIAS:Basic and acidic residues,DOMAIN:BSD,REGION:Disordered,
TraesCS7D02G139800	BSD domain-containing protein(CFC21_107771)	Triticum aestivum				IPR005607:BSD_dom,IPR035925:BSD_dom_sf,			SM00751:BSD,							COMPBIAS:Polar residues,DOMAIN:BSD,REGION:Disordered,
TraesCS5D02G264200	BTB domain-containing protein(CFC21_012236)	Triticum aestivum				IPR000210:BTB/POZ_dom,IPR011333:SKP1/BTB/POZ_sf,IPR044714:AtSIBP1-like,			SM00225:BTB,							DOMAIN:BTB,
TraesCS5A02G359100	BTB domain-containing protein(CFC21_067381)	Triticum aestivum	GO:0010114~response to red light,	GO:0005634~nucleus,		IPR000210:BTB/POZ_dom,IPR011333:SKP1/BTB/POZ_sf,IPR045890:POB1-like,			SM00225:BTB,							DOMAIN:BTB,
TraesCS7A02G472400	BTB domain-containing protein(CFC21_099845)	Triticum aestivum	GO:0016567~protein ubiquitination,			IPR000210:BTB/POZ_dom,IPR008974:TRAF-like,IPR011333:SKP1/BTB/POZ_sf,IPR045005:BPM1-6,			SM00225:BTB,							DOMAIN:BTB,
TraesCS7A02G472500	BTB domain-containing protein(CFC21_099846)	Triticum aestivum	GO:0009628~response to abiotic stimulus,GO:0016567~protein ubiquitination,			IPR000210:BTB/POZ_dom,IPR002083:MATH/TRAF_dom,IPR008974:TRAF-like,IPR011333:SKP1/BTB/POZ_sf,IPR045005:BPM1-6,			SM00225:BTB,							DOMAIN:BTB,DOMAIN:MATH,
TraesCS7D02G459700	BTB domain-containing protein(CFC21_111083)	Triticum aestivum	GO:0009628~response to abiotic stimulus,GO:0016567~protein ubiquitination,			IPR000210:BTB/POZ_dom,IPR002083:MATH/TRAF_dom,IPR008974:TRAF-like,IPR011333:SKP1/BTB/POZ_sf,IPR045005:BPM1-6,			SM00225:BTB,							DOMAIN:BTB,DOMAIN:MATH,
TraesCS2B02G159700	BTB/POZ and MATH domain-containing protein 1-like(LOC123043928)	Triticum aestivum	GO:0016567~protein ubiquitination,GO:0071472~cellular response to salt stress,		GO:0005515~protein binding,	IPR000210:BTB/POZ_dom,IPR002083:MATH/TRAF_dom,IPR008974:TRAF-like,IPR011333:SKP1/BTB/POZ_sf,IPR034090:BPM_C,IPR045005:BPM1-6,			SM00061:MATH,SM00225:BTB,							COMPBIAS:Pro residues,DOMAIN:BTB,DOMAIN:MATH,REGION:Disordered,
TraesCS2D02G138300	BTB/POZ and MATH domain-containing protein 1-like(LOC123051792)	Triticum aestivum	GO:0016567~protein ubiquitination,GO:0071472~cellular response to salt stress,		GO:0005515~protein binding,	IPR000210:BTB/POZ_dom,IPR002083:MATH/TRAF_dom,IPR008974:TRAF-like,IPR011333:SKP1/BTB/POZ_sf,IPR034090:BPM_C,IPR045005:BPM1-6,			SM00061:MATH,SM00225:BTB,							COMPBIAS:Pro residues,DOMAIN:BTB,DOMAIN:MATH,REGION:Disordered,
TraesCS6A02G367900	BTB/POZ and MATH domain-containing protein 1-like(LOC123128829)	Triticum aestivum	GO:0009628~response to abiotic stimulus,GO:0016567~protein ubiquitination,		GO:0005515~protein binding,	IPR000210:BTB/POZ_dom,IPR002083:MATH/TRAF_dom,IPR008974:TRAF-like,IPR011333:SKP1/BTB/POZ_sf,IPR045005:BPM1-6,			SM00225:BTB,							DOMAIN:BTB,DOMAIN:MATH,
TraesCS7A02G472800	BTB/POZ and MATH domain-containing protein 1-like(LOC123162817)	Triticum aestivum	GO:0009628~response to abiotic stimulus,GO:0016567~protein ubiquitination,		GO:0005515~protein binding,	IPR000210:BTB/POZ_dom,IPR002083:MATH/TRAF_dom,IPR008974:TRAF-like,IPR011333:SKP1/BTB/POZ_sf,IPR045005:BPM1-6,			SM00225:BTB,							DOMAIN:BTB,
TraesCS2A02G135800	BTB/POZ and MATH domain-containing protein 1-like(LOC123187695)	Triticum aestivum	GO:0016567~protein ubiquitination,GO:0071472~cellular response to salt stress,		GO:0005515~protein binding,	IPR000210:BTB/POZ_dom,IPR002083:MATH/TRAF_dom,IPR008974:TRAF-like,IPR011333:SKP1/BTB/POZ_sf,IPR034090:BPM_C,IPR045005:BPM1-6,			SM00061:MATH,SM00225:BTB,							COMPBIAS:Pro residues,DOMAIN:BTB,DOMAIN:MATH,REGION:Disordered,
TraesCS2D02G266900	BTB/POZ and MATH domain-containing protein 3-like(LOC123052992)	Triticum aestivum	GO:0016567~protein ubiquitination,GO:0071472~cellular response to salt stress,		GO:0005515~protein binding,	IPR000210:BTB/POZ_dom,IPR002083:MATH/TRAF_dom,IPR008974:TRAF-like,IPR011333:SKP1/BTB/POZ_sf,IPR034090:BPM_C,IPR045005:BPM1-6,			SM00061:MATH,SM00225:BTB,							DOMAIN:BTB,DOMAIN:MATH,
TraesCS2A02G255800	BTB/POZ and MATH domain-containing protein 3-like(LOC123188786)	Triticum aestivum	GO:0016567~protein ubiquitination,GO:0071472~cellular response to salt stress,		GO:0005515~protein binding,	IPR000210:BTB/POZ_dom,IPR002083:MATH/TRAF_dom,IPR008974:TRAF-like,IPR011333:SKP1/BTB/POZ_sf,IPR034090:BPM_C,IPR045005:BPM1-6,			SM00061:MATH,SM00225:BTB,							DOMAIN:BTB,DOMAIN:MATH,
TraesCS2B02G262200	BTB/POZ and MATH domain-containing protein 5-like(LOC123044922)	Triticum aestivum	GO:0016567~protein ubiquitination,GO:0071472~cellular response to salt stress,		GO:0005515~protein binding,	IPR000210:BTB/POZ_dom,IPR002083:MATH/TRAF_dom,IPR008974:TRAF-like,IPR011333:SKP1/BTB/POZ_sf,IPR034090:BPM_C,IPR045005:BPM1-6,			SM00061:MATH,SM00225:BTB,							COMPBIAS:Polar residues,DOMAIN:BTB,DOMAIN:MATH,REGION:Disordered,
TraesCS5A02G429400	BTB/POZ and MATH domain-containing protein 5-like(LOC123105352)	Triticum aestivum	GO:0009628~response to abiotic stimulus,GO:0016567~protein ubiquitination,GO:0071472~cellular response to salt stress,		GO:0005515~protein binding,	IPR000210:BTB/POZ_dom,IPR002083:MATH/TRAF_dom,IPR008974:TRAF-like,IPR011333:SKP1/BTB/POZ_sf,IPR034090:BPM_C,IPR045005:BPM1-6,			SM00061:MATH,SM00225:BTB,							COMPBIAS:Polar residues,DOMAIN:BTB,DOMAIN:MATH,REGION:Disordered,
TraesCS5B02G431400	BTB/POZ and MATH domain-containing protein 5-like(LOC123113617)	Triticum aestivum	GO:0009628~response to abiotic stimulus,GO:0016567~protein ubiquitination,GO:0071472~cellular response to salt stress,		GO:0005515~protein binding,	IPR000210:BTB/POZ_dom,IPR002083:MATH/TRAF_dom,IPR008974:TRAF-like,IPR011333:SKP1/BTB/POZ_sf,IPR034090:BPM_C,IPR045005:BPM1-6,			SM00061:MATH,SM00225:BTB,							COMPBIAS:Polar residues,DOMAIN:BTB,DOMAIN:MATH,REGION:Disordered,
TraesCS3B02G448100	BTB/POZ and TAZ domain-containing protein 1-like(LOC123071866)	Triticum aestivum	GO:0009725~response to hormone,GO:0009751~response to salicylic acid,GO:0042542~response to hydrogen peroxide,	GO:0005634~nucleus,	GO:0005515~protein binding,GO:0005516~calmodulin binding,GO:0046872~metal ion binding,	IPR000197:Znf_TAZ,IPR000210:BTB/POZ_dom,IPR011333:SKP1/BTB/POZ_sf,IPR035898:TAZ_dom_sf,IPR044513:BT1/2/3/4/5,			SM00225:BTB,SM00551:ZnF_TAZ,			KW-0863~Zinc-finger,	KW-0479~Metal-binding,KW-0862~Zinc,			DOMAIN:BTB,REGION:Disordered,
TraesCS2B02G359600	BTB/POZ and TAZ domain-containing protein 2-like(LOC123045784)	Triticum aestivum	GO:0009725~response to hormone,GO:0009751~response to salicylic acid,GO:0042542~response to hydrogen peroxide,	GO:0005634~nucleus,	GO:0005515~protein binding,GO:0005516~calmodulin binding,GO:0046872~metal ion binding,	IPR000197:Znf_TAZ,IPR000210:BTB/POZ_dom,IPR011333:SKP1/BTB/POZ_sf,IPR035898:TAZ_dom_sf,IPR044513:BT1/2/3/4/5,			SM00225:BTB,SM00551:ZnF_TAZ,			KW-0863~Zinc-finger,	KW-0479~Metal-binding,KW-0862~Zinc,			DOMAIN:BTB,
TraesCS2D02G339900	BTB/POZ and TAZ domain-containing protein 2-like(LOC123053671)	Triticum aestivum	GO:0009725~response to hormone,GO:0009751~response to salicylic acid,GO:0042542~response to hydrogen peroxide,	GO:0005634~nucleus,	GO:0005515~protein binding,GO:0005516~calmodulin binding,GO:0046872~metal ion binding,	IPR000197:Znf_TAZ,IPR000210:BTB/POZ_dom,IPR011333:SKP1/BTB/POZ_sf,IPR035898:TAZ_dom_sf,IPR044513:BT1/2/3/4/5,			SM00225:BTB,SM00551:ZnF_TAZ,			KW-0863~Zinc-finger,	KW-0479~Metal-binding,KW-0862~Zinc,			DOMAIN:BTB,
TraesCS3D02G408000	BTB/POZ and TAZ domain-containing protein 2-like(LOC123080180)	Triticum aestivum	GO:0009725~response to hormone,GO:0009751~response to salicylic acid,GO:0042542~response to hydrogen peroxide,	GO:0005634~nucleus,	GO:0005515~protein binding,GO:0005516~calmodulin binding,GO:0046872~metal ion binding,	IPR000197:Znf_TAZ,IPR000210:BTB/POZ_dom,IPR011333:SKP1/BTB/POZ_sf,IPR035898:TAZ_dom_sf,IPR044513:BT1/2/3/4/5,			SM00225:BTB,SM00551:ZnF_TAZ,			KW-0863~Zinc-finger,	KW-0479~Metal-binding,KW-0862~Zinc,			DOMAIN:BTB,REGION:Disordered,
TraesCS3D02G408100	BTB/POZ and TAZ domain-containing protein 2-like(LOC123080181)	Triticum aestivum	GO:0009725~response to hormone,GO:0009751~response to salicylic acid,GO:0042542~response to hydrogen peroxide,	GO:0005634~nucleus,	GO:0005515~protein binding,GO:0005516~calmodulin binding,GO:0046872~metal ion binding,	IPR000197:Znf_TAZ,IPR000210:BTB/POZ_dom,IPR011333:SKP1/BTB/POZ_sf,IPR035898:TAZ_dom_sf,IPR044513:BT1/2/3/4/5,			SM00225:BTB,SM00551:ZnF_TAZ,			KW-0863~Zinc-finger,	KW-0479~Metal-binding,KW-0862~Zinc,			DOMAIN:BTB,REGION:Disordered,
TraesCS2A02G323000	BTB/POZ and TAZ domain-containing protein 2-like(LOC123189553)	Triticum aestivum	GO:0009725~response to hormone,GO:0009751~response to salicylic acid,GO:0042542~response to hydrogen peroxide,	GO:0005634~nucleus,	GO:0005515~protein binding,GO:0005516~calmodulin binding,GO:0046872~metal ion binding,	IPR000197:Znf_TAZ,IPR000210:BTB/POZ_dom,IPR011333:SKP1/BTB/POZ_sf,IPR035898:TAZ_dom_sf,IPR044513:BT1/2/3/4/5,			SM00225:BTB,SM00551:ZnF_TAZ,			KW-0863~Zinc-finger,	KW-0479~Metal-binding,KW-0862~Zinc,			DOMAIN:BTB,
TraesCS7A02G465100, TraesCS7D02G452800	BTB/POZ domain-containing protein At1g04390-like(LOC123149099)	Triticum aestivum			GO:0005515~protein binding,	IPR000210:BTB/POZ_dom,IPR011333:SKP1/BTB/POZ_sf,IPR016024:ARM-type_fold,IPR044953:At1g04390-like,			SM00225:BTB,							COMPBIAS:Basic and acidic residues,DOMAIN:BTB,REGION:Disordered,
TraesCS5A02G375500	BTB/POZ domain-containing protein At1g30440-like(LOC123104916)	Triticum aestivum	GO:0016567~protein ubiquitination,		GO:0005515~protein binding,	IPR000210:BTB/POZ_dom,IPR011333:SKP1/BTB/POZ_sf,IPR027356:NPH3_dom,IPR043454:NPH3/RPT2-like,			SM00225:BTB,			KW-0175~Coiled coil,				COMPBIAS:Polar residues,DOMAIN:BTB,DOMAIN:NPH3,REGION:Disordered,
TraesCS7A02G236400	BTB/POZ domain-containing protein At1g55760-like(LOC123150947)	Triticum aestivum			GO:0005515~protein binding,	IPR000210:BTB/POZ_dom,IPR011333:SKP1/BTB/POZ_sf,IPR044714:AtSIBP1-like,			SM00225:BTB,							DOMAIN:BTB,
TraesCS4A02G260100	BTB/POZ domain-containing protein At1g63850-like(LOC123087046)	Triticum aestivum	GO:0016567~protein ubiquitination,			IPR038920:BTB/POZ_dom_prot,										COMPBIAS:Polar residues,REGION:Disordered,
TraesCS4B02G054500	BTB/POZ domain-containing protein At1g63850-like(LOC123090917)	Triticum aestivum	GO:0016567~protein ubiquitination,			IPR038920:BTB/POZ_dom_prot,										COMPBIAS:Polar residues,REGION:Disordered,
TraesCS4D02G054600	BTB/POZ domain-containing protein At1g63850-like(LOC123095945)	Triticum aestivum	GO:0016567~protein ubiquitination,			IPR038920:BTB/POZ_dom_prot,										REGION:Disordered,
TraesCS3A02G480600	BTB/POZ domain-containing protein At2g30600-like(LOC123063413)	Triticum aestivum			GO:0005515~protein binding,	IPR000210:BTB/POZ_dom,IPR000421:FA58C,IPR008979:Galactose-bd-like_sf,IPR011333:SKP1/BTB/POZ_sf,IPR011705:BACK,IPR022041:Methyltransf_FA,			SM00225:BTB,SM00875:BACK,							DOMAIN:BTB,
TraesCS7D02G055900	BTB/POZ domain-containing protein At3g05675-like(LOC123166174)	Triticum aestivum	GO:0016567~protein ubiquitination,		GO:0005515~protein binding,	IPR000210:BTB/POZ_dom,IPR011333:SKP1/BTB/POZ_sf,IPR038920:BTB/POZ_dom_prot,			SM00225:BTB,							DOMAIN:BTB,
TraesCS6D02G053100	BTB/POZ domain-containing protein At4g08455-like(LOC123143220)	Triticum aestivum	GO:0030162~regulation of proteolysis,GO:0043161~proteasome-mediated ubiquitin-dependent protein catabolic process,	GO:0005737~cytoplasm,	GO:0031625~ubiquitin protein ligase binding,	IPR000210:BTB/POZ_dom,IPR011333:SKP1/BTB/POZ_sf,			SM00225:BTB,							DOMAIN:BTB,
TraesCS7A02G185900	BTB/POZ domain-containing protein At5g41330-like(LOC123150706)	Triticum aestivum	GO:0051260~protein homooligomerization,		GO:0005515~protein binding,	IPR000210:BTB/POZ_dom,IPR003131:T1-type_BTB,IPR011044:Quino_amine_DH_bsu,IPR011333:SKP1/BTB/POZ_sf,IPR045068:BACURD1-3,			SM00225:BTB,							DOMAIN:BTB,
TraesCS4A02G236100	BTB/POZ domain-containing protein NPY4-like(LOC123086841)	Triticum aestivum	GO:0016567~protein ubiquitination,		GO:0005515~protein binding,	IPR000210:BTB/POZ_dom,IPR011333:SKP1/BTB/POZ_sf,IPR027356:NPH3_dom,IPR043454:NPH3/RPT2-like,										COMPBIAS:Polar residues,DOMAIN:BTB,DOMAIN:NPH3,REGION:Disordered,
TraesCS4A02G372400	BUD13 homolog(LOC123087863)	Triticum aestivum	GO:0000398~mRNA splicing, via spliceosome,	GO:0005684~U2-type spliceosomal complex,GO:0070274~RES complex,	GO:0003723~RNA binding,	IPR018609:Bud13,										COMPBIAS:Basic and acidic residues,COMPBIAS:Polar residues,REGION:Disordered,
TraesCS2D02G146100	BZIP domain-containing protein(CFC21_028473)	Triticum aestivum	GO:0034976~response to endoplasmic reticulum stress,	GO:0005634~nucleus,GO:0005789~endoplasmic reticulum membrane,	GO:0003677~DNA binding,GO:0003700~DNA-binding transcription factor activity,	IPR004827:bZIP,IPR046347:bZIP_sf,			SM00338:BRLZ,	KW-0804~Transcription,KW-0805~Transcription regulation,	KW-0472~Membrane,KW-0539~Nucleus,	KW-0812~Transmembrane,KW-1133~Transmembrane helix,		KW-0238~DNA-binding,		COMPBIAS:Basic and acidic residues,DOMAIN:BZIP,REGION:Disordered,TRANSMEM:Helical,
TraesCS6A02G382500	Bidirectional sugar transporter SWEET(CFC21_085239)	Triticum aestivum	GO:0008643~carbohydrate transport,	GO:0005886~plasma membrane,	GO:0051119~sugar transmembrane transporter activity,	IPR004316:SWEET_rpt,IPR047664:SWEET,				KW-0762~Sugar transport,KW-0813~Transport,	KW-0472~Membrane,KW-1003~Cell membrane,	KW-0677~Repeat,KW-0812~Transmembrane,				REGION:Disordered,TRANSMEM:Helical,
TraesCS6A02G317403	Bifunctional inhibitor/plant lipid transfer protein/seed storage helical domain-containing protein(CFC21_084575)	Triticum aestivum	GO:0006869~lipid transport,		GO:0008289~lipid binding,	IPR000528:Plant_nsLTP,IPR016140:Bifunc_inhib/LTP/seed_store,IPR036312:Bifun_inhib/LTP/seed_sf,IPR043325:LTSS,			SM00499:AAI,			KW-0732~Signal,			KW-0325~Glycoprotein,	DOMAIN:Bifunctional inhibitor/plant lipid transfer protein/seed storage helical,
TraesCS5B02G147400	Biogenesis of lysosome-related organelles complex 1 subunit 1(CFC21_071006)	Triticum aestivum	GO:0016197~endosomal transport,	GO:0031083~BLOC-1 complex,		IPR009395:BLOC1S1,
TraesCS4A02G005700	Bowman-Birk serine protease inhibitors family domain-containing protein(CFC21_050840)	Triticum aestivum		GO:0005576~extracellular region,	GO:0004867~serine-type endopeptidase inhibitor activity,	IPR000877:Prot_inh_BBI,IPR035995:Bowman-Birk_prot_inh,			SM00269:BowB,					KW-0646~Protease inhibitor,		DOMAIN:Bowman-Birk serine protease inhibitors family,
TraesCS1B02G276800	Bowman-Birk type proteinase inhibitor B5-like(LOC123134063)	Triticum aestivum		GO:0005576~extracellular region,	GO:0004867~serine-type endopeptidase inhibitor activity,	IPR000877:Prot_inh_BBI,IPR044167:WIP1,			SM00269:BowB,			KW-0732~Signal,				DOMAIN:Bowman-Birk serine protease inhibitors family,
TraesCS4D02G298300	Bowman-Birk type trypsin inhibitor-like(LOC123098684)	Triticum aestivum		GO:0005576~extracellular region,	GO:0004867~serine-type endopeptidase inhibitor activity,	IPR000877:Prot_inh_BBI,IPR035995:Bowman-Birk_prot_inh,			SM00269:BowB,			KW-0732~Signal,		KW-0722~Serine protease inhibitor,		DOMAIN:Bowman-Birk serine protease inhibitors family,REGION:Disordered,
TraesCS4D02G315500	C-terminal binding protein AN-like(LOC123098816)	Triticum aestivum	GO:0000226~microtubule cytoskeleton organization,		GO:0051287~NAD binding,	IPR006140:D-isomer_DH_NAD-bd,IPR036291:NAD(P)-bd_dom_sf,IPR045015:AN-like,										COMPBIAS:Basic and acidic residues,COMPBIAS:Polar residues,DOMAIN:D-isomer specific 2-hydroxyacid dehydrogenase NAD-binding,REGION:Disordered,
TraesCS5A02G493200	C-terminal binding protein AN-like(LOC123105772)	Triticum aestivum	GO:0000226~microtubule cytoskeleton organization,		GO:0051287~NAD binding,	IPR006140:D-isomer_DH_NAD-bd,IPR036291:NAD(P)-bd_dom_sf,IPR045015:AN-like,										COMPBIAS:Basic and acidic residues,COMPBIAS:Polar residues,DOMAIN:D-isomer specific 2-hydroxyacid dehydrogenase NAD-binding,REGION:Disordered,
TraesCS1B02G193200	C-terminal binding protein AN-like(LOC123123459)	Triticum aestivum	GO:0000226~microtubule cytoskeleton organization,		GO:0051287~NAD binding,	IPR006140:D-isomer_DH_NAD-bd,IPR036291:NAD(P)-bd_dom_sf,IPR045015:AN-like,										COMPBIAS:Polar residues,DOMAIN:D-isomer specific 2-hydroxyacid dehydrogenase NAD-binding,REGION:Disordered,
TraesCS3B02G093800	C-type lectin receptor-like tyrosine-protein kinase At1g52310(LOC123068675)	Triticum aestivum	GO:0006468~protein phosphorylation,GO:0016310~phosphorylation,	GO:0016020~membrane,	GO:0004674~protein serine/threonine kinase activity,GO:0004713~protein tyrosine kinase activity,GO:0005524~ATP binding,	IPR000719:Prot_kinase_dom,IPR001245:Ser-Thr/Tyr_kinase_cat_dom,IPR001304:C-type_lectin-like,IPR008266:Tyr_kinase_AS,IPR011009:Kinase-like_dom_sf,IPR016186:C-type_lectin-like/link_sf,IPR016187:CTDL_fold,IPR020635:Tyr_kinase_cat_dom,			SM00034:CLECT,SM00219:TyrKc,		KW-0472~Membrane,	KW-0732~Signal,KW-0812~Transmembrane,KW-1133~Transmembrane helix,	KW-0067~ATP-binding,KW-0547~Nucleotide-binding,	KW-0418~Kinase,KW-0808~Transferase,		COMPBIAS:Polar residues,DOMAIN:C-type lectin,DOMAIN:Protein kinase,REGION:Disordered,TRANSMEM:Helical,
TraesCS7D02G220200	C2 and GRAM domain-containing protein At1g03370-like(LOC123167271)	Triticum aestivum		GO:0016020~membrane,		IPR000008:C2_dom,IPR004182:GRAM,IPR011993:PH-like_dom_sf,IPR031968:VASt,IPR035892:C2_domain_sf,IPR044511:At1g03370/At5g50170-like,			SM00239:C2,SM00568:GRAM,		KW-0472~Membrane,	KW-0812~Transmembrane,KW-1133~Transmembrane helix,				COMPBIAS:Polar residues,DOMAIN:C2,DOMAIN:VASt,REGION:Disordered,
TraesCS2B02G169300	C2 domain-containing protein At1g53590-like(LOC123044002)	Triticum aestivum	GO:0006869~lipid transport,	GO:0016020~membrane,	GO:0008289~lipid binding,	IPR000008:C2_dom,IPR031468:SMP_LBD,IPR035892:C2_domain_sf,			SM00239:C2,	KW-0445~Lipid transport,KW-0813~Transport,	KW-0472~Membrane,	KW-0812~Transmembrane,KW-1133~Transmembrane helix,	KW-0446~Lipid-binding,			COMPBIAS:Basic and acidic residues,COMPBIAS:Basic residues,COMPBIAS:Polar residues,DOMAIN:C2,DOMAIN:SMP-LTD,REGION:Disordered,TRANSMEM:Helical,
TraesCS2A02G144400	C2 domain-containing protein At1g53590-like(LOC123187759)	Triticum aestivum	GO:0006869~lipid transport,	GO:0016020~membrane,	GO:0008289~lipid binding,	IPR000008:C2_dom,IPR031468:SMP_LBD,IPR035892:C2_domain_sf,			SM00239:C2,	KW-0445~Lipid transport,KW-0813~Transport,	KW-0472~Membrane,	KW-0812~Transmembrane,KW-1133~Transmembrane helix,	KW-0446~Lipid-binding,			COMPBIAS:Basic and acidic residues,COMPBIAS:Basic residues,COMPBIAS:Polar residues,DOMAIN:C2,DOMAIN:SMP-LTD,REGION:Disordered,TRANSMEM:Helical,
TraesCS2B02G480100	C2 domain-containing protein(CFC21_025389)	Triticum aestivum	GO:0006952~defense response,			IPR000008:C2_dom,IPR035892:C2_domain_sf,IPR044750:C2_SRC2/BAP,			SM00239:C2,							COMPBIAS:Pro residues,DOMAIN:C2,REGION:Disordered,
TraesCS3A02G454300	C2 domain-containing protein(CFC21_037848)	Triticum aestivum	GO:0006952~defense response,			IPR000008:C2_dom,IPR035892:C2_domain_sf,IPR044750:C2_SRC2/BAP,			SM00239:C2,							COMPBIAS:Pro residues,DOMAIN:C2,REGION:Disordered,
TraesCS5D02G411400	C2H2-type domain-containing protein (A0A3B6MX14_WHEAT)	Triticum aestivum	GO:0006355~regulation of DNA-templated transcription,	GO:0005634~nucleus,	GO:0000976~transcription cis-regulatory region binding,GO:0003700~DNA-binding transcription factor activity,	IPR013087:Znf_C2H2_type,IPR036236:Znf_C2H2_sf,IPR044653:AZF1/2/3-like,			SM00355:ZnF_C2H2,	KW-0804~Transcription,KW-0805~Transcription regulation,		KW-0863~Zinc-finger,	KW-0479~Metal-binding,KW-0862~Zinc,			DOMAIN:C2H2-type,REGION:Disordered,
TraesCS7A02G402900	C2H2-type domain-containing protein (A0A3B6RJL0_WHEAT)	Triticum aestivum										KW-0175~Coiled coil,
TraesCS4B02G023500	C2H2-type domain-containing protein(CFC21_056180)	Triticum aestivum														REGION:Disordered,
TraesCS5A02G401200	C2H2-type domain-containing protein(CFC21_067802)	Triticum aestivum	GO:0006355~regulation of DNA-templated transcription,	GO:0005634~nucleus,	GO:0000976~transcription cis-regulatory region binding,GO:0003700~DNA-binding transcription factor activity,	IPR013087:Znf_C2H2_type,IPR036236:Znf_C2H2_sf,IPR044653:AZF1/2/3-like,			SM00355:ZnF_C2H2,	KW-0804~Transcription,KW-0805~Transcription regulation,		KW-0863~Zinc-finger,	KW-0479~Metal-binding,KW-0862~Zinc,			DOMAIN:C2H2-type,REGION:Disordered,
TraesCS7B02G315000	C3H1-type domain-containing protein(CFC21_104276)	Triticum aestivum	GO:0000209~protein polyubiquitination,GO:0016567~protein ubiquitination,	GO:0005634~nucleus,	GO:0046872~metal ion binding,GO:0061630~ubiquitin protein ligase activity,	IPR045072:MKRN-like,						KW-0863~Zinc-finger,	KW-0479~Metal-binding,KW-0862~Zinc,			COMPBIAS:Polar residues,REGION:Disordered,
TraesCS6A02G258300	CAAX prenyl protease 1 homolog(LOC123128004)	Triticum aestivum	GO:0071586~CAAX-box protein processing,	GO:0005789~endoplasmic reticulum membrane,	GO:0004222~metalloendopeptidase activity,GO:0046872~metal ion binding,	IPR001915:Peptidase_M48,IPR027057:CAXX_Prtase_1,IPR032456:Peptidase_M48_N,	taes00900:Terpenoid backbone biosynthesis,taes01110:Biosynthesis of secondary metabolites,				KW-0256~Endoplasmic reticulum,KW-0472~Membrane,	KW-0812~Transmembrane,KW-1133~Transmembrane helix,	KW-0862~Zinc,	KW-0378~Hydrolase,KW-0645~Protease,		ACT_SITE:Proton donor,DOMAIN:CAAX prenyl protease 1 N-terminal,DOMAIN:Peptidase M48,TRANSMEM:Helical,
TraesCS6D02G239500	CAAX prenyl protease 1 homolog(LOC123145099)	Triticum aestivum	GO:0071586~CAAX-box protein processing,	GO:0005789~endoplasmic reticulum membrane,	GO:0004222~metalloendopeptidase activity,GO:0046872~metal ion binding,	IPR001915:Peptidase_M48,IPR027057:CAXX_Prtase_1,IPR032456:Peptidase_M48_N,	taes00900:Terpenoid backbone biosynthesis,taes01110:Biosynthesis of secondary metabolites,				KW-0256~Endoplasmic reticulum,KW-0472~Membrane,	KW-0812~Transmembrane,KW-1133~Transmembrane helix,	KW-0862~Zinc,	KW-0378~Hydrolase,KW-0645~Protease,		ACT_SITE:Proton donor,DOMAIN:CAAX prenyl protease 1 N-terminal,DOMAIN:Peptidase M48,TRANSMEM:Helical,
TraesCS1D02G228400	CAAX prenyl protease 2-like(LOC123181747)	Triticum aestivum	GO:0071586~CAAX-box protein processing,	GO:0005789~endoplasmic reticulum membrane,	GO:0004222~metalloendopeptidase activity,	IPR003675:Rce1-like,IPR039731:Rce1,	taes00900:Terpenoid backbone biosynthesis,taes01110:Biosynthesis of secondary metabolites,				KW-0256~Endoplasmic reticulum,KW-0472~Membrane,	KW-0812~Transmembrane,KW-1133~Transmembrane helix,		KW-0378~Hydrolase,KW-0645~Protease,		TRANSMEM:Helical,
TraesCS2D02G131100	CAMPLR22A2D_LOCUS1152	Triticum aestivum														COMPBIAS:Polar residues,REGION:Disordered,
TraesCS2D02G016400	CAMPLR22A2D_LOCUS157	Triticum aestivum	GO:0098542~defense response to other organism,		GO:0043531~ADP binding,	IPR002182:NB-ARC,IPR027417:P-loop_NTPase,IPR041118:Rx_N,IPR042197:Apaf_helical,IPR044974:Disease_R_plants,						KW-0175~Coiled coil,KW-0433~Leucine-rich repeat,KW-0732~Signal,				DOMAIN:Disease resistance N-terminal,DOMAIN:NB-ARC,
TraesCS2D02G295400	CAMPLR22A2D_LOCUS2967	Triticum aestivum														REGION:Disordered,
TraesCS2D02G332000	CAMPLR22A2D_LOCUS3336	Triticum aestivum				IPR044696:WIP1/2/3,						KW-0175~Coiled coil,
TraesCS2D02G362000	CAMPLR22A2D_LOCUS3654	Triticum aestivum	GO:0000398~mRNA splicing, via spliceosome,GO:0008380~RNA splicing,	GO:0005684~U2-type spliceosomal complex,GO:0071006~U2-type catalytic step 1 spliceosome,GO:0071014~post-mRNA release spliceosomal complex,		IPR007590:Saf4/Yju2,										REGION:Disordered,
TraesCS7B02G401000	CASP-like protein 2C3(LOC123161142)	Triticum aestivum		GO:0005886~plasma membrane,		IPR006459:CASP/CASPL,IPR006702:CASP_dom,					KW-0472~Membrane,	KW-0812~Transmembrane,KW-1133~Transmembrane helix,				DOMAIN:Casparian strip membrane protein,TRANSMEM:Helical,
TraesCS6B02G179600	CASP-like protein 2C4(LOC123136586)	Triticum aestivum		GO:0005886~plasma membrane,		IPR006459:CASP/CASPL,IPR006702:CASP_dom,					KW-0472~Membrane,	KW-0812~Transmembrane,KW-1133~Transmembrane helix,				DOMAIN:Casparian strip membrane protein,TRANSMEM:Helical,
TraesCS6B02G127600	CASP-like protein 4A2(LOC123136121)	Triticum aestivum		GO:0005886~plasma membrane,		IPR006702:CASP_dom,					KW-0472~Membrane,	KW-0812~Transmembrane,KW-1133~Transmembrane helix,				COMPBIAS:Polar residues,COMPBIAS:Pro residues,DOMAIN:Casparian strip membrane protein,REGION:Disordered,TRANSMEM:Helical,
TraesCS4D02G190700	CASP-like protein 4B2(LOC123097734)	Triticum aestivum		GO:0005886~plasma membrane,		IPR006702:CASP_dom,					KW-0472~Membrane,	KW-0812~Transmembrane,KW-1133~Transmembrane helix,				DOMAIN:Casparian strip membrane protein,REGION:Disordered,TRANSMEM:Helical,
TraesCS4B02G255600	CASP-like protein 5A1(LOC123093055)	Triticum aestivum		GO:0005886~plasma membrane,GO:0016020~membrane,		IPR006702:CASP_dom,IPR045009:CASPL-5,					KW-0472~Membrane,	KW-0812~Transmembrane,KW-1133~Transmembrane helix,				DOMAIN:Casparian strip membrane protein,REGION:Disordered,TRANSMEM:Helical,
TraesCS2A02G131300	CASP-like protein 5A3(LOC123187659)	Triticum aestivum		GO:0005886~plasma membrane,GO:0016020~membrane,		IPR006702:CASP_dom,IPR045009:CASPL-5,					KW-0472~Membrane,	KW-0812~Transmembrane,KW-1133~Transmembrane helix,				COMPBIAS:Polar residues,DOMAIN:Casparian strip membrane protein,REGION:Disordered,TRANSMEM:Helical,
TraesCS3A02G363100	CASP-like protein 5B1(LOC123062590)	Triticum aestivum		GO:0005886~plasma membrane,GO:0016020~membrane,		IPR006702:CASP_dom,IPR045009:CASPL-5,					KW-0472~Membrane,	KW-0812~Transmembrane,KW-1133~Transmembrane helix,				DOMAIN:Casparian strip membrane protein,TRANSMEM:Helical,
TraesCS3B02G395500	CASP-like protein 5B1(LOC123071406)	Triticum aestivum		GO:0005886~plasma membrane,GO:0016020~membrane,		IPR006702:CASP_dom,IPR045009:CASPL-5,					KW-0472~Membrane,	KW-0812~Transmembrane,KW-1133~Transmembrane helix,				DOMAIN:Casparian strip membrane protein,TRANSMEM:Helical,
TraesCS1D02G281900	CASP-like protein 5B2(LOC123182242)	Triticum aestivum		GO:0005886~plasma membrane,GO:0016020~membrane,		IPR006702:CASP_dom,IPR045009:CASPL-5,					KW-0472~Membrane,	KW-0812~Transmembrane,KW-1133~Transmembrane helix,				DOMAIN:Casparian strip membrane protein,TRANSMEM:Helical,
TraesCS5A02G403800	CASP-like protein 5C1(LOC123105153)	Triticum aestivum		GO:0005886~plasma membrane,GO:0016020~membrane,		IPR006702:CASP_dom,IPR045009:CASPL-5,					KW-0472~Membrane,	KW-0812~Transmembrane,KW-1133~Transmembrane helix,				DOMAIN:Casparian strip membrane protein,TRANSMEM:Helical,
TraesCS5A02G159000	CAX-interacting protein 4-like(LOC123103273)	Triticum aestivum			GO:0003676~nucleic acid binding,GO:0008270~zinc ion binding,	IPR001878:Znf_CCHC,						KW-0863~Zinc-finger,	KW-0479~Metal-binding,KW-0862~Zinc,			COMPBIAS:Acidic residues,COMPBIAS:Basic and acidic residues,COMPBIAS:Polar residues,DOMAIN:CCHC-type,REGION:Disordered,
TraesCS5B02G156800	CAX-interacting protein 4-like(LOC123111462)	Triticum aestivum			GO:0003676~nucleic acid binding,GO:0008270~zinc ion binding,	IPR001878:Znf_CCHC,						KW-0863~Zinc-finger,	KW-0479~Metal-binding,KW-0862~Zinc,			COMPBIAS:Acidic residues,COMPBIAS:Basic and acidic residues,COMPBIAS:Polar residues,DOMAIN:CCHC-type,REGION:Disordered,
TraesCS5D02G023500	CBBY-like protein(LOC123119157)	Triticum aestivum			GO:0016787~hydrolase activity,	IPR023198:PGP-like_dom2,IPR023214:HAD_sf,IPR036412:HAD-like_sf,IPR044999:CbbY-like,										COMPBIAS:Polar residues,REGION:Disordered,
TraesCS4D02G170700	CBL-interacting protein kinase 10-like(LOC123097531)	Triticum aestivum	GO:0006468~protein phosphorylation,GO:0007165~signal transduction,GO:0016310~phosphorylation,	GO:0016020~membrane,	GO:0004672~protein kinase activity,GO:0004674~protein serine/threonine kinase activity,GO:0005524~ATP binding,GO:0106310~protein serine kinase activity,	IPR000719:Prot_kinase_dom,IPR004041:NAF_dom,IPR008271:Ser/Thr_kinase_AS,IPR011009:Kinase-like_dom_sf,IPR017441:Protein_kinase_ATP_BS,IPR018451:NAF/FISL_domain,			SM00220:S_TKc,		KW-0472~Membrane,	KW-0812~Transmembrane,KW-1133~Transmembrane helix,	KW-0464~Manganese,	KW-0418~Kinase,KW-0723~Serine/threonine-protein kinase,KW-0808~Transferase,		DOMAIN:NAF,DOMAIN:Protein kinase,TRANSMEM:Helical,
TraesCS3B02G377800	CBL-interacting protein kinase 11-like(LOC123071241)	Triticum aestivum	GO:0006468~protein phosphorylation,GO:0007165~signal transduction,GO:0016310~phosphorylation,		GO:0004672~protein kinase activity,GO:0004674~protein serine/threonine kinase activity,GO:0005524~ATP binding,GO:0106310~protein serine kinase activity,	IPR000719:Prot_kinase_dom,IPR004041:NAF_dom,IPR008271:Ser/Thr_kinase_AS,IPR011009:Kinase-like_dom_sf,IPR017441:Protein_kinase_ATP_BS,IPR018451:NAF/FISL_domain,			SM00220:S_TKc,				KW-0464~Manganese,	KW-0418~Kinase,KW-0808~Transferase,		COMPBIAS:Polar residues,DOMAIN:NAF,DOMAIN:Protein kinase,REGION:Disordered,
TraesCS4A02G194800	CBL-interacting protein kinase 15-like(LOC123086467)	Triticum aestivum	GO:0006468~protein phosphorylation,GO:0007165~signal transduction,GO:0016310~phosphorylation,		GO:0004672~protein kinase activity,GO:0004674~protein serine/threonine kinase activity,GO:0005524~ATP binding,	IPR000719:Prot_kinase_dom,IPR004041:NAF_dom,IPR008271:Ser/Thr_kinase_AS,IPR011009:Kinase-like_dom_sf,IPR017441:Protein_kinase_ATP_BS,IPR018451:NAF/FISL_domain,IPR028375:KA1/Ssp2_C,			SM00220:S_TKc,				KW-0464~Manganese,	KW-0418~Kinase,KW-0723~Serine/threonine-protein kinase,KW-0808~Transferase,		COMPBIAS:Polar residues,DOMAIN:NAF,DOMAIN:Protein kinase,REGION:Disordered,
TraesCS4B02G120400, TraesCS4D02G118500	CBL-interacting protein kinase 15-like(LOC123096485)	Triticum aestivum	GO:0006468~protein phosphorylation,GO:0007165~signal transduction,GO:0016310~phosphorylation,	GO:0016020~membrane,	GO:0004672~protein kinase activity,GO:0004674~protein serine/threonine kinase activity,GO:0005524~ATP binding,GO:0106310~protein serine kinase activity,	IPR000719:Prot_kinase_dom,IPR004041:NAF_dom,IPR008271:Ser/Thr_kinase_AS,IPR011009:Kinase-like_dom_sf,IPR017441:Protein_kinase_ATP_BS,IPR018451:NAF/FISL_domain,IPR028375:KA1/Ssp2_C,			SM00220:S_TKc,		KW-0472~Membrane,	KW-0812~Transmembrane,KW-1133~Transmembrane helix,	KW-0464~Manganese,	KW-0418~Kinase,KW-0723~Serine/threonine-protein kinase,KW-0808~Transferase,		COMPBIAS:Polar residues,DOMAIN:NAF,DOMAIN:Protein kinase,REGION:Disordered,TRANSMEM:Helical,
TraesCS1A02G333800	CBL-interacting protein kinase 19-like(LOC123062858)	Triticum aestivum	GO:0006468~protein phosphorylation,GO:0007165~signal transduction,GO:0016310~phosphorylation,		GO:0004672~protein kinase activity,GO:0004674~protein serine/threonine kinase activity,GO:0005524~ATP binding,GO:0106310~protein serine kinase activity,	IPR000719:Prot_kinase_dom,IPR004041:NAF_dom,IPR008271:Ser/Thr_kinase_AS,IPR011009:Kinase-like_dom_sf,IPR017441:Protein_kinase_ATP_BS,IPR018451:NAF/FISL_domain,			SM00220:S_TKc,				KW-0464~Manganese,	KW-0418~Kinase,KW-0808~Transferase,		COMPBIAS:Pro residues,DOMAIN:NAF,DOMAIN:Protein kinase,REGION:Disordered,
TraesCS6A02G135100	CBL-interacting protein kinase 26-like(LOC123132369)	Triticum aestivum	GO:0006468~protein phosphorylation,GO:0007165~signal transduction,GO:0016310~phosphorylation,	GO:0016020~membrane,	GO:0004672~protein kinase activity,GO:0004674~protein serine/threonine kinase activity,GO:0005524~ATP binding,GO:0106310~protein serine kinase activity,	IPR000719:Prot_kinase_dom,IPR004041:NAF_dom,IPR008271:Ser/Thr_kinase_AS,IPR011009:Kinase-like_dom_sf,IPR017441:Protein_kinase_ATP_BS,IPR018451:NAF/FISL_domain,			SM00220:S_TKc,		KW-0472~Membrane,	KW-0812~Transmembrane,KW-1133~Transmembrane helix,	KW-0464~Manganese,	KW-0418~Kinase,KW-0723~Serine/threonine-protein kinase,KW-0808~Transferase,		COMPBIAS:Polar residues,DOMAIN:NAF,DOMAIN:Protein kinase,REGION:Disordered,TRANSMEM:Helical,
TraesCS4A02G126800	CBL-interacting protein kinase 31(LOC101290673)	Triticum aestivum	GO:0006468~protein phosphorylation,GO:0007165~signal transduction,GO:0016310~phosphorylation,		GO:0004672~protein kinase activity,GO:0004674~protein serine/threonine kinase activity,GO:0005524~ATP binding,GO:0106310~protein serine kinase activity,	IPR000719:Prot_kinase_dom,IPR004041:NAF_dom,IPR008271:Ser/Thr_kinase_AS,IPR011009:Kinase-like_dom_sf,IPR017441:Protein_kinase_ATP_BS,IPR018451:NAF/FISL_domain,			SM00220:S_TKc,				KW-0464~Manganese,	KW-0418~Kinase,KW-0723~Serine/threonine-protein kinase,KW-0808~Transferase,		DOMAIN:NAF,DOMAIN:Protein kinase,
TraesCS4A02G187300, TraesCS4B02G131000	CBL-interacting protein kinase 32(LOC123086387)	Triticum aestivum	GO:0006468~protein phosphorylation,GO:0007165~signal transduction,GO:0016310~phosphorylation,	GO:0016020~membrane,	GO:0004672~protein kinase activity,GO:0004674~protein serine/threonine kinase activity,GO:0005524~ATP binding,	IPR000719:Prot_kinase_dom,IPR004041:NAF_dom,IPR008271:Ser/Thr_kinase_AS,IPR011009:Kinase-like_dom_sf,IPR017441:Protein_kinase_ATP_BS,IPR018451:NAF/FISL_domain,			SM00220:S_TKc,		KW-0472~Membrane,	KW-0812~Transmembrane,KW-1133~Transmembrane helix,	KW-0464~Manganese,	KW-0418~Kinase,KW-0723~Serine/threonine-protein kinase,KW-0808~Transferase,		DOMAIN:NAF,DOMAIN:Protein kinase,TRANSMEM:Helical,
TraesCS4D02G194000	CBM20 domain-containing protein(CFC21_061961)	Triticum aestivum	GO:0006000~fructose metabolic process,GO:0006003~fructose 2,6-bisphosphate metabolic process,	GO:0005829~cytosol,	GO:0003873~6-phosphofructo-2-kinase activity,GO:0004331~fructose-2,6-bisphosphate 2-phosphatase activity,GO:0005524~ATP binding,GO:2001070~starch binding,	IPR001345:PG/BPGM_mutase_AS,IPR002044:CBM_fam20,IPR003094:6Pfruct_kin,IPR013078:His_Pase_superF_clade-1,IPR013079:6Phosfructo_kin,IPR013783:Ig-like_fold,IPR013784:Carb-bd-like_fold,IPR027417:P-loop_NTPase,IPR029033:His_PPase_superfam,		PIRSF000709:6PFK_2-Ptase,	SM00855:PGAM,SM01065:CBM_2,				KW-0547~Nucleotide-binding,			DOMAIN:CBM20,
TraesCS3A02G433400	CBS domain-containing protein CBSCBSPB1-like(LOC123063130)	Triticum aestivum		GO:0005634~nucleus,GO:0016020~membrane,	GO:0005515~protein binding,	IPR000270:PB1_dom,IPR000644:CBS_dom,IPR046342:CBS_dom_sf,			SM00116:CBS,SM00666:PB1,	KW-0804~Transcription,KW-0805~Transcription regulation,	KW-0472~Membrane,KW-0539~Nucleus,	KW-0129~CBS domain,KW-0812~Transmembrane,				COMPBIAS:Polar residues,DOMAIN:CBS,DOMAIN:PB1,REGION:Disordered,TRANSMEM:Helical,
TraesCS4B02G110100	CBS domain-containing protein CBSCBSPB3-like(LOC123091420)	Triticum aestivum		GO:0005634~nucleus,GO:0016020~membrane,	GO:0005515~protein binding,	IPR000270:PB1_dom,IPR000644:CBS_dom,IPR046342:CBS_dom_sf,			SM00116:CBS,SM00666:PB1,	KW-0804~Transcription,KW-0805~Transcription regulation,	KW-0472~Membrane,KW-0539~Nucleus,	KW-0129~CBS domain,KW-0812~Transmembrane,KW-1133~Transmembrane helix,				COMPBIAS:Polar residues,COMPBIAS:Pro residues,DOMAIN:CBS,DOMAIN:PB1,REGION:Disordered,TRANSMEM:Helical,
TraesCS2D02G015500	CBS domain-containing protein CBSX1, chloroplastic-like(LOC123051006)	Triticum aestivum				IPR000644:CBS_dom,IPR046342:CBS_dom_sf,			SM00116:CBS,			KW-0129~CBS domain,				DOMAIN:CBS,REGION:Disordered,
TraesCS5A02G162000	CBS domain-containing protein CBSX1, chloroplastic-like(LOC123103305)	Triticum aestivum				IPR000644:CBS_dom,IPR046342:CBS_dom_sf,			SM00116:CBS,			KW-0129~CBS domain,				DOMAIN:CBS,
TraesCS5B02G159500	CBS domain-containing protein CBSX1, chloroplastic-like(LOC123111492)	Triticum aestivum				IPR000644:CBS_dom,IPR046342:CBS_dom_sf,			SM00116:CBS,			KW-0129~CBS domain,				DOMAIN:CBS,
TraesCS5D02G166900	CBS domain-containing protein CBSX2, chloroplastic-like(LOC123120699)	Triticum aestivum				IPR000644:CBS_dom,IPR046342:CBS_dom_sf,			SM00116:CBS,			KW-0129~CBS domain,				DOMAIN:CBS,
TraesCS4A02G151500	CCAAT-binding transcription factor C(NFYC-B6)	Triticum aestivum		GO:0005634~nucleus,GO:0017054~negative cofactor 2 complex,	GO:0001046~core promoter sequence-specific DNA binding,GO:0016251~RNA polymerase II general transcription initiation factor activity,GO:0046982~protein heterodimerization activity,	IPR003958:CBFA_NFYB_domain,IPR009072:Histone-fold,					KW-0539~Nucleus,					COMPBIAS:Basic and acidic residues,COMPBIAS:Polar residues,DOMAIN:Transcription factor CBF/NF-Y/archaeal histone,REGION:Disordered,
TraesCS6B02G239800	CCAAT/enhancer-binding protein zeta-like(LOC123127603)	Triticum aestivum		GO:0005634~nucleus,		IPR005612:CCAAT-binding_factor,IPR016024:ARM-type_fold,IPR040155:CEBPZ/Mak21-like,										COMPBIAS:Acidic residues,COMPBIAS:Basic and acidic residues,COMPBIAS:Polar residues,COMPBIAS:Pro residues,DOMAIN:CCAAT-binding factor,REGION:Disordered,
TraesCS5A02G402300	CCG-binding protein 1-like(LOC123105137)	Triticum aestivum	GO:0010183~pollen tube guidance,	GO:0005634~nucleus,GO:0005829~cytosol,	GO:0036033~mediator complex binding,	IPR037502:CBP1,										REGION:Disordered,
TraesCS5B02G407200	CCG-binding protein 1-like(LOC123113429)	Triticum aestivum	GO:0010183~pollen tube guidance,	GO:0005634~nucleus,GO:0005829~cytosol,	GO:0036033~mediator complex binding,	IPR037502:CBP1,										REGION:Disordered,
TraesCS5D02G412400	CCG-binding protein 1-like(LOC123122943)	Triticum aestivum	GO:0010183~pollen tube guidance,	GO:0005634~nucleus,GO:0005829~cytosol,	GO:0036033~mediator complex binding,	IPR037502:CBP1,										REGION:Disordered,
TraesCS5D02G167600	CCR4-NOT transcription complex subunit 10-like(LOC123120717)	Triticum aestivum	GO:0006402~mRNA catabolic process,GO:0017148~negative regulation of translation,	GO:0030014~CCR4-NOT complex,	GO:0005515~protein binding,	IPR011990:TPR-like_helical_dom_sf,IPR039740:CNOT10,	taes03018:RNA degradation,									REGION:Disordered,
TraesCS4D02G087600	CCR4-NOT transcription complex subunit 11-like(LOC123096222)	Triticum aestivum	GO:0006402~mRNA catabolic process,GO:0017148~negative regulation of translation,	GO:0030014~CCR4-NOT complex,		IPR019312:CNOT11,										REGION:Disordered,
TraesCS4A02G300300	CCR4-NOT transcription complex subunit 3-like(LOC123087373)	Triticum aestivum	GO:0000289~nuclear-transcribed mRNA poly(A) tail shortening,GO:0006355~regulation of DNA-templated transcription,GO:2000036~regulation of stem cell population maintenance,	GO:0000932~P-body,GO:0005634~nucleus,GO:0030015~CCR4-NOT core complex,		IPR007207:Not_N,IPR007282:NOT2/3/5_C,IPR012270:CCR4-NOT_su3/5,IPR038635:CCR4-NOT_su2/3/5_C_sf,IPR040168:Not2/3/5,	taes03018:RNA degradation,	PIRSF005290:NOT_su_3_5,		KW-0804~Transcription,KW-0805~Transcription regulation,	KW-0539~Nucleus,KW-0963~Cytoplasm,	KW-0175~Coiled coil,		KW-0678~Repressor,	KW-0597~Phosphoprotein,	COMPBIAS:Polar residues,DOMAIN:CCR4-Not complex component Not N-terminal,DOMAIN:NOT2/NOT3/NOT5 C-terminal,REGION:Disordered,
TraesCS4D02G011300	CCR4-NOT transcription complex subunit 3-like(LOC123095601)	Triticum aestivum	GO:0000289~nuclear-transcribed mRNA poly(A) tail shortening,GO:0006355~regulation of DNA-templated transcription,GO:2000036~regulation of stem cell population maintenance,	GO:0000932~P-body,GO:0005634~nucleus,GO:0030015~CCR4-NOT core complex,		IPR007207:Not_N,IPR007282:NOT2/3/5_C,IPR012270:CCR4-NOT_su3/5,IPR038635:CCR4-NOT_su2/3/5_C_sf,IPR040168:Not2/3/5,	taes03018:RNA degradation,	PIRSF005290:NOT_su_3_5,		KW-0804~Transcription,KW-0805~Transcription regulation,	KW-0539~Nucleus,KW-0963~Cytoplasm,	KW-0175~Coiled coil,		KW-0678~Repressor,	KW-0597~Phosphoprotein,	COMPBIAS:Polar residues,DOMAIN:CCR4-Not complex component Not N-terminal,DOMAIN:NOT2/NOT3/NOT5 C-terminal,REGION:Disordered,
TraesCS2D02G421400	CCR4-NOT transcription complex subunit 9-like(LOC123054307)	Triticum aestivum	GO:0006402~mRNA catabolic process,GO:0017148~negative regulation of translation,	GO:0000932~P-body,GO:0030014~CCR4-NOT complex,GO:0030015~CCR4-NOT core complex,		IPR007216:CNOT9,IPR011989:ARM-like,IPR016024:ARM-type_fold,	taes03018:RNA degradation,									COMPBIAS:Polar residues,REGION:Disordered,
TraesCS4D02G250100	CCT-beta(CFC21_062561)	Triticum aestivum	GO:0006457~protein folding,	GO:0005832~chaperonin-containing T-complex,	GO:0005524~ATP binding,GO:0016887~ATP hydrolysis activity,GO:0051082~unfolded protein binding,GO:0140662~ATP-dependent protein folding chaperone,	IPR002194:Chaperonin_TCP-1_CS,IPR002423:Cpn60/GroEL/TCP-1,IPR012716:Chap_CCT_beta,IPR017998:Chaperone_TCP-1,IPR027409:GroEL-like_apical_dom_sf,IPR027410:TCP-1-like_intermed_sf,IPR027413:GROEL-like_equatorial_sf,							KW-0067~ATP-binding,	KW-0143~Chaperone,
TraesCS5D02G049400	CCZ1/INTU/HSP4 first Longin domain-containing protein(CFC21_075883)	Triticum aestivum	GO:0016192~vesicle-mediated transport,	GO:0035658~Mon1-Ccz1 complex,GO:0043231~intracellular membrane-bounded organelle,		IPR013176:Ccz1,IPR043987:CCZ1/INTU/HSP4_longin_1,										DOMAIN:CCZ1/INTU/HSP4 first Longin,REGION:Disordered,
TraesCS5A02G188800	CD2 antigen cytoplasmic tail-binding protein 2-like(LOC123103617)	Triticum aestivum		GO:0005682~U5 snRNP,		IPR039905:CD2BP2/Lin1,IPR041591:OCRE,										COMPBIAS:Basic and acidic residues,COMPBIAS:Polar residues,DOMAIN:OCRE,REGION:Disordered,
TraesCS5B02G194900	CD2 antigen cytoplasmic tail-binding protein 2-like(LOC123111832)	Triticum aestivum		GO:0005682~U5 snRNP,		IPR035623:SUA-like_OCRE,IPR039905:CD2BP2/Lin1,IPR041591:OCRE,										COMPBIAS:Basic and acidic residues,COMPBIAS:Polar residues,DOMAIN:OCRE,REGION:Disordered,
TraesCS5D02G202200	CD2 antigen cytoplasmic tail-binding protein 2-like(LOC123121392)	Triticum aestivum		GO:0005682~U5 snRNP,		IPR035623:SUA-like_OCRE,IPR039905:CD2BP2/Lin1,IPR041591:OCRE,										COMPBIAS:Basic and acidic residues,COMPBIAS:Polar residues,DOMAIN:OCRE,REGION:Disordered,
TraesCS7A02G227400	CDK5RAP3-like protein(LOC123150601)	Triticum aestivum	GO:0000079~regulation of cyclin-dependent protein serine/threonine kinase activity,GO:0007346~regulation of mitotic cell cycle,	GO:0012505~endomembrane system,		IPR008491:CDK5RAP3,
TraesCS1A02G381500	CDP-diacylglycerol--serine O-phosphatidyltransferase 2-like(LOC123067183)	Triticum aestivum	GO:0006646~phosphatidylethanolamine biosynthetic process,GO:0006659~phosphatidylserine biosynthetic process,	GO:0005789~endoplasmic reticulum membrane,	GO:0003882~CDP-diacylglycerol-serine O-phosphatidyltransferase activity,GO:0106245~L-serine-phosphatidylethanolamine phosphatidyltransferase activity,	IPR004277:PSS,	taes00564:Glycerophospholipid metabolism,taes01100:Metabolic pathways,taes01110:Biosynthesis of secondary metabolites,			KW-0444~Lipid biosynthesis,KW-0594~Phospholipid biosynthesis,KW-1208~Phospholipid metabolism,	KW-0472~Membrane,			KW-0808~Transferase,		TRANSMEM:Helical,
TraesCS7A02G384500	CDPK-related kinase 3-like(LOC123148266)	Triticum aestivum	GO:0016310~phosphorylation,GO:0018105~peptidyl-serine phosphorylation,GO:0035556~intracellular signal transduction,GO:0046777~protein autophosphorylation,	GO:0005634~nucleus,GO:0005737~cytoplasm,	GO:0004683~calmodulin-dependent protein kinase activity,GO:0005516~calmodulin binding,GO:0005524~ATP binding,GO:0009931~calcium-dependent protein serine/threonine kinase activity,	IPR000719:Prot_kinase_dom,IPR008271:Ser/Thr_kinase_AS,IPR011009:Kinase-like_dom_sf,IPR011992:EF-hand-dom_pair,IPR017441:Protein_kinase_ATP_BS,	taes04626:Plant-pathogen interaction,		SM00220:S_TKc,					KW-0418~Kinase,KW-0808~Transferase,		COMPBIAS:Pro residues,DOMAIN:Protein kinase,REGION:Disordered,
TraesCS7B02G287100	CDPK-related kinase 3-like(LOC123156923)	Triticum aestivum	GO:0016310~phosphorylation,GO:0018105~peptidyl-serine phosphorylation,GO:0035556~intracellular signal transduction,GO:0046777~protein autophosphorylation,	GO:0005634~nucleus,GO:0005737~cytoplasm,	GO:0004683~calmodulin-dependent protein kinase activity,GO:0005516~calmodulin binding,GO:0005524~ATP binding,GO:0009931~calcium-dependent protein serine/threonine kinase activity,	IPR000719:Prot_kinase_dom,IPR008271:Ser/Thr_kinase_AS,IPR011009:Kinase-like_dom_sf,IPR011992:EF-hand-dom_pair,IPR017441:Protein_kinase_ATP_BS,			SM00220:S_TKc,					KW-0418~Kinase,KW-0808~Transferase,		COMPBIAS:Pro residues,DOMAIN:Protein kinase,REGION:Disordered,
TraesCS7D02G380900	CDPK-related kinase 3-like(LOC123164819)	Triticum aestivum	GO:0016310~phosphorylation,GO:0018105~peptidyl-serine phosphorylation,GO:0035556~intracellular signal transduction,GO:0046777~protein autophosphorylation,	GO:0005634~nucleus,GO:0005737~cytoplasm,	GO:0004683~calmodulin-dependent protein kinase activity,GO:0005516~calmodulin binding,GO:0005524~ATP binding,GO:0009931~calcium-dependent protein serine/threonine kinase activity,	IPR000719:Prot_kinase_dom,IPR008271:Ser/Thr_kinase_AS,IPR011009:Kinase-like_dom_sf,IPR011992:EF-hand-dom_pair,IPR017441:Protein_kinase_ATP_BS,	taes04626:Plant-pathogen interaction,		SM00220:S_TKc,					KW-0418~Kinase,KW-0808~Transferase,		COMPBIAS:Pro residues,DOMAIN:Protein kinase,REGION:Disordered,
TraesCS1B02G209400, TraesCS1D02G198200	CFC21_006800	Triticum aestivum				IPR039612:VQ_5/9/14,										COMPBIAS:Pro residues,REGION:Disordered,
TraesCS1B02G299300	CFC21_007718	Triticum aestivum														COMPBIAS:Basic and acidic residues,COMPBIAS:Polar residues,REGION:Disordered,
TraesCS1B02G338500	CFC21_008118	Triticum aestivum	GO:0051603~proteolysis involved in protein catabolic process,	GO:0005615~extracellular space,GO:0005764~lysosome,	GO:0004197~cysteine-type endopeptidase activity,	IPR000118:Granulin,IPR000169:Pept_cys_AS,IPR000668:Peptidase_C1A_C,IPR013128:Peptidase_C1A,IPR013201:Prot_inhib_I29,IPR025660:Pept_his_AS,IPR025661:Pept_asp_AS,IPR037277:Granulin_sf,IPR038765:Papain-like_cys_pep_sf,IPR039417:Peptidase_C1A_papain-like,			SM00277:GRAN,SM00645:Pept_C1,SM00848:Inhibitor_I29,			KW-0732~Signal,		KW-0378~Hydrolase,KW-0645~Protease,KW-0788~Thiol protease,	KW-1015~Disulfide bond,	DOMAIN:Cathepsin propeptide inhibitor,DOMAIN:Granulins,DOMAIN:Peptidase C1A papain C-terminal,
TraesCS1D02G144500	CFC21_011183	Triticum aestivum														REGION:Disordered,
TraesCS1D02G288700	CFC21_012619	Triticum aestivum														REGION:Disordered,
TraesCS1D02G288800	CFC21_012620	Triticum aestivum														COMPBIAS:Polar residues,REGION:Disordered,
TraesCS1D02G327000	CFC21_013023	Triticum aestivum	GO:0051603~proteolysis involved in protein catabolic process,	GO:0005615~extracellular space,GO:0005764~lysosome,	GO:0004197~cysteine-type endopeptidase activity,	IPR000118:Granulin,IPR000169:Pept_cys_AS,IPR000668:Peptidase_C1A_C,IPR013128:Peptidase_C1A,IPR013201:Prot_inhib_I29,IPR025660:Pept_his_AS,IPR025661:Pept_asp_AS,IPR037277:Granulin_sf,IPR038765:Papain-like_cys_pep_sf,IPR039417:Peptidase_C1A_papain-like,			SM00277:GRAN,SM00645:Pept_C1,SM00848:Inhibitor_I29,			KW-0732~Signal,		KW-0378~Hydrolase,KW-0645~Protease,KW-0788~Thiol protease,	KW-1015~Disulfide bond,	DOMAIN:Cathepsin propeptide inhibitor,DOMAIN:Granulins,DOMAIN:Peptidase C1A papain C-terminal,
TraesCS1D02G333000	CFC21_013079	Triticum aestivum	GO:0010506~regulation of autophagy,	GO:0005765~lysosomal membrane,GO:0031902~late endosome membrane,GO:0035658~Mon1-Ccz1 complex,		IPR009755:RMC1_C,IPR040371:RMC1,IPR049040:RMC1_N,										COMPBIAS:Polar residues,DOMAIN:Mic1,DOMAIN:Regulator of MON1-CCZ1 complex N-terminal,REGION:Disordered,
TraesCS1D02G405300	CFC21_013787	Triticum aestivum	GO:0000398~mRNA splicing, via spliceosome,	GO:0005681~spliceosomal complex,GO:0089701~U2AF complex,	GO:0030628~pre-mRNA 3'-splice site binding,GO:0046872~metal ion binding,	IPR000504:RRM_dom,IPR000571:Znf_CCCH,IPR003954:RRM_dom_euk,IPR009145:U2AF_small,IPR012677:Nucleotide-bd_a/b_plait_sf,IPR035979:RBD_domain_sf,			SM00356:ZnF_C3H1,SM00361:RRM_1,			KW-0677~Repeat,	KW-0862~Zinc,	KW-0694~RNA-binding,		COMPBIAS:Basic and acidic residues,DOMAIN:C3H1-type,DOMAIN:RRM,REGION:Disordered,ZN_FING:C3H1-type,
TraesCS1D02G434800	CFC21_014074	Triticum aestivum	GO:0098542~defense response to other organism,		GO:0043531~ADP binding,	IPR002182:NB-ARC,IPR027417:P-loop_NTPase,IPR032675:LRR_dom_sf,IPR036388:WH-like_DNA-bd_sf,IPR038005:RX-like_CC,IPR041118:Rx_N,IPR042197:Apaf_helical,IPR044974:Disease_R_plants,				KW-0611~Plant defense,		KW-0175~Coiled coil,KW-0433~Leucine-rich repeat,				DOMAIN:Disease resistance N-terminal,DOMAIN:NB-ARC,
TraesCS1D02G448300	CFC21_014216	Triticum aestivum														REGION:Disordered,
TraesCS2A02G033100	CFC21_014656	Triticum aestivum														COMPBIAS:Basic and acidic residues,COMPBIAS:Polar residues,REGION:Disordered,
TraesCS2A02G089400	CFC21_015258	Triticum aestivum	GO:0009738~abscisic acid-activated signaling pathway,	GO:0005634~nucleus,GO:0005737~cytoplasm,	GO:0004864~protein phosphatase inhibitor activity,GO:0010427~abscisic acid binding,GO:0038023~signaling receptor activity,	IPR019587:Polyketide_cyclase/dehydratase,IPR023393:START-like_dom_sf,				KW-0938~Abscisic acid signaling pathway,	KW-0539~Nucleus,KW-0963~Cytoplasm,			KW-0650~Protein phosphatase inhibitor,KW-0675~Receptor,
TraesCS2A02G110700	CFC21_015456	Triticum aestivum		GO:0005665~RNA polymerase II, core complex,GO:0005666~RNA polymerase III complex,GO:0005736~RNA polymerase I complex,	GO:0001054~RNA polymerase I activity,GO:0001055~RNA polymerase II activity,GO:0001056~RNA polymerase III activity,	IPR005570:RPABC3,IPR012340:NA-bd_OB-fold,		PIRSF000779:RNA_pol_Rpb8,	SM00658:RPOL8c,
TraesCS2A02G139400	CFC21_015738	Triticum aestivum														COMPBIAS:Polar residues,REGION:Disordered,
TraesCS2A02G198900	CFC21_016331	Triticum aestivum			GO:0016279~protein-lysine N-methyltransferase activity,	IPR019410:Methyltransf_16,IPR029063:SAM-dependent_MTases_sf,
TraesCS2A02G205900	CFC21_016395	Triticum aestivum				IPR022251:DUF3774_wound-induced,
TraesCS2A02G260100	CFC21_016953	Triticum aestivum														COMPBIAS:Basic and acidic residues,COMPBIAS:Basic residues,COMPBIAS:Polar residues,REGION:Disordered,
TraesCS2A02G282800	CFC21_017186	Triticum aestivum				IPR007454:UPF0250_YbeD-like,IPR027471:YbeD-like_sf,
TraesCS2A02G286300	CFC21_017222	Triticum aestivum														REGION:Disordered,
TraesCS2A02G303300	CFC21_017405	Triticum aestivum				IPR040276:At4g26450-like,										COMPBIAS:Basic and acidic residues,COMPBIAS:Polar residues,REGION:Disordered,
TraesCS2A02G331500	CFC21_017686	Triticum aestivum		GO:0016020~membrane,							KW-0472~Membrane,	KW-0812~Transmembrane,KW-1133~Transmembrane helix,				TRANSMEM:Helical,
TraesCS2A02G418500	CFC21_018544	Triticum aestivum														COMPBIAS:Polar residues,REGION:Disordered,
TraesCS2A02G497500	CFC21_019425	Triticum aestivum		GO:0016020~membrane,							KW-0472~Membrane,	KW-0812~Transmembrane,KW-1133~Transmembrane helix,				REGION:Disordered,TRANSMEM:Helical,
TraesCS2B02G148300	CFC21_022008	Triticum aestivum										KW-0175~Coiled coil,
TraesCS2B02G254000	CFC21_023121	Triticum aestivum	GO:0006357~regulation of transcription by RNA polymerase II,	GO:0005634~nucleus,	GO:0003690~double-stranded DNA binding,GO:0003712~transcription coregulator activity,GO:0005516~calmodulin binding,	IPR000048:IQ_motif_EF-hand-BS,IPR002110:Ankyrin_rpt,IPR013783:Ig-like_fold,IPR014756:Ig_E-set,IPR027417:P-loop_NTPase,IPR036770:Ankyrin_rpt-contain_sf,			SM00015:IQ,SM00248:ANK,					KW-0112~Calmodulin-binding,		REGION:Disordered,REPEAT:ANK,
TraesCS2B02G273000	CFC21_023329	Triticum aestivum		GO:0016020~membrane,							KW-0472~Membrane,	KW-0812~Transmembrane,KW-1133~Transmembrane helix,				TRANSMEM:Helical,
TraesCS2B02G482700	CFC21_025417	Triticum aestivum										KW-0732~Signal,
TraesCS2B02G630100	CFC21_026945	Triticum aestivum	GO:0016567~protein ubiquitination,	GO:0005634~nucleus,GO:0080008~Cul4-RING E3 ubiquitin ligase complex,	GO:0030331~nuclear estrogen receptor binding,GO:1990244~histone H2AT120 kinase activity,	IPR001680:WD40_rpt,IPR006594:LisH,IPR015943:WD40/YVTN_repeat-like_dom_sf,IPR016024:ARM-type_fold,IPR033270:VPRBP/DCAF1,IPR036322:WD40_repeat_dom_sf,			SM00320:WD40,SM00667:LisH,	KW-0833~Ubl conjugation pathway,	KW-0539~Nucleus,					COMPBIAS:Acidic residues,COMPBIAS:Basic and acidic residues,COMPBIAS:Polar residues,REGION:Disordered,
TraesCS2D02G097900	CFC21_027997	Triticum aestivum														COMPBIAS:Polar residues,REGION:Disordered,
TraesCS7D02G036100	CFC21_032383	Triticum aestivum	GO:0035194~regulatory ncRNA-mediated post-transcriptional gene silencing,	GO:0005634~nucleus,GO:0005737~cytoplasm,GO:0016442~RISC complex,	GO:0003723~RNA binding,GO:0004521~RNA endonuclease activity,	IPR003100:PAZ_dom,IPR003165:Piwi,IPR012337:RNaseH-like_sf,IPR014811:ArgoL1,IPR024357:Argonaut_Gly-rich,IPR032472:ArgoL2,IPR032473:Argonaute_Mid_dom,IPR032474:Argonaute_N,IPR036085:PAZ_dom_sf,IPR036397:RNaseH_sf,IPR045246:Piwi_ago-like,			SM00949:PAZ,SM00950:Piwi,SM01163:DUF1785,	KW-0943~RNA-mediated gene silencing,						COMPBIAS:Polar residues,DOMAIN:PAZ,DOMAIN:Piwi,REGION:Disordered,
TraesCS3A02G049300	CFC21_033721	Triticum aestivum		GO:0016020~membrane,							KW-0472~Membrane,	KW-0812~Transmembrane,KW-1133~Transmembrane helix,				TRANSMEM:Helical,
TraesCS3A02G088900	CFC21_034133	Triticum aestivum										KW-0732~Signal,				COMPBIAS:Polar residues,REGION:Disordered,
TraesCS3A02G098000	CFC21_034229	Triticum aestivum														REGION:Disordered,
TraesCS3A02G173500	CFC21_034994	Triticum aestivum		GO:0016020~membrane,							KW-0472~Membrane,	KW-0812~Transmembrane,KW-1133~Transmembrane helix,				REGION:Disordered,TRANSMEM:Helical,
TraesCS3A02G184900	CFC21_035100	Triticum aestivum	GO:0005975~carbohydrate metabolic process,		GO:0004553~hydrolase activity, hydrolyzing O-glycosyl compounds,	IPR000322:Glyco_hydro_31_TIM,IPR017853:Glycoside_hydrolase_SF,IPR044112:YihQ_TIM-like,IPR048395:Glyco_hydro_31_C,								KW-0326~Glycosidase,KW-0378~Hydrolase,		DOMAIN:Glycoside hydrolase family 31 TIM barrel,DOMAIN:Glycosyl hydrolase family 31 C-terminal,REGION:Disordered,
TraesCS3A02G189800	CFC21_035152	Triticum aestivum		GO:0016020~membrane,							KW-0472~Membrane,	KW-0812~Transmembrane,KW-1133~Transmembrane helix,				TRANSMEM:Helical,
TraesCS3A02G199900	CFC21_035248	Triticum aestivum				IPR001810:F-box_dom,IPR032710:NTF2-like_dom_sf,IPR036047:F-box-like_dom_sf,IPR037401:SnoaL-like,IPR044260:SKIP8-like,										DOMAIN:F-box,DOMAIN:SnoaL-like,
TraesCS3A02G238900	CFC21_035656	Triticum aestivum			GO:0016410~N-acyltransferase activity,	IPR023213:CAT-like_dom_sf,										REGION:Disordered,
TraesCS3A02G289600	CFC21_036170	Triticum aestivum	GO:0016192~vesicle-mediated transport,	GO:0005768~endosome,	GO:0003924~GTPase activity,GO:0005525~GTP binding,	IPR001806:Small_GTPase,IPR005225:Small_GTP-bd_dom,IPR027417:P-loop_NTPase,			SM00173:RAS,SM00174:RHO,SM00175:RAB,SM00176:RAN,
TraesCS3A02G290500	CFC21_036178	Triticum aestivum		GO:0016020~membrane,							KW-0472~Membrane,	KW-0812~Transmembrane,KW-1133~Transmembrane helix,				TRANSMEM:Helical,
TraesCS3B02G091200	CFC21_039815	Triticum aestivum	GO:0006635~fatty acid beta-oxidation,	GO:0005777~peroxisome,	GO:0003857~3-hydroxyacyl-CoA dehydrogenase activity,GO:0004165~delta(3)-delta(2)-enoyl-CoA isomerase activity,GO:0004300~enoyl-CoA hydratase activity,GO:0008692~3-hydroxybutyryl-CoA epimerase activity,GO:0070403~NAD+ binding,	IPR001753:Enoyl-CoA_hydra/iso,IPR006108:3HC_DH_C,IPR006176:3-OHacyl-CoA_DH_NAD-bd,IPR006180:3-OHacyl-CoA_DH_CS,IPR008927:6-PGluconate_DH-like_C_sf,IPR018376:Enoyl-CoA_hyd/isom_CS,IPR029045:ClpP/crotonase-like_dom_sf,IPR036291:NAD(P)-bd_dom_sf,				KW-0276~Fatty acid metabolism,KW-0443~Lipid metabolism,	KW-0576~Peroxisome,	KW-0732~Signal,	KW-0520~NAD,			DOMAIN:3-hydroxyacyl-CoA dehydrogenase C-terminal,DOMAIN:3-hydroxyacyl-CoA dehydrogenase NAD binding,REGION:Disordered,
TraesCS3B02G204300	CFC21_040961	Triticum aestivum		GO:0016020~membrane,							KW-0472~Membrane,	KW-0812~Transmembrane,KW-1133~Transmembrane helix,				REGION:Disordered,TRANSMEM:Helical,
TraesCS3B02G272300	CFC21_041683	Triticum aestivum	GO:0016192~vesicle-mediated transport,	GO:0005768~endosome,	GO:0003924~GTPase activity,GO:0005525~GTP binding,	IPR001806:Small_GTPase,IPR005225:Small_GTP-bd_dom,IPR027417:P-loop_NTPase,			SM00173:RAS,SM00174:RHO,SM00175:RAB,SM00176:RAN,							REGION:Disordered,
TraesCS3B02G356000	CFC21_042508	Triticum aestivum										KW-0732~Signal,
TraesCS3D02G023700	CFC21_045375	Triticum aestivum				IPR009836:GRDP-like,
TraesCS3D02G094200	CFC21_046060	Triticum aestivum	GO:0009611~response to wounding,		GO:0004867~serine-type endopeptidase inhibitor activity,	IPR000864:Prot_inh_pot1,IPR036354:Prot_inh_pot1_sf,
TraesCS5B02G090200	CFC21_046131	Triticum aestivum	GO:0009263~deoxyribonucleotide biosynthetic process,	GO:0005971~ribonucleoside-diphosphate reductase complex,	GO:0004748~ribonucleoside-diphosphate reductase activity, thioredoxin disulfide as acceptor,GO:0005524~ATP binding,	IPR008926:RNR_R1-su_N,IPR039718:Rrm1,										REGION:Disordered,
TraesCS3D02G113000	CFC21_046273	Triticum aestivum														REGION:Disordered,
TraesCS3D02G180000	CFC21_046902	Triticum aestivum		GO:0016020~membrane,							KW-0472~Membrane,	KW-0812~Transmembrane,KW-1133~Transmembrane helix,				TRANSMEM:Helical,
TraesCS3D02G207800	CFC21_047238	Triticum aestivum			GO:0008270~zinc ion binding,	IPR008584:CXXC_Zn-binding_euk,						KW-0732~Signal,
TraesCS4A02G125400	CFC21_052052	Triticum aestivum	GO:0006368~transcription elongation by RNA polymerase II,GO:0032968~positive regulation of transcription elongation by RNA polymerase II,	GO:0016593~Cdc73/Paf1 complex,	GO:0000993~RNA polymerase II complex binding,	IPR007852:Cdc73/Parafibromin,IPR031336:CDC73_C,IPR032041:Cdc73_N,IPR038103:CDC73_C_sf,				KW-0804~Transcription,	KW-0539~Nucleus,					DOMAIN:Cell division control protein 73 C-terminal,DOMAIN:Paf1 complex subunit Cdc73 N-terminal,
TraesCS4A02G138900	CFC21_052190	Triticum aestivum		GO:0016020~membrane,							KW-0472~Membrane,	KW-0812~Transmembrane,KW-1133~Transmembrane helix,				TRANSMEM:Helical,
TraesCS4A02G241600	CFC21_053195	Triticum aestivum														REGION:Disordered,
TraesCS4A02G265500	CFC21_053421	Triticum aestivum		GO:0016020~membrane,							KW-0472~Membrane,	KW-0812~Transmembrane,KW-1133~Transmembrane helix,				COMPBIAS:Basic and acidic residues,COMPBIAS:Polar residues,REGION:Disordered,TRANSMEM:Helical,
TraesCS4A02G278000	CFC21_053542	Triticum aestivum														REGION:Disordered,
TraesCS4B02G091800	CFC21_056861	Triticum aestivum														REGION:Disordered,
TraesCS4B02G149800	CFC21_057438	Triticum aestivum														COMPBIAS:Basic and acidic residues,REGION:Disordered,
TraesCS4B02G241700	CFC21_058395	Triticum aestivum	GO:0009408~response to heat,GO:0042026~protein refolding,GO:0051085~chaperone cofactor-dependent protein refolding,	GO:0005737~cytoplasm,GO:0005783~endoplasmic reticulum,GO:0009535~chloroplast thylakoid membrane,	GO:0005524~ATP binding,GO:0031072~heat shock protein binding,GO:0046872~metal ion binding,GO:0051082~unfolded protein binding,	IPR001305:HSP_DnaJ_Cys-rich_dom,IPR001623:DnaJ_domain,IPR002939:DnaJ_C,IPR008971:HSP40/DnaJ_pept-bd,IPR012724:DnaJ,IPR018253:DnaJ_domain_CS,IPR036410:HSP_DnaJ_Cys-rich_dom_sf,IPR036869:J_dom_sf,			SM00271:DnaJ,		KW-0472~Membrane,	KW-0677~Repeat,KW-0812~Transmembrane,KW-1133~Transmembrane helix,	KW-0862~Zinc,			COMPBIAS:Polar residues,DOMAIN:CR-type,DOMAIN:J,REGION:Disordered,TRANSMEM:Helical,ZN_FING:CR-type,
TraesCS4B02G246100	CFC21_058431	Triticum aestivum	GO:0007094~mitotic spindle assembly checkpoint signaling,GO:0051321~meiotic cell cycle,	GO:0000776~kinetochore,GO:0005654~nucleoplasm,GO:0009524~phragmoplast,GO:0033597~mitotic checkpoint complex,GO:1990298~bub1-bub3 complex,	GO:0043130~ubiquitin binding,	IPR001680:WD40_rpt,IPR015943:WD40/YVTN_repeat-like_dom_sf,IPR020472:G-protein_beta_WD-40_rep,IPR036322:WD40_repeat_dom_sf,			SM00320:WD40,	KW-0469~Meiosis,	KW-0539~Nucleus,	KW-0677~Repeat,				REGION:Disordered,REPEAT:WD,
TraesCS4D02G035700	CFC21_060319	Triticum aestivum				IPR006439:HAD-SF_hydro_IA,IPR010237:Pyr-5-nucltdase,IPR023214:HAD_sf,IPR036412:HAD-like_sf,
TraesCS4D02G054700	CFC21_060531	Triticum aestivum														COMPBIAS:Basic and acidic residues,COMPBIAS:Polar residues,COMPBIAS:Pro residues,REGION:Disordered,
TraesCS4D02G088800	CFC21_060866	Triticum aestivum														REGION:Disordered,
TraesCS4D02G169600	CFC21_061706	Triticum aestivum				IPR011990:TPR-like_helical_dom_sf,IPR019734:TPR_repeat,			SM00028:TPR,			KW-0802~TPR repeat,				COMPBIAS:Polar residues,REGION:Disordered,REPEAT:TPR,
TraesCS4D02G183300	CFC21_061849	Triticum aestivum		GO:0005634~nucleus,	GO:0031490~chromatin DNA binding,					KW-0804~Transcription,KW-0805~Transcription regulation,
TraesCS4D02G198800	CFC21_062021	Triticum aestivum														REGION:Disordered,
TraesCS4D02G222000	CFC21_062264	Triticum aestivum	GO:0034247~snoRNA splicing,	GO:0005684~U2-type spliceosomal complex,	GO:0003677~DNA binding,GO:0046872~metal ion binding,	IPR000571:Znf_CCCH,IPR001841:Znf_RING,IPR013083:Znf_RING/FYVE/PHD,IPR017907:Znf_RING_CS,IPR036855:Znf_CCCH_sf,IPR039971:CWC24-like,			SM00184:RING,SM00356:ZnF_C3H1,				KW-0862~Zinc,	KW-0238~DNA-binding,		COMPBIAS:Polar residues,DOMAIN:C3H1-type,DOMAIN:RING-type,REGION:Disordered,ZN_FING:C3H1-type,
TraesCS4D02G326500	CFC21_063290	Triticum aestivum	GO:0005982~starch metabolic process,GO:2000904~regulation of starch metabolic process,	GO:0009570~chloroplast stroma,GO:0043036~starch grain,	GO:2001070~starch binding,						KW-0150~Chloroplast,KW-0934~Plastid,					COMPBIAS:Polar residues,REGION:Disordered,
TraesCS5A02G064900	CFC21_064392	Triticum aestivum														REGION:Disordered,
TraesCS5A02G071600	CFC21_064481	Triticum aestivum														COMPBIAS:Polar residues,REGION:Disordered,
TraesCS5A02G232000	CFC21_066067	Triticum aestivum				IPR021475:Pants/Emi1-like,										REGION:Disordered,
TraesCS5A02G354300	CFC21_067331	Triticum aestivum	GO:0009734~auxin-activated signaling pathway,GO:0080162~endoplasmic reticulum to cytosol auxin transport,	GO:0016020~membrane,		IPR004776:Mem_transp_PIN-like,IPR045033:PILS1/3/4/5/7,				KW-0927~Auxin signaling pathway,	KW-0472~Membrane,	KW-0812~Transmembrane,				TRANSMEM:Helical,
TraesCS5A02G510000	CFC21_068916	Triticum aestivum		GO:0016020~membrane,							KW-0472~Membrane,	KW-0812~Transmembrane,KW-1133~Transmembrane helix,				TRANSMEM:Helical,
TraesCS5B02G117000	CFC21_070683	Triticum aestivum		GO:0016020~membrane,		IPR032466:Metal_Hydrolase,					KW-0472~Membrane,	KW-0812~Transmembrane,KW-1133~Transmembrane helix,				TRANSMEM:Helical,
TraesCS5B02G134500	CFC21_070875	Triticum aestivum														COMPBIAS:Basic and acidic residues,COMPBIAS:Polar residues,REGION:Disordered,
TraesCS5B02G139900	CFC21_070928	Triticum aestivum										KW-0175~Coiled coil,				COMPBIAS:Polar residues,REGION:Disordered,
TraesCS5B02G212300	CFC21_071656	Triticum aestivum				IPR008406:DRM/ARP,										COMPBIAS:Polar residues,REGION:Disordered,
TraesCS5B02G230700	CFC21_071848	Triticum aestivum	GO:0007165~signal transduction,	GO:0005737~cytoplasm,	GO:0004674~protein serine/threonine kinase activity,GO:0005524~ATP binding,
TraesCS5B02G271800	CFC21_072281	Triticum aestivum		GO:0016020~membrane,							KW-0472~Membrane,	KW-0812~Transmembrane,KW-1133~Transmembrane helix,				REGION:Disordered,TRANSMEM:Helical,
TraesCS5B02G283300	CFC21_072400	Triticum aestivum		GO:0005737~cytoplasm,
TraesCS5B02G374400	CFC21_073358	Triticum aestivum	GO:0007059~chromosome segregation,GO:0051301~cell division,	GO:0000444~MIS12/MIND type complex,GO:0005634~nucleus,		IPR007128:PMF1/Nnf1,				KW-0131~Cell cycle,KW-0132~Cell division,KW-0498~Mitosis,	KW-0137~Centromere,KW-0158~Chromosome,KW-0539~Nucleus,KW-0995~Kinetochore,	KW-0175~Coiled coil,
TraesCS5B02G378500	CFC21_073400	Triticum aestivum	GO:0006353~DNA-templated transcription termination,GO:0006355~regulation of DNA-templated transcription,		GO:0003690~double-stranded DNA binding,	IPR003690:MTERF,IPR038538:MTERF_sf,			SM00733:Mterf,	KW-0804~Transcription,KW-0805~Transcription regulation,KW-0806~Transcription termination,		KW-0809~Transit peptide,
TraesCS5D02G076300	CFC21_076149	Triticum aestivum														REGION:Disordered,
TraesCS5D02G092000	CFC21_076296	Triticum aestivum	GO:0006355~regulation of DNA-templated transcription,	GO:0005634~nucleus,	GO:0003700~DNA-binding transcription factor activity,GO:0043565~sequence-specific DNA binding,	IPR005202:TF_GRAS,										COMPBIAS:Basic and acidic residues,COMPBIAS:Polar residues,REGION:Disordered,REGION:Leucine repeat I (LRI),REGION:Leucine repeat II (LRII),REGION:SAW,
TraesCS5D02G208400	CFC21_077549	Triticum aestivum				IPR038765:Papain-like_cys_pep_sf,						KW-0732~Signal,
TraesCS5D02G283500	CFC21_078314	Triticum aestivum										KW-0175~Coiled coil,				COMPBIAS:Polar residues,COMPBIAS:Pro residues,REGION:Disordered,
TraesCS5D02G505900	CFC21_080650	Triticum aestivum		GO:0016020~membrane,		IPR005178:Ostalpha/TMEM184C,			SM01417:Solute_trans_a,		KW-0472~Membrane,	KW-0812~Transmembrane,				COMPBIAS:Polar residues,REGION:Disordered,TRANSMEM:Helical,
TraesCS6A02G069500	CFC21_082069	Triticum aestivum			GO:0003676~nucleic acid binding,GO:0008270~zinc ion binding,	IPR001878:Znf_CCHC,IPR002059:CSP_DNA-bd,IPR011129:CSD,IPR012340:NA-bd_OB-fold,IPR019844:CSD_1,IPR036875:Znf_CCHC_sf,			SM00343:ZnF_C2HC,SM00357:CSP,			KW-0863~Zinc-finger,	KW-0479~Metal-binding,KW-0862~Zinc,	KW-0694~RNA-binding,		DOMAIN:CCHC-type,DOMAIN:CSD,REGION:Disordered,
TraesCS6A02G094000	CFC21_082332	Triticum aestivum														REGION:Disordered,
TraesCS6A02G095100	CFC21_082343	Triticum aestivum				IPR001810:F-box_dom,IPR006566:FBD,IPR013101:Leu-rich_rpt_2,IPR032675:LRR_dom_sf,IPR036047:F-box-like_dom_sf,										DOMAIN:F-box,DOMAIN:FBD,
TraesCS6A02G166600	CFC21_083066	Triticum aestivum														REGION:Disordered,
TraesCS6A02G263400	CFC21_084042	Triticum aestivum				IPR049198:DUF6865,										COMPBIAS:Polar residues,REGION:Disordered,
TraesCS6A02G326000	CFC21_084658	Triticum aestivum	GO:0006355~regulation of DNA-templated transcription,	GO:0005634~nucleus,		IPR007592:GEBP,										COMPBIAS:Acidic residues,COMPBIAS:Pro residues,REGION:Disordered,
TraesCS6A02G327700	CFC21_084669	Triticum aestivum														COMPBIAS:Polar residues,REGION:Disordered,
TraesCS6A02G393800	CFC21_085350	Triticum aestivum														REGION:Disordered,
TraesCS6A02G420000	CFC21_085664	Triticum aestivum	GO:0044070~regulation of monoatomic anion transport,	GO:0009707~chloroplast outer membrane,GO:0034426~etioplast membrane,GO:0046930~pore complex,	GO:0008308~voltage-gated monoatomic anion channel activity,GO:0015288~porin activity,	IPR034575:OEP21,				KW-0406~Ion transport,KW-0813~Transport,	KW-0472~Membrane,	KW-0812~Transmembrane,KW-1134~Transmembrane beta strand,		KW-0626~Porin,		COMPBIAS:Polar residues,REGION:Disordered,
TraesCS6B02G146700	CFC21_087346	Triticum aestivum										KW-0175~Coiled coil,
TraesCS6B02G173700	CFC21_087608	Triticum aestivum														COMPBIAS:Pro residues,REGION:Disordered,
TraesCS6B02G237400	CFC21_088258	Triticum aestivum				IPR009003:Peptidase_S1_PA,
TraesCS6B02G242500	CFC21_088304	Triticum aestivum				IPR012871:DUF1668_ORYSA,										COMPBIAS:Basic and acidic residues,REGION:Disordered,
TraesCS6B02G260900	CFC21_088491	Triticum aestivum		GO:0016020~membrane,							KW-0472~Membrane,	KW-0812~Transmembrane,KW-1133~Transmembrane helix,				TRANSMEM:Helical,
TraesCS6B02G307500	CFC21_088971	Triticum aestivum										KW-0732~Signal,
TraesCS6B02G319200	CFC21_089076	Triticum aestivum				IPR022059:DUF3615,
TraesCS6D02G105900	CFC21_091773	Triticum aestivum		GO:0016020~membrane,							KW-0472~Membrane,	KW-0812~Transmembrane,KW-1133~Transmembrane helix,				TRANSMEM:Helical,
TraesCS6D02G106000	CFC21_091774	Triticum aestivum		GO:0016020~membrane,							KW-0472~Membrane,	KW-0812~Transmembrane,KW-1133~Transmembrane helix,				TRANSMEM:Helical,
TraesCS6D02G108600	CFC21_091803	Triticum aestivum										KW-0175~Coiled coil,
TraesCS6B02G191700	CFC21_093149	Triticum aestivum		GO:0016020~membrane,							KW-0472~Membrane,	KW-0812~Transmembrane,KW-1133~Transmembrane helix,				TRANSMEM:Helical,
TraesCS7A02G068400	CFC21_095655	Triticum aestivum		GO:0005794~Golgi apparatus,GO:0016020~membrane,		IPR009637:GPR107/GPR108-like,					KW-0472~Membrane,	KW-0732~Signal,KW-0812~Transmembrane,				TRANSMEM:Helical,
TraesCS7A02G085100	CFC21_095828	Triticum aestivum										KW-0732~Signal,
TraesCS7A02G156200	CFC21_096554	Triticum aestivum														COMPBIAS:Basic and acidic residues,REGION:Disordered,
TraesCS7A02G332200	CFC21_098399	Triticum aestivum														REGION:Disordered,
TraesCS6A02G118500	CFC21_098632	Triticum aestivum										KW-0175~Coiled coil,
TraesCS7A02G366700	CFC21_098739	Triticum aestivum										KW-0732~Signal,				COMPBIAS:Basic and acidic residues,COMPBIAS:Polar residues,REGION:Disordered,
TraesCS7B02G008000	CFC21_101010	Triticum aestivum														COMPBIAS:Basic and acidic residues,REGION:Disordered,
TraesCS7B02G097800	CFC21_101971	Triticum aestivum				IPR038404:TRAP_DctP_sf,						KW-0175~Coiled coil,				REGION:Disordered,
TraesCS7B02G193400	CFC21_102980	Triticum aestivum										KW-0732~Signal,
TraesCS2A02G465000	CFC21_103978	Triticum aestivum				IPR032675:LRR_dom_sf,										REGION:Disordered,
TraesCS7D02G013900	CFC21_106450	Triticum aestivum		GO:0016020~membrane,							KW-0472~Membrane,	KW-0812~Transmembrane,KW-1133~Transmembrane helix,				TRANSMEM:Helical,
TraesCS7D02G079900	CFC21_107170	Triticum aestivum										KW-0732~Signal,
TraesCS7D02G356300	CFC21_110038	Triticum aestivum														REGION:Disordered,
TraesCS7D02G521600	CFC21_111719	Triticum aestivum														REGION:Disordered,
TraesCS2B02G254100	CG-1 domain-containing protein(CFC21_023122)	Triticum aestivum	GO:0006357~regulation of transcription by RNA polymerase II,	GO:0005634~nucleus,	GO:0003690~double-stranded DNA binding,GO:0003712~transcription coregulator activity,	IPR005559:CG-1_dom,			SM01076:CG-1,							DOMAIN:CG-1,
TraesCS5B02G521100	CG-1 domain-containing protein(CFC21_074810)	Triticum aestivum	GO:0006357~regulation of transcription by RNA polymerase II,	GO:0005634~nucleus,	GO:0003690~double-stranded DNA binding,GO:0003712~transcription coregulator activity,GO:0005516~calmodulin binding,	IPR000048:IQ_motif_EF-hand-BS,IPR002110:Ankyrin_rpt,IPR002909:IPT_dom,IPR005559:CG-1_dom,IPR013783:Ig-like_fold,IPR014756:Ig_E-set,IPR027417:P-loop_NTPase,IPR036770:Ankyrin_rpt-contain_sf,			SM00015:IQ,SM00248:ANK,SM01076:CG-1,					KW-0010~Activator,KW-0112~Calmodulin-binding,		DOMAIN:CG-1,REPEAT:ANK,
TraesCS7B02G050100, TraesCS7D02G148900	CHD3-type chromatin-remodeling factor PICKLE-like(LOC123159597)	Triticum aestivum	GO:0000122~negative regulation of transcription by RNA polymerase II,GO:0006338~chromatin remodeling,	GO:0000785~chromatin,GO:0005634~nucleus,	GO:0003677~DNA binding,GO:0003682~chromatin binding,GO:0004386~helicase activity,GO:0005524~ATP binding,GO:0016887~ATP hydrolysis activity,GO:0042393~histone binding,GO:0046872~metal ion binding,GO:0140658~ATP-dependent chromatin remodeler activity,	IPR000330:SNF2_N,IPR000953:Chromo/chromo_shadow_dom,IPR001650:Helicase_C-like,IPR001965:Znf_PHD,IPR009462:CHD_II_SANT-like,IPR009463:DUF1087,IPR013083:Znf_RING/FYVE/PHD,IPR014001:Helicase_ATP-bd,IPR016197:Chromo-like_dom_sf,IPR019786:Zinc_finger_PHD-type_CS,IPR019787:Znf_PHD-finger,IPR023780:Chromo_domain,IPR027417:P-loop_NTPase,IPR038718:SNF2-like_sf,IPR049730:SNF2/RAD54-like_C,	taes03082:ATP-dependent chromatin remodeling,		SM00249:PHD,SM00298:CHROMO,SM00487:DEXDc,SM00490:HELICc,SM01146:DUF1086,SM01147:DUF1087,			KW-0677~Repeat,	KW-0067~ATP-binding,KW-0479~Metal-binding,KW-0547~Nucleotide-binding,KW-0862~Zinc,	KW-0347~Helicase,KW-0378~Hydrolase,		COMPBIAS:Basic and acidic residues,COMPBIAS:Polar residues,DOMAIN:Chromo,DOMAIN:Helicase ATP-binding,DOMAIN:Helicase C-terminal,DOMAIN:PHD-type,REGION:Disordered,
TraesCS1D02G142100	CHY-type domain-containing protein(CFC21_011150)	Triticum aestivum	GO:0006511~ubiquitin-dependent protein catabolic process,GO:0016567~protein ubiquitination,	GO:0005634~nucleus,	GO:0008270~zinc ion binding,GO:0061630~ubiquitin protein ligase activity,	IPR001841:Znf_RING,IPR008913:Znf_CHY,IPR013083:Znf_RING/FYVE/PHD,IPR017921:Znf_CTCHY,IPR037274:Znf_CHY_sf,IPR037275:Znf_CTCHY_sf,IPR039512:RCHY1_zinc-ribbon,			SM00184:RING,	KW-0833~Ubl conjugation pathway,			KW-0479~Metal-binding,KW-0862~Zinc,			DOMAIN:CHY-type,DOMAIN:CTCHY-type,DOMAIN:RING-type,
TraesCS3B02G471400	CID domain-containing protein (A0A3B6FVW9_WHEAT)	Triticum aestivum	GO:0031124~mRNA 3'-end processing,		GO:0000993~RNA polymerase II complex binding,	IPR006569:CID_dom,IPR008942:ENTH_VHS,			SM00582:RPR,	KW-0507~mRNA processing,						COMPBIAS:Basic and acidic residues,COMPBIAS:Polar residues,COMPBIAS:Pro residues,DOMAIN:CID,REGION:Disordered,
TraesCS3D02G429500	CID domain-containing protein (A0A3B6H400_WHEAT)	Triticum aestivum	GO:0031124~mRNA 3'-end processing,		GO:0000993~RNA polymerase II complex binding,	IPR006569:CID_dom,IPR008942:ENTH_VHS,			SM00582:RPR,	KW-0507~mRNA processing,						COMPBIAS:Pro residues,DOMAIN:CID,REGION:Disordered,
TraesCS2B02G380500	CLIP-associated protein-like(LOC123045982)	Triticum aestivum	GO:0000226~microtubule cytoskeleton organization,GO:0031110~regulation of microtubule polymerization or depolymerization,GO:0040001~establishment of mitotic spindle localization,GO:0060172~astral microtubule depolymerization,GO:0090307~mitotic spindle assembly,GO:1902903~regulation of supramolecular fiber organization,	GO:0000776~kinetochore,GO:0005815~microtubule organizing center,GO:0005876~spindle microtubule,GO:0005881~cytoplasmic microtubule,GO:0045180~basal cortex,GO:1990023~mitotic spindle midzone,	GO:0008017~microtubule binding,	IPR011989:ARM-like,IPR016024:ARM-type_fold,IPR021133:HEAT_type_2,IPR024395:CLASP_N_dom,IPR034085:TOG,IPR048491:XMAP215_CLASP_TOG,			SM01349:TOG,		KW-0963~Cytoplasm,	KW-0677~Repeat,				COMPBIAS:Polar residues,DOMAIN:TOG,REGION:Disordered,REPEAT:HEAT,
TraesCS3A02G404000	CLP protease regulatory subunit CLPX1, mitochondrial-like(LOC123062917)	Triticum aestivum	GO:0006457~protein folding,GO:0006508~proteolysis,GO:0030163~protein catabolic process,GO:0051603~proteolysis involved in protein catabolic process,	GO:0005759~mitochondrial matrix,	GO:0005524~ATP binding,GO:0016887~ATP hydrolysis activity,GO:0051082~unfolded protein binding,GO:0140662~ATP-dependent protein folding chaperone,	IPR003593:AAA+_ATPase,IPR003959:ATPase_AAA_core,IPR004487:Clp_protease_ATP-bd_su_ClpX,IPR019489:Clp_ATPase_C,IPR027417:P-loop_NTPase,			SM00382:AAA,SM01086:ClpB_D2-small,							COMPBIAS:Pro residues,DOMAIN:AAA+ ATPase,DOMAIN:Clp ATPase C-terminal,REGION:Disordered,
TraesCS3B02G437500	CLP protease regulatory subunit CLPX1, mitochondrial-like(LOC123071784)	Triticum aestivum	GO:0006457~protein folding,GO:0006508~proteolysis,GO:0030163~protein catabolic process,GO:0051603~proteolysis involved in protein catabolic process,	GO:0005759~mitochondrial matrix,	GO:0005524~ATP binding,GO:0016887~ATP hydrolysis activity,GO:0051082~unfolded protein binding,GO:0140662~ATP-dependent protein folding chaperone,	IPR003593:AAA+_ATPase,IPR003959:ATPase_AAA_core,IPR004487:Clp_protease_ATP-bd_su_ClpX,IPR019489:Clp_ATPase_C,IPR027417:P-loop_NTPase,			SM00382:AAA,SM01086:ClpB_D2-small,							COMPBIAS:Pro residues,DOMAIN:AAA+ ATPase,DOMAIN:Clp ATPase C-terminal,REGION:Disordered,
TraesCS3D02G399200	CLP protease regulatory subunit CLPX1, mitochondrial-like(LOC123080111)	Triticum aestivum	GO:0006457~protein folding,GO:0006508~proteolysis,GO:0030163~protein catabolic process,GO:0051603~proteolysis involved in protein catabolic process,	GO:0005759~mitochondrial matrix,	GO:0005524~ATP binding,GO:0016887~ATP hydrolysis activity,GO:0051082~unfolded protein binding,GO:0140662~ATP-dependent protein folding chaperone,	IPR003593:AAA+_ATPase,IPR003959:ATPase_AAA_core,IPR004487:Clp_protease_ATP-bd_su_ClpX,IPR019489:Clp_ATPase_C,IPR027417:P-loop_NTPase,			SM00382:AAA,SM01086:ClpB_D2-small,							COMPBIAS:Pro residues,DOMAIN:AAA+ ATPase,DOMAIN:Clp ATPase C-terminal,REGION:Disordered,
TraesCS2B02G326300	CLPTM1-like membrane protein cnrB(LOC123045539)	Triticum aestivum		GO:0012505~endomembrane system,GO:0016020~membrane,		IPR008429:CLPTM1,					KW-0472~Membrane,	KW-0812~Transmembrane,				REGION:Disordered,TRANSMEM:Helical,
TraesCS2A02G309200	CLPTM1-like membrane protein cnrB(LOC123189291)	Triticum aestivum		GO:0012505~endomembrane system,GO:0016020~membrane,		IPR008429:CLPTM1,					KW-0472~Membrane,	KW-0812~Transmembrane,				REGION:Disordered,TRANSMEM:Helical,
TraesCS2A02G348300	CMP-sialic acid transporter 4(LOC123189610)	Triticum aestivum	GO:0055085~transmembrane transport,GO:0090481~pyrimidine nucleotide-sugar transmembrane transport,	GO:0000139~Golgi membrane,	GO:0015165~pyrimidine nucleotide-sugar transmembrane transporter activity,GO:0022857~transmembrane transporter activity,	IPR007271:Nuc_sug_transpt,		PIRSF005799:UDP-gal_transpt,			KW-0472~Membrane,	KW-0812~Transmembrane,				TRANSMEM:Helical,
TraesCS6B02G245500	CMP-sialic acid transporter 5(LOC123137403)	Triticum aestivum	GO:0055085~transmembrane transport,GO:0090481~pyrimidine nucleotide-sugar transmembrane transport,	GO:0000139~Golgi membrane,	GO:0015165~pyrimidine nucleotide-sugar transmembrane transporter activity,GO:0022857~transmembrane transporter activity,	IPR007271:Nuc_sug_transpt,		PIRSF005799:UDP-gal_transpt,			KW-0472~Membrane,	KW-0812~Transmembrane,				TRANSMEM:Helical,
TraesCS6A02G217200	CMP-sialic acid transporter 5-like(LOC123127656)	Triticum aestivum	GO:0055085~transmembrane transport,GO:0090481~pyrimidine nucleotide-sugar transmembrane transport,	GO:0000139~Golgi membrane,	GO:0015165~pyrimidine nucleotide-sugar transmembrane transporter activity,GO:0022857~transmembrane transporter activity,	IPR007271:Nuc_sug_transpt,		PIRSF005799:UDP-gal_transpt,			KW-0472~Membrane,	KW-0812~Transmembrane,				TRANSMEM:Helical,
TraesCS6D02G198300	CMP-sialic acid transporter 5-like(LOC123144751)	Triticum aestivum	GO:0055085~transmembrane transport,GO:0090481~pyrimidine nucleotide-sugar transmembrane transport,	GO:0000139~Golgi membrane,	GO:0015165~pyrimidine nucleotide-sugar transmembrane transporter activity,GO:0022857~transmembrane transporter activity,	IPR007271:Nuc_sug_transpt,		PIRSF005799:UDP-gal_transpt,			KW-0472~Membrane,	KW-0812~Transmembrane,				TRANSMEM:Helical,
TraesCS3A02G409900	COBRA-like protein 1(LOC123071835)	Triticum aestivum	GO:0010215~cellulose microfibril organization,GO:0052324~plant-type cell wall cellulose biosynthetic process,	GO:0005886~plasma membrane,GO:0016020~membrane,		IPR006918:COBRA_pln,		PIRSF038122:COBRA,
TraesCS5A02G392000	COBRA-like protein 3(LOC123105056)	Triticum aestivum	GO:0010215~cellulose microfibril organization,GO:0052324~plant-type cell wall cellulose biosynthetic process,	GO:0005886~plasma membrane,GO:0016020~membrane,		IPR006918:COBRA_pln,		PIRSF038122:COBRA,				KW-0732~Signal,
TraesCS2B02G207100	COBW domain-containing protein 1-like(LOC123044308)	Triticum aestivum		GO:0005737~cytoplasm,	GO:0016787~hydrolase activity,	IPR003495:CobW/HypB/UreG_dom,IPR011629:CobW-like_C,IPR027417:P-loop_NTPase,IPR036627:CobW-likC_sf,			SM00833:CobW_C,				KW-0342~GTP-binding,KW-0547~Nucleotide-binding,	KW-0378~Hydrolase,		DOMAIN:CobW C-terminal,REGION:Disordered,
TraesCS2D02G188500	COBW domain-containing protein 1-like(LOC123052182)	Triticum aestivum		GO:0005737~cytoplasm,	GO:0016787~hydrolase activity,	IPR003495:CobW/HypB/UreG_dom,IPR011629:CobW-like_C,IPR027417:P-loop_NTPase,IPR036627:CobW-likC_sf,			SM00833:CobW_C,				KW-0342~GTP-binding,KW-0547~Nucleotide-binding,	KW-0378~Hydrolase,		DOMAIN:CobW C-terminal,REGION:Disordered,
TraesCS5B02G568800	COP1-interacting protein 7-like(LOC123114503)	Triticum aestivum														COMPBIAS:Basic and acidic residues,COMPBIAS:Basic residues,COMPBIAS:Polar residues,REGION:Disordered,
TraesCS5D02G561000	COP1-interacting protein 7-like(LOC123124003)	Triticum aestivum														COMPBIAS:Basic and acidic residues,COMPBIAS:Basic residues,COMPBIAS:Polar residues,REGION:Disordered,
TraesCS4B02G361700	COP1-interactive protein 1-like(LOC123093860)	Triticum aestivum				IPR019448:NT-C2,						KW-0175~Coiled coil,				COMPBIAS:Basic and acidic residues,COMPBIAS:Polar residues,DOMAIN:C2 NT-type,REGION:Disordered,
TraesCS1D02G187600	COP9 signalosome complex subunit 1-like(LOC123049642)	Triticum aestivum		GO:0008180~COP9 signalosome,		IPR000717:PCI_dom,IPR019585:Rpn7/CSN1,IPR036390:WH_DNA-bd_sf,IPR045135:Rpn7_N,IPR048624:CSN1_C,			SM00088:PINT,							DOMAIN:PCI,REGION:Disordered,
[truncated: 9,006 more rows]
