# Supplementary material for: Transcriptome Analysis Reveals Mechanisms of Stripe Rust Response in Wheat Cultivar Anmai1350
Source: Int J Mol Sci. 2025 Jun 10;26(12):5538. doi: 10.3390/ijms26125538 (PMC12192900; doi:10.3390/ijms26125538)
Supplement: Supplementary file 1 [file ijms-26-05538-s001.zip › Table S4.xlsx]

## Sheet: Sheet1
Primer	sequence(5' to 3')
TraesCS5A02G533100-F	CTGGCAATGGCAATCCGATG
TraesCS5A02G533100-R	TGCTGATTTCTGGACGCGAT
TraesCS1D02G072900-F	GTACGGGCAGAAGGTTGTCA
TraesCS1D02G072900-R	GAGCATCTCGAGGGTGTACG
TraesCS2B02G244600-F	CAACAAGGTCGAGCACCTCT
TraesCS2B02G244600-R	TTCTTGGTCACCGACGACTG
TraesCS4D02G066200-F	TCAACCTCGCCATCGAGAAC
TraesCS4D02G066200-R	CGCGGTATGTGTTGTGTGTG
TaEF-1α-F	TGGTGTCATCAAGCCTGGTATGGT
TaEF-1α-R	ACTCATGGTGCATCTCAACGGACT
